# Supplementary material for: Investigation of Peptide Toxin Diversity in Ribbon Worms (Nemertea) Using a Transcriptomic Approach
Source: Toxins (Basel). 2022 Aug 8;14(8):542. doi: 10.3390/toxins14080542 (PMC9415933; doi:10.3390/toxins14080542)
Supplement: Supplementary file 1 [file toxins-14-00542-s001.zip]

Archive with 308 entries (308 files):
- Supplementary File S1. Nemertean putative toxin transcripts.pdf
- Supplementary File S2. Sequences of nemertean toxins.xlsx
- Supplementary File S3. Alignments of putative toxins protein sequences/Enzymes_A1H2_LOXHI.fas
- Supplementary File S3. Alignments of putative toxins protein sequences/Enzymes_A1I1_LOXSP.fas
- Supplementary File S3. Alignments of putative toxins protein sequences/Enzymes_A1IA3_LOXIN.fas
- Supplementary File S3. Alignments of putative toxins protein sequences/Enzymes_A1IB1_LOXIN.fas
- Supplementary File S3. Alignments of putative toxins protein sequences/Enzymes_A1L1_LOXSA.fas
- Supplementary File S3. Alignments of putative toxins protein sequences/Enzymes_A1LB1_LOXAR.fas
- Supplementary File S3. Alignments of putative toxins protein sequences/Enzymes_A1LB2_LOXAR.fas
- Supplementary File S3. Alignments of putative toxins protein sequences/Enzymes_A1MA4_LOXDE.fas
- Supplementary File S3. Alignments of putative toxins protein sequences/Enzymes_A1O_LOXGA.fas
- Supplementary File S3. Alignments of putative toxins protein sequences/Enzymes_A1OB3_LOXVA.fas
- Supplementary File S3. Alignments of putative toxins protein sequences/Enzymes_A1OC_LOXRU.fas
- Supplementary File S3. Alignments of putative toxins protein sequences/Enzymes_A21_LOXAR.fas
- Supplementary File S3. Alignments of putative toxins protein sequences/Enzymes_A21_LOXVA.fas
- Supplementary File S3. Alignments of putative toxins protein sequences/Enzymes_A411_LOXHI.fas
- Supplementary File S3. Alignments of putative toxins protein sequences/Enzymes_A411_LOXLA.fas
- Supplementary File S3. Alignments of putative toxins protein sequences/Enzymes_A412_LOXHI.fas
- Supplementary File S3. Alignments of putative toxins protein sequences/Enzymes_A4A1_LOXIN.fas
- Supplementary File S3. Alignments of putative toxins protein sequences/Enzymes_A51_LOXIN.fas
- Supplementary File S3. Alignments of putative toxins protein sequences/Enzymes_ACES_BUNFA.fas
- Supplementary File S3. Alignments of putative toxins protein sequences/Enzymes_B1H_LOXLA.fas
- Supplementary File S3. Alignments of putative toxins protein sequences/Enzymes_B1H2_LOXIN.fas
- Supplementary File S3. Alignments of putative toxins protein sequences/Enzymes_B1HA_LOXBO.fas
- Supplementary File S3. Alignments of putative toxins protein sequences/Enzymes_B1O_LOXCS.fas
- Supplementary File S3. Alignments of putative toxins protein sequences/Enzymes_B1Q_LOXIN.fas
- Supplementary File S3. Alignments of putative toxins protein sequences/Enzymes_B1R_LOXAS.fas
- Supplementary File S3. Alignments of putative toxins protein sequences/Enzymes_B1R2_LOXSN.fas
- Supplementary File S3. Alignments of putative toxins protein sequences/Enzymes_B1T1_LOXSN.fas
- Supplementary File S3. Alignments of putative toxins protein sequences/Enzymes_B1V_SICCD.fas
- Supplementary File S3. Alignments of putative toxins protein sequences/Enzymes_BIB11_SICTE.fas
- Supplementary File S3. Alignments of putative toxins protein sequences/Enzymes_DNA2_ACAPL.fas
- Supplementary File S3. Alignments of putative toxins protein sequences/Enzymes_DTPLD_HEMLE.fas
- Supplementary File S3. Alignments of putative toxins protein sequences/Enzymes_FA5_PSETE.fas
- Supplementary File S3. Alignments of putative toxins protein sequences/Enzymes_HEMI1_HEMLE.fas
- Supplementary File S3. Alignments of putative toxins protein sequences/Enzymes_HUGA_APIME.fas
- Supplementary File S3. Alignments of putative toxins protein sequences/Enzymes_HYAL_CONCN.fas
- Supplementary File S3. Alignments of putative toxins protein sequences/Enzymes_HYAL_CONPU.fas
- Supplementary File S3. Alignments of putative toxins protein sequences/Enzymes_HYAL_ECHOC.fas
- Supplementary File S3. Alignments of putative toxins protein sequences/Enzymes_HYAL_LOXIN.fas
- Supplementary File S3. Alignments of putative toxins protein sequences/Enzymes_HYAL1_MESMA.fas
- Supplementary File S3. Alignments of putative toxins protein sequences/Enzymes_NATT3_THANI.fas
- Supplementary File S3. Alignments of putative toxins protein sequences/Enzymes_NATT4_THANI.fas
- Supplementary File S3. Alignments of putative toxins protein sequences/Enzymes_OXLA_BOTAT.fas
- Supplementary File S3. Alignments of putative toxins protein sequences/Enzymes_OXLA_BOTPC.fas
- Supplementary File S3. Alignments of putative toxins protein sequences/Enzymes_OXLA_CALRH.fas
- Supplementary File S3. Alignments of putative toxins protein sequences/Enzymes_OXLA_CROAT.fas
- Supplementary File S3. Alignments of putative toxins protein sequences/Enzymes_OXLA_MICMP.fas
- Supplementary File S3. Alignments of putative toxins protein sequences/Enzymes_OXLA_VIPAA.fas
- Supplementary File S3. Alignments of putative toxins protein sequences/Enzymes_PA2_CONGI.fas
- Supplementary File S3. Alignments of putative toxins protein sequences/Enzymes_PA2_SCOVI.fas
- Supplementary File S3. Alignments of putative toxins protein sequences/Enzymes_PA2_URTCR.fas
- Supplementary File S3. Alignments of putative toxins protein sequences/Enzymes_PA2_XYLAI.fas
- Supplementary File S3. Alignments of putative toxins protein sequences/Enzymes_PA21_SCODE.fas
- Supplementary File S3. Alignments of putative toxins protein sequences/Enzymes_PA22_ACAPL.fas
- Supplementary File S3. Alignments of putative toxins protein sequences/Enzymes_PA22_OXYSC.fas
- Supplementary File S3. Alignments of putative toxins protein sequences/Enzymes_PA23_HELSU.fas
- Supplementary File S3. Alignments of putative toxins protein sequences/Enzymes_PA2A_BUNMU.fas
- Supplementary File S3. Alignments of putative toxins protein sequences/Enzymes_PA2A1_PSETE.fas
- Supplementary File S3. Alignments of putative toxins protein sequences/Enzymes_PA2A2_HELSU.fas
- Supplementary File S3. Alignments of putative toxins protein sequences/Enzymes_PA2A2_NAJME.fas
- Supplementary File S3. Alignments of putative toxins protein sequences/Enzymes_PA2A2_PSETE.fas
- Supplementary File S3. Alignments of putative toxins protein sequences/Enzymes_PA2A6_TROCA.fas
- Supplementary File S3. Alignments of putative toxins protein sequences/Enzymes_PA2B_BUNCE.fas
- Supplementary File S3. Alignments of putative toxins protein sequences/Enzymes_PA2B_DABRR.fas
- Supplementary File S3. Alignments of putative toxins protein sequences/Enzymes_PA2B_MICCO.fas
- Supplementary File S3. Alignments of putative toxins protein sequences/Enzymes_PA2B_VIPAZ.fas
- Supplementary File S3. Alignments of putative toxins protein sequences/Enzymes_PA2B1_ACAAN.fas
- Supplementary File S3. Alignments of putative toxins protein sequences/Enzymes_PA2B1_VIPBN.fas
- Supplementary File S3. Alignments of putative toxins protein sequences/Enzymes_PA2B2_BUNCE.fas
- Supplementary File S3. Alignments of putative toxins protein sequences/Enzymes_PA2B2_DABRR.fas
- Supplementary File S3. Alignments of putative toxins protein sequences/Enzymes_PA2BA_BUNFA.fas
- Supplementary File S3. Alignments of putative toxins protein sequences/Enzymes_PA2BA_CRODU.fas
- Supplementary File S3. Alignments of putative toxins protein sequences/Enzymes_PA2BB_TRIST.fas
- Supplementary File S3. Alignments of putative toxins protein sequences/Enzymes_PA2HB_OXYSC.fas
- Supplementary File S3. Alignments of putative toxins protein sequences/Enzymes_PA2TA_OXYSC.fas
- Supplementary File S3. Alignments of putative toxins protein sequences/Enzymes_PDE_CRODO.fas
- Supplementary File S3. Alignments of putative toxins protein sequences/Enzymes_PDE_MACLB.fas
- Supplementary File S3. Alignments of putative toxins protein sequences/Enzymes_PDE_NAJAT.fas
- Supplementary File S3. Alignments of putative toxins protein sequences/Enzymes_PDE1_CROAD.fas
- Supplementary File S3. Alignments of putative toxins protein sequences/Enzymes_PDE2_CROAD.fas
- Supplementary File S3. Alignments of putative toxins protein sequences/Enzymes_PLB_DRYCN.fas
- Supplementary File S3. Alignments of putative toxins protein sequences/Enzymes_QPCT_BOIDE.fas
- Supplementary File S3. Alignments of putative toxins protein sequences/Enzymes_TREA_PIMHY.fas
- Supplementary File S3. Alignments of putative toxins protein sequences/Enzymes_TX14A_SCODE.fas
- Supplementary File S3. Alignments of putative toxins protein sequences/Enzymes_V5NTD_GLOBR.fas
- Supplementary File S3. Alignments of putative toxins protein sequences/Enzymes_V5NTD_NAJAT.fas
- Supplementary File S3. Alignments of putative toxins protein sequences/Enzymes_VM1B2_BOTJR.fas
- Supplementary File S3. Alignments of putative toxins protein sequences/Enzymes_VM1F_MACLB.fas
- Supplementary File S3. Alignments of putative toxins protein sequences/Enzymes_VM2AB_AGKCO.fas
- Supplementary File S3. Alignments of putative toxins protein sequences/Enzymes_VM2AG_GLOHA.fas
- Supplementary File S3. Alignments of putative toxins protein sequences/Enzymes_VM2RH_CALRH.fas
- Supplementary File S3. Alignments of putative toxins protein sequences/Enzymes_VM2SA_GLOSA.fas
- Supplementary File S3. Alignments of putative toxins protein sequences/Enzymes_VM3_BUNMU.fas
- Supplementary File S3. Alignments of putative toxins protein sequences/Enzymes_VM3_CERRY.fas
- Supplementary File S3. Alignments of putative toxins protein sequences/Enzymes_VM3_NAJAT.fas
- Supplementary File S3. Alignments of putative toxins protein sequences/Enzymes_VM34_DRYCN.fas
- Supplementary File S3. Alignments of putative toxins protein sequences/Enzymes_VM38_DRYCN.fas
- Supplementary File S3. Alignments of putative toxins protein sequences/Enzymes_VM3A_NAJAT.fas
- Supplementary File S3. Alignments of putative toxins protein sequences/Enzymes_VM3HA_PROFL.fas
- Supplementary File S3. Alignments of putative toxins protein sequences/Enzymes_VM3K_NAJKA.fas
- Supplementary File S3. Alignments of putative toxins protein sequences/Enzymes_VMP03_EULPE.fas
- Supplementary File S3. Alignments of putative toxins protein sequences/Enzymes_VMPA2_LOXIN.fas
- Supplementary File S3. Alignments of putative toxins protein sequences/Enzymes_VMPA4_LOXLA.fas
- Supplementary File S3. Alignments of putative toxins protein sequences/Enzymes_VSPPA_GLOBR.fas
- Supplementary File S3. Alignments of putative toxins protein sequences/Hemostasis impairing toxin_CTXA_SCOPL.fas
- Supplementary File S3. Alignments of putative toxins protein sequences/Hemostasis impairing toxin_CTXB_SCOPL.fas
- Supplementary File S3. Alignments of putative toxins protein sequences/Hemostasis impairing toxin_FCNV3_CERRY.fas
- Supplementary File S3. Alignments of putative toxins protein sequences/Hemostasis impairing toxin_LEC1_LEIMD.fas
- Supplementary File S3. Alignments of putative toxins protein sequences/Hemostasis impairing toxin_LEC1_MICCO.fas
- Supplementary File S3. Alignments of putative toxins protein sequences/Hemostasis impairing toxin_LECG_THANI.fas
- Supplementary File S3. Alignments of putative toxins protein sequences/Hemostasis impairing toxin_LECG1_BUNFA.fas
- Supplementary File S3. Alignments of putative toxins protein sequences/Hemostasis impairing toxin_LECG1_BUNMU.fas
- Supplementary File S3. Alignments of putative toxins protein sequences/Hemostasis impairing toxin_LECM_NOTSC.fas
- Supplementary File S3. Alignments of putative toxins protein sequences/Hemostasis impairing toxin_LECM_THRJA.fas
- Supplementary File S3. Alignments of putative toxins protein sequences/Hemostasis impairing toxin_LECM1_ERYPO.fas
- Supplementary File S3. Alignments of putative toxins protein sequences/Hemostasis impairing toxin_LECM1_HYDHA.fas
- Supplementary File S3. Alignments of putative toxins protein sequences/Hemostasis impairing toxin_LECM1_PHIOL.fas
- Supplementary File S3. Alignments of putative toxins protein sequences/Hemostasis impairing toxin_LECM2_BUNMU.fas
- Supplementary File S3. Alignments of putative toxins protein sequences/Hemostasis impairing toxin_LECM4_PSEPL.fas
- Supplementary File S3. Alignments of putative toxins protein sequences/Hemostasis impairing toxin_SL1_SISCA.fas
- Supplementary File S3. Alignments of putative toxins protein sequences/Hemostasis impairing toxin_SL124_ECHOC.fas
- Supplementary File S3. Alignments of putative toxins protein sequences/Hemostasis impairing toxin_SL3_SISCA.fas
- Supplementary File S3. Alignments of putative toxins protein sequences/Hemostasis impairing toxin_SL6_DABSI.fas
- Supplementary File S3. Alignments of putative toxins protein sequences/Hemostasis impairing toxin_SL9A_CROAD.fas
- Supplementary File S3. Alignments of putative toxins protein sequences/Hemostasis impairing toxin_SL9A_PROFL.fas
- Supplementary File S3. Alignments of putative toxins protein sequences/Hemostasis impairing toxin_SLA_BITAR.fas
- Supplementary File S3. Alignments of putative toxins protein sequences/Hemostasis impairing toxin_SLA_BOTIN.fas
- Supplementary File S3. Alignments of putative toxins protein sequences/Hemostasis impairing toxin_SLA_GLOBR.fas
- Supplementary File S3. Alignments of putative toxins protein sequences/Hemostasis impairing toxin_SLA_PROFL.fas
- Supplementary File S3. Alignments of putative toxins protein sequences/Hemostasis impairing toxin_SLA1_DEIAC.fas
- Supplementary File S3. Alignments of putative toxins protein sequences/Hemostasis impairing toxin_SLA4_TRIAB.fas
- Supplementary File S3. Alignments of putative toxins protein sequences/Hemostasis impairing toxin_SLAB_BOTJA.fas
- Supplementary File S3. Alignments of putative toxins protein sequences/Hemostasis impairing toxin_SLAB3_TRIST.fas
- Supplementary File S3. Alignments of putative toxins protein sequences/Hemostasis impairing toxin_SLAD_MACLB.fas
- Supplementary File S3. Alignments of putative toxins protein sequences/Hemostasis impairing toxin_SLAE_MACLB.fas
- Supplementary File S3. Alignments of putative toxins protein sequences/Hemostasis impairing toxin_SLB1_DEIAC.fas
- Supplementary File S3. Alignments of putative toxins protein sequences/Hemostasis impairing toxin_SLB2_MACLB.fas
- Supplementary File S3. Alignments of putative toxins protein sequences/Hemostasis impairing toxin_SLB9_MACLB.fas
- Supplementary File S3. Alignments of putative toxins protein sequences/Hemostasis impairing toxin_SLBB_TRIAB.fas
- Supplementary File S3. Alignments of putative toxins protein sequences/Hemostasis impairing toxin_SLCB_DEIAC.fas
- Supplementary File S3. Alignments of putative toxins protein sequences/Hemostasis impairing toxin_SLDA_TRIAB.fas
- Supplementary File S3. Alignments of putative toxins protein sequences/Hemostasis impairing toxin_SLDB_TRIAB.fas
- Supplementary File S3. Alignments of putative toxins protein sequences/Hemostasis impairing toxin_SLEB_CALRH.fas
- Supplementary File S3. Alignments of putative toxins protein sequences/Hemostasis impairing toxin_SLLC1_MACLB.fas
- Supplementary File S3. Alignments of putative toxins protein sequences/Hemostasis impairing toxin_SLLC2_DABSI.fas
- Supplementary File S3. Alignments of putative toxins protein sequences/Hemostasis impairing toxin_SLLC2_MACLB.fas
- Supplementary File S3. Alignments of putative toxins protein sequences/Hemostasis impairing toxin_SLRB_BITRH.fas
- Supplementary File S3. Alignments of putative toxins protein sequences/Hemostasis impairing toxin_SLUA_DEIAC.fas
- Supplementary File S3. Alignments of putative toxins protein sequences/Hemostasis impairing toxin_STXA_SYNHO.fas
- Supplementary File S3. Alignments of putative toxins protein sequences/Hemostasis impairing toxin_STXA_SYNVE.fas
- Supplementary File S3. Alignments of putative toxins protein sequences/Hemostasis impairing toxin_STXB_SYNHO.fas
- Supplementary File S3. Alignments of putative toxins protein sequences/Hemostasis impairing toxin_STXB_SYNVE.fas
- Supplementary File S3. Alignments of putative toxins protein sequences/Hemostasis impairing toxin_VA5_VESPE.fas
- Supplementary File S3. Alignments of putative toxins protein sequences/Hemostasis impairing toxin_VTXB_SYNVE.fas
- Supplementary File S3. Alignments of putative toxins protein sequences/Ion channel inhibitor activity_CRIS3_HUMAN.fas
- Supplementary File S3. Alignments of putative toxins protein sequences/Ion channel inhibitor activity_CRVP_AUSSU.fas
- Supplementary File S3. Alignments of putative toxins protein sequences/Ion channel inhibitor activity_CRVP_CERRY.fas
- Supplementary File S3. Alignments of putative toxins protein sequences/Ion channel inhibitor activity_CRVP_CROAT.fas
- Supplementary File S3. Alignments of putative toxins protein sequences/Ion channel inhibitor activity_CRVP_DEMVE.fas
- Supplementary File S3. Alignments of putative toxins protein sequences/Ion channel inhibitor activity_CRVP_ERYPO.fas
- Supplementary File S3. Alignments of putative toxins protein sequences/Ion channel inhibitor activity_CRVP_HOPST.fas
- Supplementary File S3. Alignments of putative toxins protein sequences/Ion channel inhibitor activity_CRVP_LATSE.fas
- Supplementary File S3. Alignments of putative toxins protein sequences/Ion channel inhibitor activity_CRVP_LEIMD.fas
- Supplementary File S3. Alignments of putative toxins protein sequences/Ion channel inhibitor activity_CRVP_NOTSC.fas
- Supplementary File S3. Alignments of putative toxins protein sequences/Ion channel inhibitor activity_CRVP_OPHHA.fas
- Supplementary File S3. Alignments of putative toxins protein sequences/Ion channel inhibitor activity_CRVP_OXYMI.fas
- Supplementary File S3. Alignments of putative toxins protein sequences/Ion channel inhibitor activity_CRVP_PHIOL.fas
- Supplementary File S3. Alignments of putative toxins protein sequences/Ion channel inhibitor activity_CRVP_PSEAU.fas
- Supplementary File S3. Alignments of putative toxins protein sequences/Ion channel inhibitor activity_CRVP_PSEPO.fas
- Supplementary File S3. Alignments of putative toxins protein sequences/Ion channel inhibitor activity_CRVP_PSETE.fas
- Supplementary File S3. Alignments of putative toxins protein sequences/Ion channel inhibitor activity_CRVP_TELDH.fas
- Supplementary File S3. Alignments of putative toxins protein sequences/Ion channel inhibitor activity_CRVP_TRILK.fas
- Supplementary File S3. Alignments of putative toxins protein sequences/Ion channel inhibitor activity_CRVP_VIPBN.fas
- Supplementary File S3. Alignments of putative toxins protein sequences/Ion channel inhibitor activity_CRVP1_PSEPL.fas
- Supplementary File S3. Alignments of putative toxins protein sequences/Ion channel inhibitor activity_CRVP2_DISTY.fas
- Supplementary File S3. Alignments of putative toxins protein sequences/Ion channel inhibitor activity_CRVP2_HYDHA.fas
- Supplementary File S3. Alignments of putative toxins protein sequences/Ion channel inhibitor activity_CRVP2_NAJKA.fas
- Supplementary File S3. Alignments of putative toxins protein sequences/Ion channel inhibitor activity_GPRL1_BOVIN.fas
- Supplementary File S3. Alignments of putative toxins protein sequences/Ion channel inhibitor activity_I3B2_CONPL.fas
- Supplementary File S3. Alignments of putative toxins protein sequences/Ion channel inhibitor activity_JTX1_CARRA.fas
- Supplementary File S3. Alignments of putative toxins protein sequences/Ion channel inhibitor activity_KV51_METSE.fas
- Supplementary File S3. Alignments of putative toxins protein sequences/Ion channel inhibitor activity_KV53_BUNCI.fas
- Supplementary File S3. Alignments of putative toxins protein sequences/Ion channel inhibitor activity_MR30_CONMR.fas
- Supplementary File S3. Alignments of putative toxins protein sequences/Ion channel inhibitor activity_NEMA1_LINLO.fas
- Supplementary File S3. Alignments of putative toxins protein sequences/Ion channel inhibitor activity_SLA_DABSI.fas
- Supplementary File S3. Alignments of putative toxins protein sequences/Ion channel inhibitor activity_TX14B_SCODE.fas
- Supplementary File S3. Alignments of putative toxins protein sequences/Ion channel inhibitor activity_TX31_CONTE.fas
- Supplementary File S3. Alignments of putative toxins protein sequences/Ion channel inhibitor activity_TX51A_ETHRU.fas
- Supplementary File S3. Alignments of putative toxins protein sequences/Ion channel inhibitor activity_TX51A_SCOMO.fas
- Supplementary File S3. Alignments of putative toxins protein sequences/Ion channel inhibitor activity_TX53A_ETHRU.fas
- Supplementary File S3. Alignments of putative toxins protein sequences/Ion channel inhibitor activity_TX9A_ANTMC.fas
- Supplementary File S3. Alignments of putative toxins protein sequences/Ion channel inhibitor activity_TXB2A_SCOAL.fas
- Supplementary File S3. Alignments of putative toxins protein sequences/Ion channel inhibitor activity_TXB3A_SCODE.fas
- Supplementary File S3. Alignments of putative toxins protein sequences/Ion channel inhibitor activity_VA3_DINQU.fas
- Supplementary File S3. Alignments of putative toxins protein sequences/Ion channel inhibitor activity_VA3_SOLIN.fas
- Supplementary File S3. Alignments of putative toxins protein sequences/Ion channel inhibitor activity_VA5_LYCSI.fas
- Supplementary File S3. Alignments of putative toxins protein sequences/Ion channel inhibitor activity_VA5_POLDO.fas
- Supplementary File S3. Alignments of putative toxins protein sequences/Ion channel inhibitor activity_VA5_POLFU.fas
- Supplementary File S3. Alignments of putative toxins protein sequences/Ion channel inhibitor activity_VA5_TITSE.fas
- Supplementary File S3. Alignments of putative toxins protein sequences/Ion channel inhibitor activity_VA5_VESMA.fas
- Supplementary File S3. Alignments of putative toxins protein sequences/Ion channel inhibitor activity_VA5_VESMG.fas
- Supplementary File S3. Alignments of putative toxins protein sequences/Ion channel inhibitor activity_VA5_VESVI.fas
- Supplementary File S3. Alignments of putative toxins protein sequences/Ion channel inhibitor activity_VA51_VESCR.fas
- Supplementary File S3. Alignments of putative toxins protein sequences/Ion channel inhibitor activity_VA53_DOLMA.fas
- Supplementary File S3. Alignments of putative toxins protein sequences/Ion channel inhibitor activity_VA543_SCODE.fas
- Supplementary File S3. Alignments of putative toxins protein sequences/Ion channel inhibitor activity_VA552_SCODE.fas
- Supplementary File S3. Alignments of putative toxins protein sequences/Ion channel inhibitor activity_VA576_SCODE.fas
- Supplementary File S3. Alignments of putative toxins protein sequences/Ion channel inhibitor activity_VKT1A_ANEVI.fas
- Supplementary File S3. Alignments of putative toxins protein sequences/Ion channel inhibitor activity_VKT5_ANEVI.fas
- Supplementary File S3. Alignments of putative toxins protein sequences/Ion channel inhibitor activity_VKT53_ANEVI.fas
- Supplementary File S3. Alignments of putative toxins protein sequences/Ion channel inhibitor activity_VKT7_ANEVI.fas
- Supplementary File S3. Alignments of putative toxins protein sequences/Ion channel inhibitor activity_VKT9_ANEVI.fas
- Supplementary File S3. Alignments of putative toxins protein sequences/Ion channel inhibitor activity_VKTB_ANEVI.fas
- Supplementary File S3. Alignments of putative toxins protein sequences/Ion channel inhibitor activity_VKTG_ANEVI.fas
- Supplementary File S3. Alignments of putative toxins protein sequences/Neurotoxins_H3A08_CYRHA.fas
- Supplementary File S3. Alignments of putative toxins protein sequences/Neurotoxins_TU11_LOPAL.fas
- Supplementary File S3. Alignments of putative toxins protein sequences/Neurotoxins_TU91_LOPOL.fas
- Supplementary File S3. Alignments of putative toxins protein sequences/Neurotoxins_TU92_POLAB.fas
- Supplementary File S3. Alignments of putative toxins protein sequences/Neurotoxins_TX22A_PLETR.fas
- Supplementary File S3. Alignments of putative toxins protein sequences/Neurotoxins_TXCA_CAEEX.fas
- Supplementary File S3. Alignments of putative toxins protein sequences/Neurotoxins_TXL1_PHONI.fas
- Supplementary File S3. Alignments of putative toxins protein sequences/Other toxins candidates_BM8D_BOMMX.fas
- Supplementary File S3. Alignments of putative toxins protein sequences/Other toxins candidates_BM8E_BOMMX.fas
- Supplementary File S3. Alignments of putative toxins protein sequences/Other toxins candidates_BO8_BOMOR.fas
- Supplementary File S3. Alignments of putative toxins protein sequences/Other toxins candidates_CCAP_CONVL.fas
- Supplementary File S3. Alignments of putative toxins protein sequences/Other toxins candidates_CELE_CONVC.fas
- Supplementary File S3. Alignments of putative toxins protein sequences/Other toxins candidates_CESS2_CONMO.fas
- Supplementary File S3. Alignments of putative toxins protein sequences/Other toxins candidates_CPROH_CONVC.fas
- Supplementary File S3. Alignments of putative toxins protein sequences/Other toxins candidates_CTHA2_CONVC.fas
- Supplementary File S3. Alignments of putative toxins protein sequences/Other toxins candidates_CTHB5_CONVC.fas
- Supplementary File S3. Alignments of putative toxins protein sequences/Other toxins candidates_CTX_SEPES.fas
- Supplementary File S3. Alignments of putative toxins protein sequences/Other toxins candidates_CTXL_ACRMI.fas
- Supplementary File S3. Alignments of putative toxins protein sequences/Other toxins candidates_CXE3_CONIM.fas
- Supplementary File S3. Alignments of putative toxins protein sequences/Other toxins candidates_IGFBP_CUPSA.fas
- Supplementary File S3. Alignments of putative toxins protein sequences/Other toxins candidates_INS1_CONFO.fas
- Supplementary File S3. Alignments of putative toxins protein sequences/Other toxins candidates_INS1_CONIM.fas
- Supplementary File S3. Alignments of putative toxins protein sequences/Other toxins candidates_INS1_CONTE.fas
- Supplementary File S3. Alignments of putative toxins protein sequences/Other toxins candidates_INS2_CONIM.fas
- Supplementary File S3. Alignments of putative toxins protein sequences/Other toxins candidates_INS2C_CONFO.fas
- Supplementary File S3. Alignments of putative toxins protein sequences/Other toxins candidates_MIT1_DENPO.fas
- Supplementary File S3. Alignments of putative toxins protein sequences/Other toxins candidates_NGFV_DRYCN.fas
- Supplementary File S3. Alignments of putative toxins protein sequences/Other toxins candidates_NGFV_NAJAT.fas
- Supplementary File S3. Alignments of putative toxins protein sequences/Other toxins candidates_NGFV_PSEPO.fas
- Supplementary File S3. Alignments of putative toxins protein sequences/Other toxins candidates_NGFV1_PSEAU.fas
- Supplementary File S3. Alignments of putative toxins protein sequences/Other toxins candidates_NGFV2_NAJSP.fas
- Supplementary File S3. Alignments of putative toxins protein sequences/Other toxins candidates_PN16_PHONI.fas
- Supplementary File S3. Alignments of putative toxins protein sequences/Other toxins candidates_SRTX_ATREN.fas
- Supplementary File S3. Alignments of putative toxins protein sequences/Other toxins candidates_TCTP_BRABE.fas
- Supplementary File S3. Alignments of putative toxins protein sequences/Other toxins candidates_TCTP_BRAOL.fas
- Supplementary File S3. Alignments of putative toxins protein sequences/Other toxins candidates_TX18A_MANRB.fas
- Supplementary File S3. Alignments of putative toxins protein sequences/Other toxins candidates_VCO3_NAJKA.fas
- Supplementary File S3. Alignments of putative toxins protein sequences/Other toxins candidates_VCO3_OPHHA.fas
- Supplementary File S3. Alignments of putative toxins protein sequences/Other toxins candidates_VCO31_AUSSU.fas
- Supplementary File S3. Alignments of putative toxins protein sequences/Other toxins candidates_VCO32_AUSSU.fas
- Supplementary File S3. Alignments of putative toxins protein sequences/Other toxins candidates_VEGFA_BITGA.fas
- Supplementary File S3. Alignments of putative toxins protein sequences/Other toxins candidates_VEGFA_VIPAA.fas
- Supplementary File S3. Alignments of putative toxins protein sequences/Other toxins candidates_VP164_LYCMC.fas
- Supplementary File S3. Alignments of putative toxins protein sequences/Other toxins candidates_VP302_LYCMC.fas
- Supplementary File S3. Alignments of putative toxins protein sequences/Pore-forming toxins_ACTP_CONCN.fas
- Supplementary File S3. Alignments of putative toxins protein sequences/Pore-forming toxins_ACTP1_SAGRO.fas
- Supplementary File S3. Alignments of putative toxins protein sequences/Pore-forming toxins_ACTP1_TERAN.fas
- Supplementary File S3. Alignments of putative toxins protein sequences/Pore-forming toxins_ACTP1_TERSU.fas
- Supplementary File S3. Alignments of putative toxins protein sequences/Pore-forming toxins_ACTP2_PHYSE.fas
- Supplementary File S3. Alignments of putative toxins protein sequences/Pore-forming toxins_CTP5_ACTEQ.fas
- Supplementary File S3. Alignments of putative toxins protein sequences/Pore-forming toxins_CXA3_CERLA.fas
- Supplementary File S3. Alignments of putative toxins protein sequences/Pore-forming toxins_PV21_POMCA.fas
- Supplementary File S3. Alignments of putative toxins protein sequences/Pore-forming toxins_PV21_POMMA.fas
- Supplementary File S3. Alignments of putative toxins protein sequences/Pore-forming toxins_TX60A_ACTVL.fas
- Supplementary File S3. Alignments of putative toxins protein sequences/Pore-forming toxins_TX60A_PHYSE.fas
- Supplementary File S3. Alignments of putative toxins protein sequences/Pore-forming toxins_TX60B_PHYSE.fas
- Supplementary File S3. Alignments of putative toxins protein sequences/Proteinase inhibitors_ALL6_APICE.fas
- Supplementary File S3. Alignments of putative toxins protein sequences/Proteinase inhibitors_ATPI1_ACTTE.fas
- Supplementary File S3. Alignments of putative toxins protein sequences/Proteinase inhibitors_CYT_CHIGU.fas
- Supplementary File S3. Alignments of putative toxins protein sequences/Proteinase inhibitors_IELA_ANESU.fas
- Supplementary File S3. Alignments of putative toxins protein sequences/Proteinase inhibitors_SVMI1_CERCE.fas
- Supplementary File S3. Alignments of putative toxins protein sequences/Proteinase inhibitors_VKT_AUSLA.fas
- Supplementary File S3. Alignments of putative toxins protein sequences/Proteinase inhibitors_VKT_BOMIG.fas
- Supplementary File S3. Alignments of putative toxins protein sequences/Proteinase inhibitors_VKT_BOMTE.fas
- Supplementary File S3. Alignments of putative toxins protein sequences/Proteinase inhibitors_VKT_ERIMA.fas
- Supplementary File S3. Alignments of putative toxins protein sequences/Proteinase inhibitors_VKT_PSEPC.fas
- Supplementary File S3. Alignments of putative toxins protein sequences/Proteinase inhibitors_VKT1_ANTAF.fas
- Supplementary File S3. Alignments of putative toxins protein sequences/Proteinase inhibitors_VKT1_ARAVE.fas
- Supplementary File S3. Alignments of putative toxins protein sequences/Proteinase inhibitors_VKT1_BITGA.fas
- Supplementary File S3. Alignments of putative toxins protein sequences/Proteinase inhibitors_VKT1_OXYMI.fas
- Supplementary File S3. Alignments of putative toxins protein sequences/Proteinase inhibitors_VKT1_TRILK.fas
- Supplementary File S3. Alignments of putative toxins protein sequences/Proteinase inhibitors_VKT1_VIPAA.fas
- Supplementary File S3. Alignments of putative toxins protein sequences/Proteinase inhibitors_VKT1_WALAE.fas
- Supplementary File S3. Alignments of putative toxins protein sequences/Proteinase inhibitors_VKT11_HOFGE.fas
- Supplementary File S3. Alignments of putative toxins protein sequences/Proteinase inhibitors_VKT12_MESMA.fas
- Supplementary File S3. Alignments of putative toxins protein sequences/Proteinase inhibitors_VKT17_CYRHA.fas
- Supplementary File S3. Alignments of putative toxins protein sequences/Proteinase inhibitors_VKT1A_CONCL.fas
- Supplementary File S3. Alignments of putative toxins protein sequences/Proteinase inhibitors_VKT1B_CONCL.fas
- Supplementary File S3. Alignments of putative toxins protein sequences/Proteinase inhibitors_VKT1C_CONCL.fas
- Supplementary File S3. Alignments of putative toxins protein sequences/Proteinase inhibitors_VKT1D_CONCL.fas
- Supplementary File S3. Alignments of putative toxins protein sequences/Proteinase inhibitors_VKT2_BITGA.fas
- Supplementary File S3. Alignments of putative toxins protein sequences/Proteinase inhibitors_VKT2_NAJNI.fas
- Supplementary File S3. Alignments of putative toxins protein sequences/Proteinase inhibitors_VKT2H_HETCR.fas
- Supplementary File S3. Alignments of putative toxins protein sequences/Proteinase inhibitors_VKT3_ANTAF.fas
- Supplementary File S3. Alignments of putative toxins protein sequences/Proteinase inhibitors_VKT3_BITGA.fas
[truncated: 8 more entries]
