# Supplementary material for: Investigation of Peptide Toxin Diversity in Ribbon Worms (Nemertea) Using a Transcriptomic Approach
Source: Toxins (Basel). 2022 Aug 8;14(8):542. doi: 10.3390/toxins14080542 (PMC9415933; doi:10.3390/toxins14080542)
Supplement: Supplementary file 1 [file toxins-14-00542-s001.zip › Supplementary File S2. Sequences of nemertean toxins.xlsx]

## Sheet: Лист1
Nemertea species	Transcript ID	cDNA Sequence	Protein Sequence	Mature Protein Sequence
Carinoma hamanako	Gene.11853_r_3703_g.11853_m.11853	ATGATTAAAATGAGTTGGGATCCAGAATTAGCCATGTTGGCACAGAAGCTTGCTGACTCTTGCTCAAAGAAACATGATGAAAATTTGGATCGCACGATCCCAGGCAGGTTTTCAGTCGGTCAGAACATAGCAACGGGACGGAGTACCTGGACAAGTACCATAAATGCCTGGTTTGATGAATATAAGACCTTTGTTTATGGGGGACAAAGTACAGGAGTCGTTGGTCATTATACACAGATCGTTTGGGCTAAATCACACAAGATAGGATGTGGAAGAACTGACTGCAGTGGAAATTTCTTTGTTTGCAACTATGGCCCGGCCGGTAACAGCCCAGGTTCGCCATACAAAAGTGGAACAAGCGGTAGTGACTGTGATGCTAAATTTCTAAGTAATGGGCTA…	MIKMSWDPELAMLAQKLADSCSKKHDENLDRTIPGRFSVGQNIATGRSTWTSTINAWFDEYKTFVYGGQSTGVVGHYTQIVWAKSHKIGCGRTDCSGNFFVCNYGPAGNSPGSPYKSGTSGSDCDAKFLSNGLCDCGETPCLNGGSMDLSTCKCTCTNKAWIKEPFCGLDCNSATDSSSCGTTYNVDSCPQYANLPYQFCPKMCKWCPNGDSMNLNKEGAVSDGGSSGGSGGSGSSGSGTTVSPGGSGTRTTLSFGLSTILTLLYATIM*	MIKMSWDPELAMLAQKLADSCSKKHDENLDRTIPGRFSVGQNIATGRSTWTSTINAWFDEYKTFVYGGQSTGVVGHYTQIVWAKSHKIGCGRTDCSGNFFVCNYGPAGNSPGSPYKSGTSGSDCDAKFLSNGLCDCGETPCLNGGSMDLSTCKCTCTNKAWIKEPFCGLDCNSATDSSSCGTTYNVDSCPQYANLPYQFCPKMCKWCPNGDSMNLNKEGAVSDGGSSGGSGGSGSSGSGTTVSPGGSGTRTTLSFGLSTILTLLYATIM*
	Gene.12079_r_3800_g.12079_m.12079	ATGTCGCTTGCAGCCCAATGTTGGCTTGCAACCTCTCTGCTGATCTGTTTGATCAACATTCCATCATGTGCAGGCTTTTATCAAGAAGGAACAGTTTATCTGAAGGGTTATAAAGCACAGTTTGTTCCTGGTACCTTAGATACAAAAAATGGTGCTGCATATGGCTTCTTCAATGACACATTACAAAAAACTGGATGGGGTGTGTTTGAAGTAAAAGCTGGCTATGGTCCACTTTTCAAGAACAATTTTGTAATGTATGCAGCAGGTTATCTTGAAGGATACCTCACACAAAAGAATATATGGAATCATTATCATAATCTATATGCTGCTCTGGTCCAGGATAAATCTATGCCATTCAAACAGAAAATCACCCAGTTTTTCAGCGACCAAGAAGCATGG…	MSLAAQCWLATSLLICLINIPSCAGFYQEGTVYLKGYKAQFVPGTLDTKNGAAYGFFNDTLQKTGWGVFEVKAGYGPLFKNNFVMYAAGYLEGYLTQKNIWNHYHNLYAALVQDKSMPFKQKITQFFSDQEAWAIKMVKKNPSDPYWRHVGYVLSQFDGLYDGYRDASQKDGQVLPRFAFHFLNGVGDYIDLRYALDPSQRPDFKKMSKSQIKLFLDTHGHCSALIKVTGALENIYMSHSSWFLYAATSRIYKHYDFNVNDQSTAAKKSSFSSYPGFLESLDDFYLLSSKLVMIQTTNSIFNMTLYNSVKPQSLMAWQRVRLSNMMANNSRMWGKYFSMYNSGTYNNQYMILDLKKVKLNEEIEDEALYIVEQIPGLVVYRDQTPILRTSHWPSYNVPF…	FYQEGTVYLKGYKAQFVPGTLDTKNGAAYGFFNDTLQKTGWGVFEVKAGYGPLFKNNFVMYAAGYLEGYLTQKNIWNHYHNLYAALVQDKSMPFKQKITQFFSDQEAWAIKMVKKNPSDPYWRHVGYVLSQFDGLYDGYRDASQKDGQVLPRFAFHFLNGVGDYIDLRYALDPSQRPDFKKMSKSQIKLFLDTHGHCSALIKVTGALENIYMSHSSWFLYAATSRIYKHYDFNVNDQSTAAKKSSFSSYPGFLESLDDFYLLSSKLVMIQTTNSIFNMTLYNSVKPQSLMAWQRVRLSNMMANNSRMWGKYFSMYNSGTYNNQYMILDLKKVKLNEEIEDEALYIVEQIPGLVVYRDQTPILRTSHWPSYNVPFYEEIYNKSGYPEFVADHGLDSSYQL…
	Gene.12683_r_4081_g.12683_m.12683	ATGTTTGAGAAAGGAATTTTTATTCTTATCCTGTTGACTACGACACACAATGCTGCATCAGCGATGGGCTGCAAAGATTTAAATGGAAATGATGTTGACTGGTTTTATGTATATAAACTCCCAGAGCTACGCAACAGTAAAAGTGAATTAGTAAACAATGGCGAGGGTCACCTTTATCTTGATGCTCAAAATACCCAATATCATTTCATTAATTCTAATGTTTCAATGAATGATTCCAAGCAAGCTGTTGGTTATACCTTGAATCAGTTATATAATAATACAAAGCATGGAAATAAAGTTGACACGACGTATTTCCTGTACAACGATGAATATCCTAATGGGAAAAAGGTCTTCAATCATGGACATATGAAAGGTGTCCTTTTGTTCGATAAAGATGTT…	MFEKGIFILILLTTTHNAASAMGCKDLNGNDVDWFYVYKLPELRNSKSELVNNGEGHLYLDAQNTQYHFINSNVSMNDSKQAVGYTLNQLYNNTKHGNKVDTTYFLYNDEYPNGKKVFNHGHMKGVLLFDKDVGFWLVHSAPKFPAFANGSYVWPSNARKYGQSFLCMTLPTKALDNIANLLLYSHPNIYDYRVPKTFQVNEDLIELAEHSRKKISKYPWYGIESLSTIGGKKFTGFHKGWEFNDDLYESLVSPNLKTNLMVETWQVGEKTNRLPSNCSESYNVKNIEDIYMTSDLNFGQFNDHSKWCVSSKDDEKKFVCIGDINRQFSQYHRGGGTVCTDDSKIWLSYFKFISKYEECKKPDDTTLRFSHSL*	MGCKDLNGNDVDWFYVYKLPELRNSKSELVNNGEGHLYLDAQNTQYHFINSNVSMNDSKQAVGYTLNQLYNNTKHGNKVDTTYFLYNDEYPNGKKVFNHGHMKGVLLFDKDVGFWLVHSAPKFPAFANGSYVWPSNARKYGQSFLCMTLPTKALDNIANLLLYSHPNIYDYRVPKTFQVNEDLIELAEHSRKKISKYPWYGIESLSTIGGKKFTGFHKGWEFNDDLYESLVSPNLKTNLMVETWQVGEKTNRLPSNCSESYNVKNIEDIYMTSDLNFGQFNDHSKWCVSSKDDEKKFVCIGDINRQFSQYHRGGGTVCTDDSKIWLSYFKFISKYEECKKPDDTTLRFSHSL
	Gene.13186_r_4338_g.13186_m.13186	TCTTGTCAGATAGCACAGAGAAAGATGGGCCCAGTTGGTTATCAACGCCAGAAGGTGATAAGATACACATCAGCTAGGCACTTCAACGCCATGGATAAGCGTTTGATATTGATATTGATAGCGGCGATAGTTACCCAGACATGTTGGGTATACGGCGATGATTCTTCCGATAGTGATTCTGACAGTGTCGGAGATGTCTTGTCAGATAGCACAGAGAAAGATGGTCCAGGACCTGGAGACGCCCCTAAAGCAAAACCAAATGTCCCAAAAGGAGATGCCAACTCTGACTCCATTCCTGACGATGAAGTCGATGATTCGTCAATGGAACCTGTTAACCAGGCCAGCGACGGTCTACAGGCCGAAAACAGCGTTGATGGAATCGAGAGTGACATCGGTAGA…	SCQIAQRKMGPVGYQRQKVIRYTSARHFNAMDKRLILILIAAIVTQTCWVYGDDSSDSDSDSVGDVLSDSTEKDGPGPGDAPKAKPNVPKGDANSDSIPDDEVDDSSMEPVNQASDGLQAENSVDGIESDIGRTRKDVTKVVDESKELEKRNEDLTLEESLAIMEAGNQVLEVYFICDRRCHSYLQGGTDVITAFFESVTKRMDEGYANMKMSVKMIGLEIWDMQDQIDIDALTHITDTTQLEPTLSAMLADYKRDYITPKVSADFVMLVTGYYIPGLNGAAYMNAICRHPDKSVGFSYLDPLSFYKEAKLTQTITHETTHAMGAFHDTDECVCPIGAKNCTMHPIQNQRQINEIMFSDCTVGSLAQQVTNGNRYCLQDVSQPATCGNGQLDAGEECDC…	DDSSDSDSDSVGDVLSDSTEKDGPGPGDAPKAKPNVPKGDANSDSIPDDEVDDSSMEPVNQASDGLQAENSVDGIESDIGRTRKDVTKVVDESKELEKRNEDLTLEESLAIMEAGNQVLEVYFICDRRCHSYLQGGTDVITAFFESVTKRMDEGYANMKMSVKMIGLEIWDMQDQIDIDALTHITDTTQLEPTLSAMLADYKRDYITPKVSADFVMLVTGYYIPGLNGAAYMNAICRHPDKSVGFSYLDPLSFYKEAKLTQTITHETTHAMGAFHDTDECVCPIGAKNCTMHPIQNQRQINEIMFSDCTVGSLAQQVTNGNRYCLQDVSQPATCGNGQLDAGEECDCGFGQCDCCDQKTCKFRIANSRCSSDECGVCGGSSSECTSHLPDLTSCEDGGG…
	Gene.14011_r_4742_g.14011_m.14011	ATGGAATTACGGAGTATAGTGTCATCTCTTTTACTATCAGTCTTTCTTGTACTGTTATTCTCCTGCTGTGCCCACAGTCTTATGTGTTCAGAATGTGACTCAGAGAAGGATACACCGGAATCAGGGACAGACTGCACATATAATCCCCCACCTCCTAAAAATTGCACCGAAGAAAAATTTTGTATAATCATACAAAAGCTTTTTGAAAACGGTACGCAGGTGAGCATGAGTAGAGGATGTAATCCGTTTAGTATGGCCTCTGACTGTCTGTTGGGAGAGGACTCTAAGGGTGACAAGACAGTACTGATGTGCTATACAACTTGTGAGACTGATGGCTGCAATGACTCCTGGCGGTTATCATCTAACATCCTTGGTACCGTTCTGCTTGTTGCCTCTACC…	MELRSIVSSLLLSVFLVLLFSCCAHSLMCSECDSEKDTPESGTDCTYNPPPPKNCTEEKFCIIIQKLFENGTQVSMSRGCNPFSMASDCLLGEDSKGDKTVLMCYTTCETDGCNDSWRLSSNILGTVLLVASTIAVVVLL*	LMCSECDSEKDTPESGTDCTYNPPPPKNCTEEKFCIIIQKLFENGTQVSMSRGCNPFSMASDCLLGEDSKGDKTVLMCYTTCETDGCNDSWRLSSNILGTVLLVASTIAVVVLL
	Gene.14168_r_4820_g.14168_m.14168	ATGATTATCTACAGAAACATTTTCAATGATGATGATTTGTTCTCAGATTCCTTTCCTATCAAACTCAGCGAATGTGGATTTTACTACGAGATTGAAGGAAAGTTGACGAGTATCAGCCACAAGTTGCCTACTGCCATCATATCAGGTAACATATCAGCTCAGGATACTGGAGATGACTTTGAAAATGAAAATGTTGAGGTTGAAAGCATTGATGTTATGGAAAGCTTCAAATACACACTTATGAAGGACTTCACAGTGGAACGATACACAGATCTGATGAAAAAATTCGTTGGCATATACCTCGGTATTTTGGAAAAAGATGGAGATGCCGAAAAGGTGAGGATGTTCAAAGAGGATGCAGCTAAATTTGTTACAGCTATGAAAGACAGATTTAAGGAT…	MIIYRNIFNDDDLFSDSFPIKLSECGFYYEIEGKLTSISHKLPTAIISGNISAQDTGDDFENENVEVESIDVMESFKYTLMKDFTVERYTDLMKKFVGIYLGILEKDGDAEKVRMFKEDAAKFVTAMKDRFKDFRVYVGENGPYEDTLPILMDHREDGVTPYFVIPKLFVKEEKY*	MIIYRNIFNDDDLFSDSFPIKLSECGFYYEIEGKLTSISHKLPTAIISGNISAQDTGDDFENENVEVESIDVMESFKYTLMKDFTVERYTDLMKKFVGIYLGILEKDGDAEKVRMFKEDAAKFVTAMKDRFKDFRVYVGENGPYEDTLPILMDHREDGVTPYFVIPKLFVKEEKY*
	Gene.16043_r_5846_g.16043_m.16043	ATGATCGTCTACAAAGATAAGTTCTCCAGTAATGAATTGTTCTCCGATTCATATCCTATGGTGCTCAGCGAATGTGGATTCTACTACGAGGTTCAAGGAAGTGATTGTGTAGAGACCAACGACTATGTTTTGGACGGTGCCAATGCTTCAGCTGAGGATGGCGCAGAAGATCTAGATGATGGAGCAAGCAAGGGCATCGATATTGTCATGAAATTCAACTACAGACTCATAGACGTCACTAAGAAACAATATGTTGCTCAGATGGGAAAATTGTGCAAGCAATACATAGAAATTTTGAAAGAGGAGGGAAAAAGCGACCAAGAGAAAGAATTCAAAGGGGATGCAACAAAGTTTGTTACAGCCATGAAAGCTAGATTTGGTGACTTCTATATATATATT…	MIVYKDKFSSNELFSDSYPMVLSECGFYYEVQGSDCVETNDYVLDGANASAEDGAEDLDDGASKGIDIVMKFNYRLIDVTKKQYVAQMGKLCKQYIEILKEEGKSDQEKEFKGDATKFVTAMKARFGDFYIYIGEDGAFEDTLPILMYYKDGETTPYFIYPKAFLEEEKC*	MIVYKDKFSSNELFSDSYPMVLSECGFYYEVQGSDCVETNDYVLDGANASAEDGAEDLDDGASKGIDIVMKFNYRLIDVTKKQYVAQMGKLCKQYIEILKEEGKSDQEKEFKGDATKFVTAMKARFGDFYIYIGEDGAFEDTLPILMYYKDGETTPYFIYPKAFLEEEKC*
	Gene.16102_r_5875_g.16102_m.16102	TTCGCTCTGATCGGACTCGTCAGCAAGATGGGACTACGACTGGTTTGTGTATGCATGCTCCTATGTGCGCTCGTTTTATGCGAGGGGGCCAGAGATCCCACCAAGCCCAAACTTAAGAGAAAACTCATGAAAGCAGAAAGACAACGGTTGATGGATCTACAGAACATGCTTCGGGCTAAGATCGCCAAGGGTGAAGAGACTGGACAGCCAAGTGCATCTAACATGCTTGCATTGGAATGGGACGACAGACTAGAAAAACAAGCACAGAGATGGGCTGATCAATGTTCCACTGAAATGCATGATACGTTAGAAGCACGTAAATTTGGTCCTTACCCAAGCATTGGTCAGAACTATTTTGGTAACAAACCCATCGATTATGGTGTCGTTGTGAGCTGGTAC…	FALIGLVSKMGLRLVCVCMLLCALVLCEGARDPTKPKLKRKLMKAERQRLMDLQNMLRAKIAKGEETGQPSASNMLALEWDDRLEKQAQRWADQCSTEMHDTLEARKFGPYPSIGQNYFGNKPIDYGVVVSWYGEHKDYNYYGNTCSGICGHYTQLTWAQTHLMGCGYNNCRGRFKFTKLYCNYARGGNAPWTGETGQPYKEGKPCTDCPSGYSFCMEGALCASKKACDSGESKCECLLSAGDCQNGAQFDSDNCMCKCPEGFEGPKCDVPCADKRDSCEWMKSVGYCEYSNSNTVLTTLPECRKTCGFCGSIIANDPDTVNANGIATNVKKVEILSDLGGKTRYQKPTLPPRGSCFNKLPDEKCDEWARYGNCEANPVAMKVDCPASCNMCEHRRLGN…	ARDPTKPKLKRKLMKAERQRLMDLQNMLRAKIAKGEETGQPSASNMLALEWDDRLEKQAQRWADQCSTEMHDTLEARKFGPYPSIGQNYFGNKPIDYGVVVSWYGEHKDYNYYGNTCSGICGHYTQLTWAQTHLMGCGYNNCRGRFKFTKLYCNYARGGNAPWTGETGQPYKEGKPCTDCPSGYSFCMEGALCASKKACDSGESKCECLLSAGDCQNGAQFDSDNCMCKCPEGFEGPKCDVPCADKRDSCEWMKSVGYCEYSNSNTVLTTLPECRKTCGFCGSIIANDPDTVNANGIATNVKKVEILSDLGGKTRYQKPTLPPRGSCFNKLPDEKCDEWARYGNCEANPVAMKVDCPASCNMCEHRRLGNCKNTADEDKCKRLADAGYCENDKDWMSKN…
	Gene.17457_r_6644_g.17457_m.17457	ATGCTAGGCGTTGGCACAGACTCAACCATGAGGAGTTATGTGTTGGTTTGCCTGGTCCTGGCCCTCCCTCTACTATGGCTTGGTATAACAGAAGGGGGTGATGGGGATGCCATCATTTCTAAAGCAAAGGTCGTGGAGGCTATGTCAAGGGCTGTCTCGGCAGCTATGGAAGAGCTGAGGAAACCGAAAAACGTCAAAAAGATTGCCAAGTTCGTGAGGAAGATGTTAGGCTGTACGACGGTCGGTCTGGGGCCGTTTTCAACTGTTATCAAGGCAGTTTTCGCAATGGTCCCGGAAGAAGAACCCAAAGAGCTCGTCTTTCTGAGAGAAGCTTTCGGAAGAGTAGAACGAGCGTTATCAGAGCTCGACCAGAAGATGGATATGTTGTCGAGCAAGATA…	MLGVGTDSTMRSYVLVCLVLALPLLWLGITEGGDGDAIISKAKVVEAMSRAVSAAMEELRKPKNVKKIAKFVRKMLGCTTVGLGPFSTVIKAVFAMVPEEEPKELVFLREAFGRVERALSELDQKMDMLSSKISWQTSQLSFEDDENDINLTYNDMLETLAVCEKGDMKAVKFHQEVFIQKYKKRDLEGSLDTLFNALFTKCTFCDDKLLKTFEKHTRCKRVEMVAFINSLTKIFSKGQKVVIAYYDWNKKPGSDSYVQRFIEKWKQRNEDLEKLFTDELRFCVDHVRETAKEEVKEVLDKHTDLSHKIIAKDILAMLRKKYDWLDWTVLAYGKFTTDWDQGFTDCGTGQAFALYDEGGRNLIAGWRDAYNGNIQMKYQTLAAWTANQVCEAMTDSCSS…	GDGDAIISKAKVVEAMSRAVSAAMEELRKPKNVKKIAKFVRKMLGCTTVGLGPFSTVIKAVFAMVPEEEPKELVFLREAFGRVERALSELDQKMDMLSSKISWQTSQLSFEDDENDINLTYNDMLETLAVCEKGDMKAVKFHQEVFIQKYKKRDLEGSLDTLFNALFTKCTFCDDKLLKTFEKHTRCKRVEMVAFINSLTKIFSKGQKVVIAYYDWNKKPGSDSYVQRFIEKWKQRNEDLEKLFTDELRFCVDHVRETAKEEVKEVLDKHTDLSHKIIAKDILAMLRKKYDWLDWTVLAYGKFTTDWDQGFTDCGTGQAFALYDEGGRNLIAGWRDAYNGNIQMKYQTLAAWTANQVCEAMTDSCSSSDASGKAGMETIKKKLDGQSIRCNMIYVIRDK…
	Gene.20580_r_8675_g.20580_m.20580	ATGATGGCGAACGTCTGGATAAGTTTGGCCATAGTTCTGGCCACACAGGCCGTCCTTAACTCCGGCCAGGGCCTACGTATAGCCATCAAGAAGGCACCTTACTACGAAAAGAAGTTAGAGAGACTGTCAAAGGAATGCCAGGACTGCAAGCCAGAGCTTTGTCACAAGGTGGATGATTGTGTGGCTGGTTTGGCCCTTGATGAGTGTGGCTGTTGTAAGGTATGCGCTCAGAGGGAGGGTGATGTCTGTGATCACCCTGATGCTCCAGCAGCAGCGGTCAAGGTCGGATGCGGAGAGAACTTGGAATGTCGACTCCGAGATGATCTTGAAAATGGCGACGAACAGCAGGCTCTCTGCTACTGCAAATCTGAAGAGGTTCTTTGCGGATCTGACGAAAAT…	MMANVWISLAIVLATQAVLNSGQGLRIAIKKAPYYEKKLERLSKECQDCKPELCHKVDDCVAGLALDECGCCKVCAQREGDVCDHPDAPAAAVKVGCGENLECRLRDDLENGDEQQALCYCKSEEVLCGSDENTYSNICQLKSATTGGKNVKIQHMGPCKTAPWIVTPPENVRNASGTDVFLSCEAKGYPIPTIEWTVTDASRDTVYLPSDDLHISVNSRGGPSKYMVTGWLQIVNLQEKHQGDYACLAQNDLGIVSATARVNIDRKGEL*	QGLRIAIKKAPYYEKKLERLSKECQDCKPELCHKVDDCVAGLALDECGCCKVCAQREGDVCDHPDAPAAAVKVGCGENLECRLRDDLENGDEQQALCYCKSEEVLCGSDENTYSNICQLKSATTGGKNVKIQHMGPCKTAPWIVTPPENVRNASGTDVFLSCEAKGYPIPTIEWTVTDASRDTVYLPSDDLHISVNSRGGPSKYMVTGWLQIVNLQEKHQGDYACLAQNDLGIVSATARVNIDRKGEL
	Gene.21131_r_9101_g.21131_m.21131	ATGAAGAGGACTGCCCTTGTGTTGTTTGTAGTATTCATGGCAGGAGCTGTGAAAAAAATTACGAGTGATGATTGTAATGATATTTACAAGAAGATTAGTCCAACCCATACTGGATGTCTTCCCGACGGTAAAATGGAGACAAGAGGTGTCTCCCTAGAAGATAGAAAACTAATTGTTGATCTCCACAATGAATTGCGTGCTGGACTTGGAAAAGGAAACGGCCAACAGAACGCAACCGATATGTTAAAGATGAGTTGGGATGATGAAATCGCAATGCTTGCTCAGAAATGGACAGATACTTGTACAAAGGGACACGATCATAATAGTCAGCGACGAGTACCTCGTATGAAAGTTGGTCAAAATTACGCTGCTGGACAGTCTAACTGGAGAGCCGCGATT…	MKRTALVLFVVFMAGAVKKITSDDCNDIYKKISPTHTGCLPDGKMETRGVSLEDRKLIVDLHNELRAGLGKGNGQQNATDMLKMSWDDEIAMLAQKWTDTCTKGHDHNSQRRVPRMKVGQNYAAGQSNWRAAIMAWYNEEKNFVYGSETKGVTGHFTQIVWANTMKIGCGFTLCPPNRRTYVCNYGPAGNMKGKLLTPYTAGESGSGCLKNDNGLCDCGKTACINVRMNPRTCQCDCPVKDFLIKPYCGFDCTKIPEAMFFCGKGNFIKENCKKFSNLPYLCPGLCCPEVDTIRYNKEETVSEYGSDYVKSVATAGNTDVTTPTSEPVATAGNTDVTTPTS	DDCNDIYKKISPTHTGCLPDGKMETRGVSLEDRKLIVDLHNELRAGLGKGNGQQNATDMLKMSWDDEIAMLAQKWTDTCTKGHDHNSQRRVPRMKVGQNYAAGQSNWRAAIMAWYNEEKNFVYGSETKGVTGHFTQIVWANTMKIGCGFTLCPPNRRTYVCNYGPAGNMKGKLLTPYTAGESGSGCLKNDNGLCDCGKTACINVRMNPRTCQCDCPVKDFLIKPYCGFDCTKIPEAMFFCGKGNFIKENCKKFSNLPYLCPGLCCPEVDTIRYNKEETVSEYGSDYVKSVATAGNTDVTTPTSEPVATAGNTDVTTPTS
	Gene.21463_r_9336_g.21463_m.21463	ATGTATAAGAGGAGAGGGTTAGACATAGAGCGCTACTGGACTTGGATACTGGTGTTACTGCTACCGACACTGCTACACCCAGTGACTGGATATCGGCATAGAAGCTGGGAAAAGCCGGGATGTCATCGAGTAGCTGTCTCAAGACCAATACGCATAAACAACTGCGAAGAGTTTACAAGTTTGACAAATGGATGTAGAGGATTCTGTACATCGTACTCGTACCCATCGACCTTTCAAACAAGAATAATGACACCTAATCAGATAATTACAACACGTGGTTCCTGCTGTAACATGATAGAAGCCAAAGAGGTGAAATATTCAATCGCCTGTCAAGGAGGAATTAAAGATGTTTACGTCAAGACAGCTGAACGCTGCGAATGTTCACTGTGTGTCAGACAC…	MYKRRGLDIERYWTWILVLLLPTLLHPVTGYRHRSWEKPGCHRVAVSRPIRINNCEEFTSLTNGCRGFCTSYSYPSTFQTRIMTPNQIITTRGSCCNMIEAKEVKYSIACQGGIKDVYVKTAERCECSLCVRH*	YRHRSWEKPGCHRVAVSRPIRINNCEEFTSLTNGCRGFCTSYSYPSTFQTRIMTPNQIITTRGSCCNMIEAKEVKYSIACQGGIKDVYVKTAERCECSLCVRH
	Gene.22051_r_9780_g.22051_m.22051	GTTTCTGGAATATTTTTGACGTTTGTCCTCTTTGGTCTGGCTAGCTCTGCCGAGATCAGGCCTTTGTATATAGTAGGAGACATGGCCAATACTATAGCGGATGTCAAAGAATTCATTGACGAAGGAGCCAACGCCATAGAAGCCGACCTTAACTTTGATTCGTCAACCCAGCTTGTAACTGAATTTTCTAATGGTGTACCATGTGGATGTTTTCGTCTCTGTCATAAGAAGGAGGATGCTACAACCTATCTAAAATACATGCGTGACCTGAGCACACCAGGTCACCCTCACTTCAAACCAACCTTTGCCGCTTTGCTATGGATAGACCTTAAGCTGAAAGGAGGGCACAACTATTATGCCGCTGGTAGCAACTTCGCAAGGATTCTCTATCATAACATT…	VSGIFLTFVLFGLASSAEIRPLYIVGDMANTIADVKEFIDEGANAIEADLNFDSSTQLVTEFSNGVPCGCFRLCHKKEDATTYLKYMRDLSTPGHPHFKPTFAALLWIDLKLKGGHNYYAAGSNFARILYHNIYIVDTKLKIVFELVEMKHWPFVDAIVSELTRVQRPDLLRKLGISITGSGNYSPFLEKLRDPKYKELGRYLGDGLTNCFEHLYDTKHIKTALAIRDAQSYGVSKVSRWTIDATSVIRNALWMGVDLILTNKPRNARTVLAEKEFGHKYRPATLYDDPFKTVIGEHGHRYGCDKGIFGSVYYCWKDKTVGGKWCWTNTVCSINPAVCNQNIPCA*	AEIRPLYIVGDMANTIADVKEFIDEGANAIEADLNFDSSTQLVTEFSNGVPCGCFRLCHKKEDATTYLKYMRDLSTPGHPHFKPTFAALLWIDLKLKGGHNYYAAGSNFARILYHNIYIVDTKLKIVFELVEMKHWPFVDAIVSELTRVQRPDLLRKLGISITGSGNYSPFLEKLRDPKYKELGRYLGDGLTNCFEHLYDTKHIKTALAIRDAQSYGVSKVSRWTIDATSVIRNALWMGVDLILTNKPRNARTVLAEKEFGHKYRPATLYDDPFKTVIGEHGHRYGCDKGIFGSVYYCWKDKTVGGKWCWTNTVCSINPAVCNQNIPCA
	Gene.22696_r_10292_g.22696_m.22696	ATGATGCTGACTGTACTACTCTACGCTGTACTCCTTTATGGTATTAGTGGTCAAAGTGTCTCTGAGGATGATAAGAAACGTATAGTAGACTATCACAATATGTTACGTAGTAGTCTAACTAAATATGGACAACCAGCTGCAGCTAATATGCTTCAATTGAGTTGGGACGAAAACATCGCAGTTATTGCCAAAAGGTGGGCAGATACTTGTTCTATGAAGCACGATACGTCCAAGGACAGAGATATCCCGAGAAGGTTCGGTTGTGGACAAAATATTGGCATGGGAGAAGACAGCTGGGAAAGTGTTATACAAGATTGGTTTGATGAACAGGCTAACTTCACATACGGAGTGGGCTCGAAAGATGGCGGAGTAGTTGGTCACTACACACAGGTTGTCTGG…	MMLTVLLYAVLLYGISGQSVSEDDKKRIVDYHNMLRSSLTKYGQPAAANMLQLSWDENIAVIAKRWADTCSMKHDTSKDRDIPRRFGCGQNIGMGEDSWESVIQDWFDEQANFTYGVGSKDGGVVGHYTQVVWATSYKIGCGYANCTHSKFPTFFVCNYGPPGNYKDMATKPYIKSNTAGSGCLKNVSGLCDCGPEPCLTIGKLDTKTCNCKCPLAAWFTKKCGIDCSKVKDYGIYCGPGKFYPPDDCNKYSNVKYEYCPVMCGLCS*	QSVSEDDKKRIVDYHNMLRSSLTKYGQPAAANMLQLSWDENIAVIAKRWADTCSMKHDTSKDRDIPRRFGCGQNIGMGEDSWESVIQDWFDEQANFTYGVGSKDGGVVGHYTQVVWATSYKIGCGYANCTHSKFPTFFVCNYGPPGNYKDMATKPYIKSNTAGSGCLKNVSGLCDCGPEPCLTIGKLDTKTCNCKCPLAAWFTKKCGIDCSKVKDYGIYCGPGKFYPPDDCNKYSNVKYEYCPVMCGLCS
	Gene.23587_r_11081_g.23587_m.23587	ATGGACACCTATAGTATCGAACAAGACTCACTAGCCATCTATCTTCAAGACAGTAAGACAGCAATTACACCTCTCCTGCAAGAGTTAATGGCACTGATGTACCGACCAGAACTAGGAGCCAACCTCACTGGTACTAACATAAAGACCATATCAGACAGCTTCTGGCAAATAAGAACTTGTTGTGTGGAAATGCAGAACCAGTCTCATGTTGAGCTACGAGACTGCGTGTTTAAAGAGATAACTGGACGATGTAAACTTGAGCCTCCAATAACCATCAAACCAAATGTTGTAGACGCAACAGCTTTCCGTAAAACAAGGCTGATAGCCAGAGGAGTGAGTGGACTTATCTCGTACGAGATCGAGCGAGCTCCTGGATGGCGGCTGGTCCTGACGTTCAGC…	MDTYSIEQDSLAIYLQDSKTAITPLLQELMALMYRPELGANLTGTNIKTISDSFWQIRTCCVEMQNQSHVELRDCVFKEITGRCKLEPPITIKPNVVDATAFRKTRLIARGVSGLISYEIERAPGWRLVLTFSVPYFQIFSSSNMFAMAFVKAEYVTEHPDILFSDMYYNYQECNTFTRGRACGGSLKLQGHNIEVQGTMSDSGHSIIKLEVNDAVDLGSLDVNYDSPFQSVLDTSTRI*	MDTYSIEQDSLAIYLQDSKTAITPLLQELMALMYRPELGANLTGTNIKTISDSFWQIRTCCVEMQNQSHVELRDCVFKEITGRCKLEPPITIKPNVVDATAFRKTRLIARGVSGLISYEIERAPGWRLVLTFSVPYFQIFSSSNMFAMAFVKAEYVTEHPDILFSDMYYNYQECNTFTRGRACGGSLKLQGHNIEVQGTMSDSGHSIIKLEVNDAVDLGSLDVNYDSPFQSVLDTSTRI*
	Gene.26019_r_13221_g.26019_m.26019	ATGAAGCACGATACGGCCAAGGACAGAGTGATCCCGAGAAAGTTCAGTTGTGGACAAAACATTGCTATGGGACAACGCAGCTGGGAAAAGGCTATACAAGCTTGGTTTGATGAACAGGTTGACTTCACATACGGAGTGGGCTCGAAAAATGGCGGAGTAGTTGGTCACTACACACAGGTTGTTTGGGCCACGAGCTATAAAATCGGATGCGCTTATGCTGATTGCCCAAATGCTAGATATACAAAATTCTACGTTTGTAACTACGGACCCCCAGGTAATTTCAACGACCTTAAGCCGACACCTTACAAATCTGGCAGCGCTGGATCAGCTTGTAAGAACAATGTCGGTGGGCTATGCGATTGTGGACCAGAGCCGGTTCTTACTGTTGGTAAATTGGAT…	MKHDTAKDRVIPRKFSCGQNIAMGQRSWEKAIQAWFDEQVDFTYGVGSKNGGVVGHYTQVVWATSYKIGCAYADCPNARYTKFYVCNYGPPGNFNDLKPTPYKSGSAGSACKNNVGGLCDCGPEPVLTVGKLDTSTCKATCPSKPWFTENCGIDCSKVQDPFYCSGKYFYRCNTYNDKYEYCPVMCGLCANKDLEQWLVLPYL*	MKHDTAKDRVIPRKFSCGQNIAMGQRSWEKAIQAWFDEQVDFTYGVGSKNGGVVGHYTQVVWATSYKIGCAYADCPNARYTKFYVCNYGPPGNFNDLKPTPYKSGSAGSACKNNVGGLCDCGPEPVLTVGKLDTSTCKATCPSKPWFTENCGIDCSKVQDPFYCSGKYFYRCNTYNDKYEYCPVMCGLCANKDLEQWLVLPYL*
	Gene.26217_r_13397_g.26217_m.26217	ACTGGCTTCCTATATCCTCCTAGTATTGCAGAGGCTCCTATACAGGAAATGGATGGATATATACTGTCCAATGCTGTCCCTATGTATGAAACCTTCAAAACTGGTGTGTGGAGTGAGTTACTATCTTATACTGGAATCTGGCAGGGAAGTCATAGAATCAATATCATCTCCGGACCTATCTATGATTATAATTATGATGGCCATAGAGATACTATTGACCTAATCAAAGAGTACCTCGATGATAAGAAGACTGTTCCTATAGCAACACATTTCTTTATGATAATAACTAAGTGTAAAGAGGAGACAGAAGGTGGTTGTCTAGAGTATGAGATCATGAGTTATATACTACCTCACAGACCACATCCTACTATGTGTAACAAGAAATTCCTTGAATATCTG…	TGFLYPPSIAEAPIQEMDGYILSNAVPMYETFKTGVWSELLSYTGIWQGSHRINIISGPIYDYNYDGHRDTIDLIKEYLDDKKTVPIATHFFMIITKCKEETEGGCLEYEIMSYILPHRPHPTMCNKKFLEYLFINTARVKDIELLTGLQFYRSVSQQESIQLETFLQEEFWKREQR*	TGFLYPPSIAEAPIQEMDGYILSNAVPMYETFKTGVWSELLSYTGIWQGSHRINIISGPIYDYNYDGHRDTIDLIKEYLDDKKTVPIATHFFMIITKCKEETEGGCLEYEIMSYILPHRPHPTMCNKKFLEYLFINTARVKDIELLTGLQFYRSVSQQESIQLETFLQEEFWKREQR*
	Gene.29146_r_16340_g.29146_m.29146	ATGAAGGTCATTGCTGTTTTCGCTGTGTTGTTTGTAGGAGTGGCCTTGGGTCGTTTGGACGAGTTGTGTAATGATGACAGTGACTGCGGTCGTGGAGAATGTTGTATATCAATTGTTGGTAACTACCCAGGTGAACCCGGAGTCTGTTATCCATCCCGCACCATGAACAGGTCATGTGACCATAAGCAAGAGGAGACCATTGAGGGAAAACACCCCTTCACCTGTCCATGTGCTCAAGGCCTTAGCTGTATAGTCAATAAGGGCCCAAGATGGTTGGAAACAAGACCACTGATCTGTAGACCAAACAGTGAAGCATAA	MKVIAVFAVLFVGVALGRLDELCNDDSDCGRGECCISIVGNYPGEPGVCYPSRTMNRSCDHKQEETIEGKHPFTCPCAQGLSCIVNKGPRWLETRPLICRPNSEA*	RLDELCNDDSDCGRGECCISIVGNYPGEPGVCYPSRTMNRSCDHKQEETIEGKHPFTCPCAQGLSCIVNKGPRWLETRPLICRPNSEA
	Gene.30102_r_17363_g.30102_m.30102	CCTGCCTATATAAGGGCAAATTGCCTTAGGATTGTCCTCGCTTTCGTTAGAACAGAAATTATGAGGATCGCTATCGTCATTCTATCCTTCCTGGTGCTTGGGACAGCAGCAAAGAAACCAATGAAGCCATGGAAACAACCAGTGACCTATGAGGAGCTGAAGGAACAGCGGTCACTTTTTCTCGGGATTTGGCCTGGGACAAAATGGTGTGGATTGGGAACAGCAGCAAAGGATTTTGATGACCTGATAGATGGAGTTGGTAGAGATGCTGACATGTGCTGTCGGGATCACGACCACTGTCCATATCACATAGGAGGCTTTTCATCTGACCACGGTATCTTTAACTGGAGACCTTACACCATATCCCATTGTGACTGTGATGAAAAGTTCAACCGCTGT…	PAYIRANCLRIVLAFVRTEIMRIAIVILSFLVLGTAAKKPMKPWKQPVTYEELKEQRSLFLGIWPGTKWCGLGTAAKDFDDLIDGVGRDADMCCRDHDHCPYHIGGFSSDHGIFNWRPYTISHCDCDEKFNRCLSQNKDNDNIKSNIGELYFNILNVPCFRMDGKIYRNSFPVGSNSTRLIAK*	KKPMKPWKQPVTYEELKEQRSLFLGIWPGTKWCGLGTAAKDFDDLIDGVGRDADMCCRDHDHCPYHIGGFSSDHGIFNWRPYTISHCDCDEKFNRCLSQNKDNDNIKSNIGELYFNILNVPCFRMDGKIYRNSFPVGSNSTRLIAK
	Gene.30711_r_18012_g.30711_m.30711	ATGATGAAATTATTGATATATCTGGCGCTTTACTCATATTATGGATATATAGTAAATGGCGAAGGGTTATCATTAGTGAAGAGGTCACTACCAGAACTAGGAACTTTGGTCGAGAAAGAAACTGGACATAAAAAAGTAGACTTTTTAAATTACGGTAACTACTGTGGTCTAGGAGGTTCGGGTATACCTGTAGATGAAATTGATAGATGTTGTAAAAATCACGATTCTTGCTATGGTGTGGCAAACGACAAAGGCTGTTCTCCATATTTAGGGAGTTACCATTATTCAATTAGCAAAGACAATCAGATTTCTTGTACTGGTACAGATGGAACGTGTGACGTCATAGTATGCAAATGTGATAAGACTCTCGCTGTATGTCTTGCTGCACATATAAAAGAC…	MMKLLIYLALYSYYGYIVNGEGLSLVKRSLPELGTLVEKETGHKKVDFLNYGNYCGLGGSGIPVDEIDRCCKNHDSCYGVANDKGCSPYLGSYHYSISKDNQISCTGTDGTCDVIVCKCDKTLAVCLAAHIKDYNPKRKSHSAATKLLDLVL	EGLSLVKRSLPELGTLVEKETGHKKVDFLNYGNYCGLGGSGIPVDEIDRCCKNHDSCYGVANDKGCSPYLGSYHYSISKDNQISCTGTDGTCDVIVCKCDKTLAVCLAAHIKDYNPKRKSHSAATKLLDLVL
	Gene.32199_r_19665_g.32199_m.32199	ATGAAGATTGTAATATTAGCTATTTTCTGTGCAGTTCTGATCGTTAAGTCAGATGCACTAGGATGTAAAAGAGCAAACGAGTGTGGCGCTGGCGAGTGTTGTGCTAGAATTGGATGGACCGGTCTAATAACCCGTTGTTTACCATTGGCCAAGGAAGGCGAAAGATGTGGCGAATCCTACTTTGGAGGATGTCCATGTGAAGAGGGACTGTACTGCGATCCACATAACTCAGCCTTCAAGCAAGGAGAAGGTGTCTGTATTGTTATCGAAGGCTCCGGAGAAGTCGATTTCTAA	MKIVILAIFCAVLIVKSDALGCKRANECGAGECCARIGWTGLITRCLPLAKEGERCGESYFGGCPCEEGLYCDPHNSAFKQGEGVCIVIEGSGEVDF*	LGCKRANECGAGECCARIGWTGLITRCLPLAKEGERCGESYFGGCPCEEGLYCDPHNSAFKQGEGVCIVIEGSGEVDF
	Gene.32798_r_20368_g.32798_m.32798	ATGAAGAAGTTAGCCGTCGTGTGGATACTTGCTGTAGTCATGTCACTGACTAGTGCAAGCCTAACAATCCAATCCGTAGGCCTAAGACCAAGTCTATGTGAGCTTCCAGCGGTATCGGGACACTGTTTTGCTATGTTTCGGAGATACCATTACGATAGGTCTACTCGACGGTGTAGAAGATTTATATACGGTGGCTGTGGAGGAAATAAAAACAATTTTAAAACCCTGCAAGACTGTCGCTCGCGGTGCTTAACCTAA	MKKLAVVWILAVVMSLTSASLTIQSVGLRPSLCELPAVSGHCFAMFRRYHYDRSTRRCRRFIYGGCGGNKNNFKTLQDCRSRCLT*	SLTIQSVGLRPSLCELPAVSGHCFAMFRRYHYDRSTRRCRRFIYGGCGGNKNNFKTLQDCRSRCLT
	Gene.33252_r_20934_g.33252_m.33252	ATGAATACGGTGGTGATTTTTGTCAGTGTTTTGGCCTGTACCTCTGCCCAGTCTTTGAATTCGGGATTCACGAAAGAGGAAAAGCAAGAGATATTGGATCTACATAATGCCTTGAGAGCAAAGGTTGCTCTCGGCAAGCAGGCCCGGCAACCACAGGCTGGCGACATGAAAGCTATGGAGTGGGATGATAGGCTAGCCAACCAGGCTCAATCATGGGCAAACAGATGTTCAGGAAGTCATGACTCGGACTACGATAGAAAGATGTATCCCTACATATTCATTGGTCAGAATTTTCTAACTGTAGATGGAATCAAGGCTATCAAAACCGGTTGGTATGATGAGGTGAATGGTTTTGACTTCAGAAGTCGTTGGTGTAGTCAATCAATGTGTGGTCATTAT…	MNTVVIFVSVLACTSAQSLNSGFTKEEKQEILDLHNALRAKVALGKQARQPQAGDMKAMEWDDRLANQAQSWANRCSGSHDSDYDRKMYPYIFIGQNFLTVDGIKAIKTGWYDEVNGFDFRSRWCSQSMCGHYTQMVWAKTRLVGCGFKD	QSLNSGFTKEEKQEILDLHNALRAKVALGKQARQPQAGDMKAMEWDDRLANQAQSWANRCSGSHDSDYDRKMYPYIFIGQNFLTVDGIKAIKTGWYDEVNGFDFRSRWCSQSMCGHYTQMVWAKTRLVGCGFKD
	Gene.35055_r_23242_g.35055_m.35055	CTGCTGGATGCTGGTGACCAGTACCAGGGATCCTTGTGGTATTACTTCTATAAGGGAGAGGCTGCTGTGAAACTTATGAACGAGCTGAGATATGACGCAATGGCACTTGGGAATCATGAGTTTGATAATGGTATAGATGGTCTGTCACCACTCCTGAACAACGCGACCTTCCCAATACTGAGTGCCAACATAGACACAACCCCTGTTCCAAGTATCACTGGTAAAATAAAACCATCAGTTACCTTGAACGTAAGCGGTGAATTGGTAGCTCTTATTGGTTATACAACAACAGCAACTCCGTCCAGATCAAAGTCGGGTGACCTCGAGTTTAACGATGAGATTACAAGCATCAAGGCTCAGGTTGCTAAGCTGAAAAGCAACGGAGTCAACAAGATAATC…	LLDAGDQYQGSLWYYFYKGEAAVKLMNELRYDAMALGNHEFDNGIDGLSPLLNNATFPILSANIDTTPVPSITGKIKPSVTLNVSGELVALIGYTTTATPSRSKSGDLEFNDEITSIKAQVAKLKSNGVNKIICLGHSGIRTD	LLDAGDQYQGSLWYYFYKGEAAVKLMNELRYDAMALGNHEFDNGIDGLSPLLNNATFPILSANIDTTPVPSITGKIKPSVTLNVSGELVALIGYTTTATPSRSKSGDLEFNDEITSIKAQVAKLKSNGVNKIICLGHSGIRTD
	Gene.35176_r_23397_g.35176_m.35176	TGGCTTATTTGTCAGCGGGTCACGGAGAAGCAAGGAAGGACTTTGTGCCTCCCATCAGGAACCATGATCCAGTTAGTCTTTATAGCTGTAACAGTCCTGGCTGCAGCCCAGGGTGTATACAGCCTAAACAATACAGAGGAAATATGTTCCCTACCAGCCATCACCGGTCCATGTAAAGGTAACTTTCCTAAGTATGCATATTCTCCAGCAACTAGACGATGCGAACAGTTTATATATGGTGGTTGCCGAGGAAATGCTAACAGGTTTGAGACGTTAAGACAATGCGAGGAAATATGTATTGGGTATCACAGTATTGGTGGACAGTCTCATCCTGTTACCAACGACGAAAGGCAATATGATATTTGTAATTTGCCACGAGATTCTGGATCCTGTACGGCA…	WLICQRVTEKQGRTLCLPSGTMIQLVFIAVTVLAAAQGVYSLNNTEEICSLPAITGPCKGNFPKYAYSPATRRCEQFIYGGCRGNANRFETLRQCEEICIGYHSIGGQSHPVTNDERQYDICNLPRDSGSCTADFPMYHFD	LNNTEEICSLPAITGPCKGNFPKYAYSPATRRCEQFIYGGCRGNANRFETLRQCEEICIGYHSIGGQSHPVTNDERQYDICNLPRDSGSCTADFPMYHFD
	Gene.35802_r_24219_g.35802_m.35802	CAGAGTATCCATTCTTATGAGGCAACTGAAAACAGGAAGGTTATGATGAGATCACCACTCCTGTTGTTATGTATCGCCATCCTATTGCGATTTGCCCAGTCGACAGACCCAATGCTAAGAGCGTGCCATGTAGAAGAACGAAAGATGCAAGTAGAAAAACCGTATCGTTTGGCGACAGGAGAAACGTTAGAATGTTATGACGTAGTGCCAGTTAAAATATGTATGGGCCTCTGTGATTCTCATGAGTACGGTACGCATGAAGCTCCTTACAAAGTCAGCAAACACCCACAATGTACATACGGGACTACAGTGCCTAGAATAATCATACTGAGACATTGCCACCCCGACCACCCCGATCCCACATACAGAATATTTGATGCCGAGACATGTGTATGTCGA…	QSIHSYEATENRKVMMRSPLLLLCIAILLRFAQSTDPMLRACHVEERKMQVEKPYRLATGETLECYDVVPVKICMGLCDSHEYGTHEAPYKVSKHPQCTYGTTVPRIIILRHCHPDHPDPTYRIFDAETCVCRECS	TDPMLRACHVEERKMQVEKPYRLATGETLECYDVVPVKICMGLCDSHEYGTHEAPYKVSKHPQCTYGTTVPRIIILRHCHPDHPDPTYRIFDAETCVCRECS
	Gene.37015_r_25865_g.37015_m.37015	GCGGTACAATATTCTCGGTCAACAATGACAATGGCAATGAAATGGCTGACTATAGGTTTAGGTCTGTTGCTGACAACCTTACTACTGGTTACAGCGTTCGACCAGTCTTCTCAATGTACCCTACCTGTGGCACTGGGTGATGGCGACGAGAAACTTCCTCGGGTTTACTACGACAGTGAGACTCGACGCTGTCAACCATTCTTCTACACTGGCCGTGGTGGAAATGCCAACAACTTTAAATCGCGTCACGACTGTCAGAGAAACTGCGTCGGTAGTTAA	AVQYSRSTMTMAMKWLTIGLGLLLTTLLLVTAFDQSSQCTLPVALGDGDEKLPRVYYDSETRRCQPFFYTGRGGNANNFKSRHDCQRNCVGS*	FDQSSQCTLPVALGDGDEKLPRVYYDSETRRCQPFFYTGRGGNANNFKSRHDCQRNCVGS
	Gene.38036_r_27351_g.38036_m.38036	ACTCCTGGTGTGCCAAATGGTTTCGGCCTTCCACCCTCACCTACTAACTTTATACGACCTTACAAGAGACCAATGTCATCTATGTGTCCAATTATTGTCCTTGACAAGAATGGCGATGTCAAGATAGTAGACGGAGCGTCTGGTGGAGCTAAAATCATATCTGCTGTTGCACACACGATAGTGCGGCTATTATGGGCAGAAGACACTGTAAAGCCAGCTGTGGACTCCCTTCGTCTTCATCATCAGTGGGAACCTAATAAAGTAATGTACGACGCTGGCTATAATGAGGCTTATCTAAGAGCACTTGAAGCAAAAGGACATGTGACAGAACAGATTTCTGGGCGAGGATCAGTG	TPGVPNGFGLPPSPTNFIRPYKRPMSSMCPIIVLDKNGDVKIVDGASGGAKIISAVAHTIVRLLWAEDTVKPAVDSLRLHHQWEPNKVMYDAGYNEAYLRALEAKGHVTEQISGRGSV	TPGVPNGFGLPPSPTNFIRPYKRPMSSMCPIIVLDKNGDVKIVDGASGGAKIISAVAHTIVRLLWAEDTVKPAVDSLRLHHQWEPNKVMYDAGYNEAYLRALEAKGHVTEQISGRGSV
	Gene.38214_r_27621_g.38214_m.38214	ATGCAGCAGATACAGAAGATGTCAGTAGGTCTCATCCTAGCCGCCATTATATTAATCAGTAATACATGTAGTGCAAGATACATTGACTGTAGAGTATACGTATTCGCTCCAAGATGTCGAGGTGTGTCGGCCAAACGTGCGGATGGCAGTTTAGCTCAAAGCAATCCACAAGCTTTACAGAATTTAGTCGAAGAACTAGGCCGCGAT	MQQIQKMSVGLILAAIILISNTCSARYIDCRVYVFAPRCRGVSAKRADGSLAQSNPQALQNLVEELGRD	RYIDCRVYVFAPRCRGVSAKRADGSLAQSNPQALQNLVEELGRD
	Gene.44110_r_37299_g.44110_m.44110	ATTAATGGAGAAAGGTATCGCCTGTTACGTGGACTGATGAAGTACGAAAAACAGCGAGTTTTAGATCTTCACAACATGTACAGGGCTAAGATAGCTCTTGGTCTGGAACGTGGTGAGCCACCGGCTGCTGATATGGTCGCATTCGAATGGGACGACAGGTTAGCTAGAGGAGCACAGAGTTGGGCTGATACCTGTATTGGATGGCATAATACCATTGAAGAGAGAAGATTCAGTCCCTACTTCCTTATACAG	INGERYRLLRGLMKYEKQRVLDLHNMYRAKIALGLERGEPPAADMVAFEWDDRLARGAQSWADTCIGWHNTIEERRFSPYFLIQ	INGERYRLLRGLMKYEKQRVLDLHNMYRAKIALGLERGEPPAADMVAFEWDDRLARGAQSWADTCIGWHNTIEERRFSPYFLIQ
	Gene.48512_r_45419_g.48512_m.48512	ATTCTCATCAAGATGAACGGAACTTTTGTAACTCTGTGCCTGACGATAATTTTGGGAGCTGCGAACGCGACTGAATCGCGATGTGCTCTGCCTATTGATATAGGACCCTGTATGCCGACCGCCCCTTCCCCAGCCGTCTGGGGATATAGAAAGGATAAGAGGAAATGTGAAAAGTTTTACTACGGTGGTTGTAAGGGGAACGAGAAC	ILIKMNGTFVTLCLTIILGAANATESRCALPIDIGPCMPTAPSPAVWGYRKDKRKCEKFYYGGCKGNEN	TESRCALPIDIGPCMPTAPSPAVWGYRKDKRKCEKFYYGGCKGNEN
	Gene.9077_r_2517_g.9077_m.9077	ATGATGTTCGCTACTTTACCCATTCTGCTCATCTCACTGGTAGGCCTCGAGATATACGGTCTCCAGCTAGGTGATGGTAATCGTAATCGAATCCAAAAACGATCAGGAGAGTACAGCCAGAGTAATTGCGATAAGAAATACTACGAGGCGAACAAGACTCATTCGGCATGTCTACCAAAAGGAACTGGAAAGGTCGACAACAAACAAGAAATAGTTGACATACATAATAAGTTAAGAAACCACGTCTATGATTACGAAAATGAAAAAGGTGTACCAATGCCGAAACCTACAAACATGGAAGAAATGGTTTGGGATGACGAACTCGCTATGATTGCTCAGAGATGGGCTGATAACTGTAAATGGGGTCACGACGATGGCCCCCAGCGAAACATTCCCGGT…	MMFATLPILLISLVGLEIYGLQLGDGNRNRIQKRSGEYSQSNCDKKYYEANKTHSACLPKGTGKVDNKQEIVDIHNKLRNHVYDYENEKGVPMPKPTNMEEMVWDDELAMIAQRWADNCKWGHDDGPQRNIPGVYRFVGQNIAGGQSSWESAIVAWFNEVANFEYGKGSINDKVIGHFTQVVWAKSNRIGCGFSPCPTSRYPRYYVCNYGPAGNFNGLTKPYETDNTVTDGEHKKLALTGEQEKAMENCKDERYCTPDRKANYCRCPTLKWKCPALCGLCTPKGATTDAPENAEEGVATDAPKREEVTTDAPEIEAVTTNAPEREEVTTDAPENCKTDEGAENKLQTLGCYKDKRNRDLDKDKKKFRNDNQPAKCIDYCKNKGYKYAGVQYGKWCFCGD…	LQLGDGNRNRIQKRSGEYSQSNCDKKYYEANKTHSACLPKGTGKVDNKQEIVDIHNKLRNHVYDYENEKGVPMPKPTNMEEMVWDDELAMIAQRWADNCKWGHDDGPQRNIPGVYRFVGQNIAGGQSSWESAIVAWFNEVANFEYGKGSINDKVIGHFTQVVWAKSNRIGCGFSPCPTSRYPRYYVCNYGPAGNFNGLTKPYETDNTVTDGEHKKLALTGEQEKAMENCKDERYCTPDRKANYCRCPTLKWKCPALCGLCTPKGATTDAPENAEEGVATDAPKREEVTTDAPEIEAVTTNAPEREEVTTDAPENCKTDEGAENKLQTLGCYKDKRNRDLDKDKKKFRNDNQPAKCIDYCKNKGYKYAGVQYGKWCFCGDSFGKYGKKPDSECNMKCTGD…
Cephalothrix hongkongiensis	Gene.10361_c_hong_3406_g.10361_m.10361	ATGGAAATTTTTACGGCTGCAGTTATTTTTCAACTGTTCAGTATAGCATTTGCAAAAACTGGCTGTTTAGACAAAGATGGCAATCCAGTGGACTGGTTTACAATGTACAAGTTACCCAAAATTGCAGAAAATCCAAAAACAAGTAAGGGTGATTCATTTCTCTACTTAGATTCGAACAACATTCAATGGCAATTTGGAAACTCTGTCTCAGGACCTAGTCATGGTTTATGGAACACATTACTTCAAATTTATAATAAAACAAATTCTAAAGATGATACTATGCATGTAATGTACAATGATCAACCCCCTCCAGTTCATAGAAAAGTTAGTACTTCTTATGCCCATTCAAAAGGTGTTATTGCTTTTGATGATGAACAAGGATTCTGGTTGGTTCACAGC…	MEIFTAAVIFQLFSIAFAKTGCLDKDGNPVDWFTMYKLPKIAENPKTSKGDSFLYLDSNNIQWQFGNSVSGPSHGLWNTLLQIYNKTNSKDDTMHVMYNDQPPPVHRKVSTSYAHSKGVIAFDDEQGFWLVHSVPHFPGNTSYCYPYTGYDYGQSAMCLTLENSFLPKIVDLLLTNHPYVYGYNVPSSFKNSDIMSLITNEKVVRKTSLLTPLSSAGNQDFIAFAKTSKFNEDLYLNFVAPILKSSLYTETWQNGPHKDDMNSNCSSTYHVQNIETQNLYSGIEFTVHKDHSKFAVTLSQSVYYVCIGDINRQWSQLKRGGGTVCMNNKQLWKVYNQGIKNVEKCPS*	KTGCLDKDGNPVDWFTMYKLPKIAENPKTSKGDSFLYLDSNNIQWQFGNSVSGPSHGLWNTLLQIYNKTNSKDDTMHVMYNDQPPPVHRKVSTSYAHSKGVIAFDDEQGFWLVHSVPHFPGNTSYCYPYTGYDYGQSAMCLTLENSFLPKIVDLLLTNHPYVYGYNVPSSFKNSDIMSLITNEKVVRKTSLLTPLSSAGNQDFIAFAKTSKFNEDLYLNFVAPILKSSLYTETWQNGPHKDDMNSNCSSTYHVQNIETQNLYSGIEFTVHKDHSKFAVTLSQSVYYVCIGDINRQWSQLKRGGGTVCMNNKQLWKVYNQGIKNVEKCPS
	Gene.11880_c_hong_4213_g.11880_m.11880	CAGTCACTACATTGGAGTTGTGATAGAAGATCTGATACGTTTTGTGATTTTAAAAATGCTAAATCCGTCTTGAAGTCAAATTTACCAAAACGTTATCATTATTCAAACAATTACAGAATTGGCGCGATTGTTATGGACTTAGATGATGGATATCAAGTTGAACAATTTTCCACTGAGTTTTGTGGAAGTCGCGGTGGACATGGATATGACAATGCTTTCCCTAGCATGTGGGCTTTATTTTTGGGACACGGTCCGAACTTCACTCAGGGAATAGAAATGGAGCCATTTATGAACATTGAATTATATAACTTAATGGCTGATCTCATTGGGGTCAAGCCTTCTCTAAATGACGGTACTCGGGGGAGCCTTTACAGGCTGTTACGTAACCCTCCTAGTTTA…	QSLHWSCDRRSDTFCDFKNAKSVLKSNLPKRYHYSNNYRIGAIVMDLDDGYQVEQFSTEFCGSRGGHGYDNAFPSMWALFLGHGPNFTQGIEMEPFMNIELYNLMADLIGVKPSLNDGTRGSLYRLLRNPPSLERELTYESQTCPFPPSSTVVKDRLVMTSCTCDLWPDSTKDAKLEEFSNELNISKVTEKEYIDKHLPFGSPRMINKENTCILPQKNFIIGYSNDYKTTLWTGYKIEKPASSPSSTKKCLHPDVRLDPADTASCQDYTSTNGVEPGQLFIREAGGNSDEDIFDIYSLANTIPMQNISIWTDIVKSMTSYQKVSQKLYIFTGPIFDYNSDGLRDDYKDIKTFMSNKKTPVATQLYIVLYRCPNNVDCNEAKNWESMAIIINNFKPQSTP…	QSLHWSCDRRSDTFCDFKNAKSVLKSNLPKRYHYSNNYRIGAIVMDLDDGYQVEQFSTEFCGSRGGHGYDNAFPSMWALFLGHGPNFTQGIEMEPFMNIELYNLMADLIGVKPSLNDGTRGSLYRLLRNPPSLERELTYESQTCPFPPSSTVVKDRLVMTSCTCDLWPDSTKDAKLEEFSNELNISKVTEKEYIDKHLPFGSPRMINKENTCILPQKNFIIGYSNDYKTTLWTGYKIEKPASSPSSTKKCLHPDVRLDPADTASCQDYTSTNGVEPGQLFIREAGGNSDEDIFDIYSLANTIPMQNISIWTDIVKSMTSYQKVSQKLYIFTGPIFDYNSDGLRDDYKDIKTFMSNKKTPVATQLYIVLYRCPNNVDCNEAKNWESMAIIINNFKPQSTP…
	Gene.11883_c_hong_4214_g.11883_m.11883	ATGGCTCCCAAAGTGGCTATGAAACCTCTTTTCTGTTCATCTTTTAACTCATCATCTTTAGGTAAGTCATTGCTGGCAAGTGTCGCTACAAAAAGTGTTAATGCAATTATTATTTCACTTAATTTTCAAAGGTTATATACACTTTTGAAAATGAGACTTATAGTAATTGCATTAACACTTTTTGTAGCGGCACTTGCCAGCAATGACTTACCTAAAGATGATGAGTTAAAAGATGAACAGAAAAGAGGTTTCATAGCCACTTTGGGAGCCATCACAGGAGCTATTTCAGCTGGAACATCTGTAGCAAGCACAGCACACACTTTTGAACAAGCCTCCTATAATGTTATGATGAAAATGGATATTTCAAACTACTGTAATAAGCCAATGAAATACGCCCAC…	MAPKVAMKPLFCSSFNSSSLGKSLLASVATKSVNAIIISLNFQRLYTLLKMRLIVIALTLFVAALASNDLPKDDELKDEQKRGFIATLGAITGAISAGTSVASTAHTFEQASYNVMMKMDISNYCNKPMKYAHAYFDSGKILDPPPPTIRSGKQESMLATKSSGSATGTFGTVSYELGGQRIIIMWSAPYSFDFHANWLGVGIKGTHSKSDTYTMYQGPQTWFSRQEYYYDVKTVKYCQEQVCVHATMSNGHKAKAKVDVKCN*	MAPKVAMKPLFCSSFNSSSLGKSLLASVATKSVNAIIISLNFQRLYTLLKMRLIVIALTLFVAALASNDLPKDDELKDEQKRGFIATLGAITGAISAGTSVASTAHTFEQASYNVMMKMDISNYCNKPMKYAHAYFDSGKILDPPPPTIRSGKQESMLATKSSGSATGTFGTVSYELGGQRIIIMWSAPYSFDFHANWLGVGIKGTHSKSDTYTMYQGPQTWFSRQEYYYDVKTVKYCQEQVCVHATMSNGHKAKAKVDVKCN*
	Gene.12301_c_hong_4442_g.12301_m.12301	CATTTTGTATTTGGAAATATACCAGGCTATTTAGCCCTTGGTCAGAATATTGGGCTAAATCATAGAAGTTGGATCTCAGCTATTAGAAATTGGTATGGCGAGGAAAAGCATTTTGTATTTGGAAAAGGTTCGACAGGAGGAAAAACTGGCCATTTTACCCAGATTGTTTGGGCGAGCACCAATAGGTTAGGATGTGGTTATGCCGAGTGTAGCTTTGGAAAATATTATGTCTGCAATTATGGCCCTGGCGGTGATATGGGTGGCTATACAGCGACACCATACAAGAAAGCTTCAGAATACGCTAAAGACTGCCCGAATAATAACGTAAATGGATTGTGCGATTGTGCAGGAAAGACTTGCCACAATGGTGGGTATATGGATGTTGCCACGTGTAAATGC…	HFVFGNIPGYLALGQNIGLNHRSWISAIRNWYGEEKHFVFGKGSTGGKTGHFTQIVWASTNRLGCGYAECSFGKYYVCNYGPGGDMGGYTATPYKKASEYAKDCPNNNVNGLCDCAGKTCHNGGYMDVATCKCKCSSQPYLTGNNCQLDCSLVKNSWYCSYYPKSYCTKFSNVPRACPKKCGLCDGLDDGPVLVNGLAINVTGIDGPTTTVKTHVENEVAVKFFEAEFCKVKPHHTACISPGNELPSVEGVNEESKNSILKQHNVLRAELDKDGQPVAANMQKLYWDDLLAYLAQKWASHCLFDHDSGPNRNIPGYMTVGQNLAIGQSTWNSAINTWYNEENDFVYGIGSTGGVIGHYTQLVWATSNRIGCGYAKCRIGELYVCNYGSSGNMHGYVSTP…	HFVFGNIPGYLALGQNIGLNHRSWISAIRNWYGEEKHFVFGKGSTGGKTGHFTQIVWASTNRLGCGYAECSFGKYYVCNYGPGGDMGGYTATPYKKASEYAKDCPNNNVNGLCDCAGKTCHNGGYMDVATCKCKCSSQPYLTGNNCQLDCSLVKNSWYCSYYPKSYCTKFSNVPRACPKKCGLCDGLDDGPVLVNGLAINVTGIDGPTTTVKTHVENEVAVKFFEAEFCKVKPHHTACISPGNELPSVEGVNEESKNSILKQHNVLRAELDKDGQPVAANMQKLYWDDLLAYLAQKWASHCLFDHDSGPNRNIPGYMTVGQNLAIGQSTWNSAINTWYNEENDFVYGIGSTGGVIGHYTQLVWATSNRIGCGYAKCRIGELYVCNYGSSGNMHGYVSTP…
	Gene.12659_c_hong_4652_g.12659_m.12659	GTAAATAAATACAGCCAACTTCAGACTGACAAAATACGCCGAGATGAATTTGGTCGAGATTTGGATAAATTCTTTCAAACAGCTTCGTTTGATTACATTGCATCACGATTACGGGAAATACTTCTTGGTGAGAGCTTTACTGATACTGAAGGTAGTGACTTTGTCAACATATATAAAAAGTATTATTCCTCAAATGTAAACGATAGATGTACCTCATCTTACGCCAATCAAGTAACATCAATGATAAATAAGCTAGCAGCACTTGATCAAGCAATCAGTGAAGCATACTTGGAATATACTAAATGGAAAATCGAAAGTGCTAATACTAATGATGCAAAAATTCTTCAAGGAAAAGCTGATCGTATGGGTAAAAATAGTGTTCAACGACAAAAGGACTAC…	VNKYSQLQTDKIRRDEFGRDLDKFFQTASFDYIASRLREILLGESFTDTEGSDFVNIYKKYYSSNVNDRCTSSYANQVTSMINKLAALDQAISEAYLEYTKWKIESANTNDAKILQGKADRMGKNSVQRQKDYWNYWKRSSCPALTTSDMLNRYCTETSSFKDMSVPVKCGNSKRPTVGTVICRQVSGVLSWSSAPRCEYYWSNWGGWSACSRNCGGGIRRRYRTCVGHPSYRCSGSSVQSQSCGTESCCQAKYGKFQCSNGRCIPSSWVCDGNNNCGNYDDETKYRCPNHIYSGDWVALKNNGHSNQWLSCYCTVNCGWGNCRLTGCPGQDMTGGEWRSCISNTFRIFGYGRGSNQPIRSNDVIALRYASRPSEGDWGRWLSCWGSGSKCTTRACPGL…	VNKYSQLQTDKIRRDEFGRDLDKFFQTASFDYIASRLREILLGESFTDTEGSDFVNIYKKYYSSNVNDRCTSSYANQVTSMINKLAALDQAISEAYLEYTKWKIESANTNDAKILQGKADRMGKNSVQRQKDYWNYWKRSSCPALTTSDMLNRYCTETSSFKDMSVPVKCGNSKRPTVGTVICRQVSGVLSWSSAPRCEYYWSNWGGWSACSRNCGGGIRRRYRTCVGHPSYRCSGSSVQSQSCGTESCCQAKYGKFQCSNGRCIPSSWVCDGNNNCGNYDDETKYRCPNHIYSGDWVALKNNGHSNQWLSCYCTVNCGWGNCRLTGCPGQDMTGGEWRSCISNTFRIFGYGRGSNQPIRSNDVIALRYASRPSEGDWGRWLSCWGSGSKCTTRACPGL…
	Gene.15844_c_hong_6675_g.15844_m.15844	AAGGATCTCCACAATGCTTATAGATTGAAAGTTGCTCTTGGACAACAGAGTAGGCAACCACCTGCAGCAAATATGATTGCAATGGAATGGGATGACACTGTAATGAATGGTGCCCAGAGGTGGGGAGACACATGTCGTGGATGGCACAATTCGAATGATGACAGAAGATTTAACCCATTTCCTTACGTTGGCCAAGATTATACTGGAAATTATGGAGTTGCAAAGTCAGTCGAGGTATGGTATGATGAAGTAAAAGACTACTCATACAATTCAAACTACTGCAGTAGTGTTTGTGGGCACTACACCCAGGTAGTATGGTGGAAATCTGTACTGATTGGATGCGGATACAATGGATGCAGCGGTAGAGGCCAGTATTCAGCAACTTATTGTGACTATGCT…	KDLHNAYRLKVALGQQSRQPPAANMIAMEWDDTVMNGAQRWGDTCRGWHNSNDDRRFNPFPYVGQDYTGNYGVAKSVEVWYDEVKDYSYNSNYCSSVCGHYTQVVWWKSVLIGCGYNGCSGRGQYSATYCDYAPGGNTSPNNKLDHPYISGKACTKCPEGFEYCMSGGLCASKRACSNSDSKCECTISSCENGGQFDGNSCSCKCKDGFEGSRCETPCADKIDYCNSYLNQCAWNANMWMWMSDVCRNSCKKCGSNVINNHQPRNSAGIKTNAFTVEEALKGSTGGTTPTEKPITGDCVNKYDDQSCKSWAGTGECAANPSWMKENCAKACGSCSGSGTGLGDCKNKYGENSCNTWARRGECEANPSWMKENCAKACGCSGSGNCSNKHNSKDCDYWAN…	KDLHNAYRLKVALGQQSRQPPAANMIAMEWDDTVMNGAQRWGDTCRGWHNSNDDRRFNPFPYVGQDYTGNYGVAKSVEVWYDEVKDYSYNSNYCSSVCGHYTQVVWWKSVLIGCGYNGCSGRGQYSATYCDYAPGGNTSPNNKLDHPYISGKACTKCPEGFEYCMSGGLCASKRACSNSDSKCECTISSCENGGQFDGNSCSCKCKDGFEGSRCETPCADKIDYCNSYLNQCAWNANMWMWMSDVCRNSCKKCGSNVINNHQPRNSAGIKTNAFTVEEALKGSTGGTTPTEKPITGDCVNKYDDQSCKSWAGTGECAANPSWMKENCAKACGSCSGSGTGLGDCKNKYGENSCNTWARRGECEANPSWMKENCAKACGCSGSGNCSNKHNSKDCDYWAN…
	Gene.16417_c_hong_7078_g.16417_m.16417	ACGACGCTCTTCCGATCTGGTTACGAAGCTTGGTTATCATACAAAGGGCTTTTTGTGAAACAAATAACTACTCATGGTGATAAATTTATTGTTATGCGACAAGCAACTGATGGTCGCCATCTTGTTCAAGCCGTCCTAGACAATAATGAAATAGCTTTAGATTGTGATGTCTCTAAAGATCCTGCAGCAATTTTGAAATTTTCGATCCAGTTCATGAAAGAAGCCGTTGGAAGACGTTTAAATAAACGGATCGAAATCGAATCCAAATCAGATATTCCAAGGGAATTAAAACCTCTGATGAGGTTTAGAAAAACACTAAAAACATGCAGGAAATTTTTACAAGCTTGGAAAAAAGCCCATACAAAGTCGAATGAGTTGCCAGAAAAACATGAAAAACTA…	TTLFRSGYEAWLSYKGLFVKQITTHGDKFIVMRQATDGRHLVQAVLDNNEIALDCDVSKDPAAILKFSIQFMKEAVGRRLNKRIEIESKSDIPRELKPLMRFRKTLKTCRKFLQAWKKAHTKSNELPEKHEKLINLHHNGIKSRSKRSIEDKLIFPGTKWCGKGNVASNYSDLGEHTDADRCCRTHDHCPYTITSFAEKYGLLNIRFHTVSHCDCDYRFRTCLRNAGTEMADMVGRIFFDIYQLKCFVFTPEKKCAERYWYGLCKKHEIVYTASVQGSIKYEFEDDF*	TTLFRSGYEAWLSYKGLFVKQITTHGDKFIVMRQATDGRHLVQAVLDNNEIALDCDVSKDPAAILKFSIQFMKEAVGRRLNKRIEIESKSDIPRELKPLMRFRKTLKTCRKFLQAWKKAHTKSNELPEKHEKLINLHHNGIKSRSKRSIEDKLIFPGTKWCGKGNVASNYSDLGEHTDADRCCRTHDHCPYTITSFAEKYGLLNIRFHTVSHCDCDYRFRTCLRNAGTEMADMVGRIFFDIYQLKCFVFTPEKKCAERYWYGLCKKHEIVYTASVQGSIKYEFEDDF*
	Gene.17905_c_hong_8085_g.17905_m.17905	TTCGCAACAATTTTTGAATCGCACGGTAAACATGGAACGCGAAAAATACGGATTTATACAGATAAAAGAAAATTAGTTAGTGGTTTCTTCGACAGAAATGACACTTTATTCTTTTGTGATGTATCTAAAGATGATAAAGAATCAAGCAGAGCCGTTTTCACAGAGGCAATAGAAGGCAAGTCACAAGATAAAAAGATGGTGATCAGCATGGATATTCCAAGGTACATTAAGCGCTGTGACAAATTCAAAAAGAAAGCACGGGAAGCATCACCAGAATATGCAAGTGGAAGGCTAATGCTGGGAAGAAAAATGCTGGAAGTATACGAAGGAGTTAAAGGTACCAATTGGTGTAAATTAGACAACCATCACAGAAAGAACAAACGACCACCATTAGGCGAT…	FATIFESHGKHGTRKIRIYTDKRKLVSGFFDRNDTLFFCDVSKDDKESSRAVFTEAIEGKSQDKKMVISMDIPRYIKRCDKFKKKAREASPEYASGRLMLGRKMLEVYEGVKGTNWCKLDNHHRKNKRPPLGDDQDTDKCCRQFHRCNITGNEPSVIPGHERMYELYNYYPWPLYNCKCLNTFYRCLRKLHTDTGNHVGDLYFNVAKLTCFRMQETRKCADWKPWYTGCRNRTTTSEAKRFIMKPYEPLAATIVT*	FATIFESHGKHGTRKIRIYTDKRKLVSGFFDRNDTLFFCDVSKDDKESSRAVFTEAIEGKSQDKKMVISMDIPRYIKRCDKFKKKAREASPEYASGRLMLGRKMLEVYEGVKGTNWCKLDNHHRKNKRPPLGDDQDTDKCCRQFHRCNITGNEPSVIPGHERMYELYNYYPWPLYNCKCLNTFYRCLRKLHTDTGNHVGDLYFNVAKLTCFRMQETRKCADWKPWYTGCRNRTTTSEAKRFIMKPYEPLAATIVT*
	Gene.17971_c_hong_8131_g.17971_m.17971	ATGGTTAGATTGCTGATTATTTTTGTGCTGATATTCTTTATTGGTACTTGCTTCGCTAATGTGGATTCTCCATTTGACAAGTTCTCAATATTTTGGCAAGCTCCTTCGAAAAGATGCAGTAAAGAAGGTGTGAATTTAAATTCTGAATTAAAAAGCTACGGCCTTACACTCAACCCTGATGAAACTTATAATGGAGATTATATAACGATATTTTACCAAACGAAATTTGGAAAATGGCCTTACACAGAGGACGGAGAAGAACATAACGGAGGTTTGCCGCAAAATGGAAATTTGACTGACCACCTTGACCAAGTAGAAAAAGACATTAAAAAAGTATTGGACCCAAATTATTCAGGATTAGCTATTATTGATATGGAACTTTACAAACCGAGTCTTATG…	MVRLLIIFVLIFFIGTCFANVDSPFDKFSIFWQAPSKRCSKEGVNLNSELKSYGLTLNPDETYNGDYITIFYQTKFGKWPYTEDGEEHNGGLPQNGNLTDHLDQVEKDIKKVLDPNYSGLAIIDMELYKPSLMSNHGAQKVYRTYAVKDMEAEPSAKGWDDSKIQEEAIKSFNYWAKRYLLETLKLAKTLCPKARWGYYHYPYCAGIKKGSCKQEVNDEIDWLFSESTALFPSVYFSGTKSTAENSKYIEETIKETKRLSQQSIPIYIYIAYKNTYTQKFYTLGNFTNSLEITSKSGVDGAILWGGSRDYKTADNCKDIQNLFAGEKGLGKVVKIYT*	NVDSPFDKFSIFWQAPSKRCSKEGVNLNSELKSYGLTLNPDETYNGDYITIFYQTKFGKWPYTEDGEEHNGGLPQNGNLTDHLDQVEKDIKKVLDPNYSGLAIIDMELYKPSLMSNHGAQKVYRTYAVKDMEAEPSAKGWDDSKIQEEAIKSFNYWAKRYLLETLKLAKTLCPKARWGYYHYPYCAGIKKGSCKQEVNDEIDWLFSESTALFPSVYFSGTKSTAENSKYIEETIKETKRLSQQSIPIYIYIAYKNTYTQKFYTLGNFTNSLEITSKSGVDGAILWGGSRDYKTADNCKDIQNLFAGEKGLGKVVKIYT
	Gene.18047_c_hong_8189_g.18047_m.18047	ATGTGGACGTTTTTGTGTTTAATTTTATCATCATTTGCGGCCCATGTAGCATCAACGCCGCGCCCCCTATATGTCTTTGCCAACATGGTGAATACAGTTTCTCAAATTGACGAAAATCTTAAGGACGGAGCCAATGCGATCGAAGTGGATTTATCCTTTGACAAAAAGACGCACAAAGCTGATAAGTTCTACCATGGTTTACCATGTGATTGTTTCCGAAATTGTTTAAAGAGTGGAAAAGTTCTTGATGTAATGACACATTTGAGGGATATATCTACTCCAGGTAATGCCAAATTCAACCCGAAATTCGCATCAGTTGCATGGATTGATTTGAAATTATCAGACTCAAATGATTACGAAACAGCGGGAAAAGATTTCGCCAATCTTTTGATTGATCAT…	MWTFLCLILSSFAAHVASTPRPLYVFANMVNTVSQIDENLKDGANAIEVDLSFDKKTHKADKFYHGLPCDCFRNCLKSGKVLDVMTHLRDISTPGNAKFNPKFASVAWIDLKLSDSNDYETAGKDFANLLIDHVYNKATELKLSFELWKISHWPFVVGLQKVLEVRNRFDIIPRLGISVSKEKNFEPFIKLANSDKKFSGFGRWLADGTSNCFETFFKIGGVKEAVEIRDDGKSGISKVARWTVDNKGDIRNALWLGVDALVTNKPKTVLSVFNERQFRQRYRLATRADSPFLRIKGHGPFRYGCSEKGILFFKKDLCWKDTKSSWCWTSTKCKDNPD	TPRPLYVFANMVNTVSQIDENLKDGANAIEVDLSFDKKTHKADKFYHGLPCDCFRNCLKSGKVLDVMTHLRDISTPGNAKFNPKFASVAWIDLKLSDSNDYETAGKDFANLLIDHVYNKATELKLSFELWKISHWPFVVGLQKVLEVRNRFDIIPRLGISVSKEKNFEPFIKLANSDKKFSGFGRWLADGTSNCFETFFKIGGVKEAVEIRDDGKSGISKVARWTVDNKGDIRNALWLGVDALVTNKPKTVLSVFNERQFRQRYRLATRADSPFLRIKGHGPFRYGCSEKGILFFKKDLCWKDTKSSWCWTSTKCKDNPD
	Gene.18196_c_hong_8305_g.18196_m.18196	GAAACTGGTATTTCTTCAAAACTACATGGTCAATATACGATGGGAACAACATTGAATATACAGTCATCTTCAGTTGATTCAATGAATCTCAACGTAGCAGGTTCATCTCTAAAGATGTTGGTATACACTAAAGATGCAAGAATTTCACAGAATTGCCTTAATAGTGCTGCCTTCTCTGATAATTTCAAAGATAATTTTGAACGACTTCCAACAAGAATTGATTATCCTCACTTGAGATCCAGTTGGGATGCCTATAACGTATTTTTAGAGACGTATGGGACACATTTCGTCAGGGCAGTAACCTTCGGAGCTCAGCTAGAACAATGGAACTTCGCAACTAAAGGCAGATACAGCGATCAGCAGTTCAAGGCGAGAAGTTGTGCCGATTTTCTTGGCACA…	ETGISSKLHGQYTMGTTLNIQSSSVDSMNLNVAGSSLKMLVYTKDARISQNCLNSAAFSDNFKDNFERLPTRIDYPHLRSSWDAYNVFLETYGTHFVRAVTFGAQLEQWNFATKGRYSDQQFKARSCADFLGTDNANNLGVSDCNGFSKATLEAATKYSMSSLFTIRGGSKISRTALLLARSPKTVNDFLNSASDDNVVNHRFQAIWELLRTRYGGTTHFSKAVNLEYFYKGYLDYGCKYITGKNRNLQEFVKASGSTDSSPGYICRIPGRGCANGNDCHIGGWGSVCYCYGPSCFDHSSKTISGRNVPYAVVRIEQSGSYNSGINNSCYYKVGVYCECNTGWGGVWTTVWDSSK	ETGISSKLHGQYTMGTTLNIQSSSVDSMNLNVAGSSLKMLVYTKDARISQNCLNSAAFSDNFKDNFERLPTRIDYPHLRSSWDAYNVFLETYGTHFVRAVTFGAQLEQWNFATKGRYSDQQFKARSCADFLGTDNANNLGVSDCNGFSKATLEAATKYSMSSLFTIRGGSKISRTALLLARSPKTVNDFLNSASDDNVVNHRFQAIWELLRTRYGGTTHFSKAVNLEYFYKGYLDYGCKYITGKNRNLQEFVKASGSTDSSPGYICRIPGRGCANGNDCHIGGWGSVCYCYGPSCFDHSSKTISGRNVPYAVVRIEQSGSYNSGINNSCYYKVGVYCECNTGWGGVWTTVWDSSK
	Gene.20111_c_hong_9872_g.20111_m.20111	ATGTCAAAAATCTACATAGGAATTATTGGACTAATACTATTGTTTGGAATTGTTTATTCCTCTAAAATTCCAAGCGACTGTGCAAAGTGTACTGAATCGCTTTGTCCAAAACCAAAAAATTGTCCGGCTGGAATTGTGAAGGATAGATGTGGGTGCTGTTACATCTGTGCCCAACAGGCGGGTGAAACCTGTGACCTGCCTGACACAGAGAACCCACGAAGGGGTGTATGTGGTGAAAATTTGGAGTGCCGAAAGCGCGAGGATGTTGGTGAAGATATGCCTGAACAAACTATTTGTTATTGTATCATGAAAGATGTTCTCTGTGGTACTGATAAGAAGACTTATGATAATATTTGCACTCTTGTAGCTGCTGGTGTCAAGAAAGGAGAAAGGATAAAA…	MSKIYIGIIGLILLFGIVYSSKIPSDCAKCTESLCPKPKNCPAGIVKDRCGCCYICAQQAGETCDLPDTENPRRGVCGENLECRKREDVGEDMPEQTICYCIMKDVLCGTDKKTYDNICTLVAAGVKKGERIKVDHTGPCKSDPWIVTGPVNHANKSGANVFLTCEAKGYPIPSLEWTYTNVNEEVFYLPSDDLKVSVNIRGGPEKYMVTGWLQIMNLDTKHEGDYACVAQNEFGVASKRARINVIREN*	SKIPSDCAKCTESLCPKPKNCPAGIVKDRCGCCYICAQQAGETCDLPDTENPRRGVCGENLECRKREDVGEDMPEQTICYCIMKDVLCGTDKKTYDNICTLVAAGVKKGERIKVDHTGPCKSDPWIVTGPVNHANKSGANVFLTCEAKGYPIPSLEWTYTNVNEEVFYLPSDDLKVSVNIRGGPEKYMVTGWLQIMNLDTKHEGDYACVAQNEFGVASKRARINVIREN
	Gene.21111_c_hong_10759_g.21111_m.21111	AGGGGAGCCGTAAACCCAGCTGCAACAAACATGGCAAAACTGTACTGGGACGATGAAATAGCTCAAGTAGCTCTCCAGTTTGCCAAACAATGCATTTTTGGCCATGACCATCATTATCATAGATACATTCCAGGACAATTCTTTTTGGGTCAAAATGCTGGAGTAGGCGGGTCGAGCTTTGCACAAATTATGCAGATTTGGTATGACGAAGTTAACCAATTTACTTATGGTAGTAGTAGTATGAGTTCTAGTAATATCGGACATTATACACAGATGGTATGGGCTACAACTACTAGAATTGGATGCGCTTTTGCTAGCTGTTCCATACGCGGAAACCTTCATATTTGTAATTATGGTCCAGCTGGAAATGACGCTGGTGGTCTTGGTACACCTTACGAA…	RGAVNPAATNMAKLYWDDEIAQVALQFAKQCIFGHDHHYHRYIPGQFFLGQNAGVGGSSFAQIMQIWYDEVNQFTYGSSSMSSSNIGHYTQMVWATTTRIGCAFASCSIRGNLHICNYGPAGNDAGGLGTPYESGTRCSKCSSTCSSGVCDCGADKLCYNDGTLDPNTCSCSCKRPGTSVYLQPSCKIDCAVVPTLPDATSTTCGQFWNKNANPSECIYYTNAPGDCPGWCNWCPCSGWTGASGCRDDTSGGGGAGNSVTTANTTPTTQPSSGCRLSSSVSQLFIRMSVPSFI	RGAVNPAATNMAKLYWDDEIAQVALQFAKQCIFGHDHHYHRYIPGQFFLGQNAGVGGSSFAQIMQIWYDEVNQFTYGSSSMSSSNIGHYTQMVWATTTRIGCAFASCSIRGNLHICNYGPAGNDAGGLGTPYESGTRCSKCSSTCSSGVCDCGADKLCYNDGTLDPNTCSCSCKRPGTSVYLQPSCKIDCAVVPTLPDATSTTCGQFWNKNANPSECIYYTNAPGDCPGWCNWCPCSGWTGASGCRDDTSGGGGAGNSVTTANTTPTTQPSSGCRLSSSVSQLFIRMSVPSFI
	Gene.22720_c_hong_12307_g.22720_m.22720	TTCAAAATATCACCGGACTATAAAAATGGGGGCATAACAGACAAGGACAAGAAAGAGATCGTCGATATTCACAATCATTACAGATCAATTGTTTCACCTCCTGCTGCAGATATGCTTAAATTAGAATGGGACAACGATATTGAAAGGGTAGCAGCTGGCCATGCTCAAACTTGTACTTTTAATCATGACACAAGTCTTCAACGAATTGTACCAGGAAAATTTCATCTTGGACAAAATATAGGAATAGGATATTCAAATTGGGCTGATTTGCTAAAGGCATGGTTTGATGAGTACAAAAAATTTACTTACGGTGGAAGCAGTAACAAAGTGGAGAGCGTCGGTCATTACACACAGATGGTATGGTCGACAACGATTAGAATAGGTTGTGGATATGCAGAT…	FKISPDYKNGGITDKDKKEIVDIHNHYRSIVSPPAADMLKLEWDNDIERVAAGHAQTCTFNHDTSLQRIVPGKFHLGQNIGIGYSNWADLLKAWFDEYKKFTYGGSSNKVESVGHYTQMVWSTTIRIGCGYADCGNIGKYYVCNYGPAGNVGGLSKPYVSGSKQCSSCPKTCKKGLCDCGSNICYNRGTTNPDTCACNCIKLTRPVYEPTQCGMMCTQVMKLNDKNNFKCGQFYKKADCTKYLNVMYDCPEWCELCPYADWIYTK	FKISPDYKNGGITDKDKKEIVDIHNHYRSIVSPPAADMLKLEWDNDIERVAAGHAQTCTFNHDTSLQRIVPGKFHLGQNIGIGYSNWADLLKAWFDEYKKFTYGGSSNKVESVGHYTQMVWSTTIRIGCGYADCGNIGKYYVCNYGPAGNVGGLSKPYVSGSKQCSSCPKTCKKGLCDCGSNICYNRGTTNPDTCACNCIKLTRPVYEPTQCGMMCTQVMKLNDKNNFKCGQFYKKADCTKYLNVMYDCPEWCELCPYADWIYTK
	Gene.24117_c_hong_13701_g.24117_m.24117	ATGAAACAACTGATTATAATAATAGCTGCGTTCACCGTAGCACAATGTCTTTCATTGCATAAAAGGAGACTGGACCAGTTCGCAACCCTGATTTCAAGATTTACAGGACAAGGAGCAAAAGATTATAATAACTATGGGTCTTACTGCGGACCTGGCGGGTCTGGCACTCCCGTAGATGAAATTGATACATGCTGCCAAATACATGACTATTGTTATGACGATCTTAACCAAAGAGAATGCAAACACTTCAGTTTCTCAAAACCATATCTCACCAAGTACAATTACACAGTAACTGAAAATGATATCATTGTCTGCCATGATAAAAACACAGATCCCTGTGCCTACGCTCTATGCACATGTGACAAAAATGCAGTATATTGTTTTACTGCACATGCAGAC…	MKQLIIIIAAFTVAQCLSLHKRRLDQFATLISRFTGQGAKDYNNYGSYCGPGGSGTPVDEIDTCCQIHDYCYDDLNQRECKHFSFSKPYLTKYNYTVTENDIIVCHDKNTDPCAYALCTCDKNAVYCFTAHADKWDPQHKLSGTSTLLLDLIIDLHQNGVVDKMSSLWDAVKGSFSKESLDAVSQKMKDWFSLPMDSIFG*	LSLHKRRLDQFATLISRFTGQGAKDYNNYGSYCGPGGSGTPVDEIDTCCQIHDYCYDDLNQRECKHFSFSKPYLTKYNYTVTENDIIVCHDKNTDPCAYALCTCDKNAVYCFTAHADKWDPQHKLSGTSTLLLDLIIDLHQNGVVDKMSSLWDAVKGSFSKESLDAVSQKMKDWFSLPMDSIFG
	Gene.26045_c_hong_15774_g.26045_m.26045	ATGGCATTCAGGTTTTGTGTTTCATTGTTGTTGGTCGTAGGCCTACTCGGAGTCAGCCTTGCTCGAGTAAAAAATAATGCTGAAACAAAAGAATATGATTTGGATGCCAAGATACACAGGAAGAGAAGTATCATATTAGGAGCTACTGTAGCGGCGGCGGAGATTTCTGTTGCAGTAGTTAGCAAACTAATGGATGATTTAACGGTCGAACGTTCGTGCGGCATAGCTATTGCAAACTACGGATGGCACAATCTCACTTATCCAACTCTTTACCTAAAGAGCGGCAGTTCAGTGCAGGTCTTGCCAAAGAAAATCCTACCCGGAGAAGCAACCCTGCTCCGATTTGACAAAAGCTCATGGTTAGCCGGAGTTTACGGTGTCATAACATATATTATCGAA…	MAFRFCVSLLLVVGLLGVSLARVKNNAETKEYDLDAKIHRKRSIILGATVAAAEISVAVVSKLMDDLTVERSCGIAIANYGWHNLTYPTLYLKSGSSVQVLPKKILPGEATLLRFDKSSWLAGVYGVITYIIEGTNYRFAVMFHVPYNYLMYHNTFNVRVIPNTDEANALKIYNEMNDGSHSVNDNYMRWLQKTEKGYILEGAMTNHER	RVKNNAETKEYDLDAKIHRKRSIILGATVAAAEISVAVVSKLMDDLTVERSCGIAIANYGWHNLTYPTLYLKSGSSVQVLPKKILPGEATLLRFDKSSWLAGVYGVITYIIEGTNYRFAVMFHVPYNYLMYHNTFNVRVIPNTDEANALKIYNEMNDGSHSVNDNYMRWLQKTEKGYILEGAMTNHER
	Gene.27311_c_hong_17262_g.27311_m.27311	TTTAATCATTATACAATAGTAACGGGAATGTTTCCTTCACACCACGGCATAGTTGATAATGTAATGTTAGATGAAAAAATTGGTGCGCCATTTTATTTAAGCAGTCCTGTTTCAAAAGATCCAAGATGGTGGGGTGGTGAGCCGTTGTGGAATACCCTCAATAATAATGGTAAATTATCTGGAACAATGTTTTGGCCAGGATCTGAAGTTAAAATTAATGGTAGTTATCCTACATACTGGAGAAAATACGATCACAAGTTTCCATTTGAAGAAAGGGTAAAAGTAGTTTTAGAATGGTTAGAAAAACCACTGAGTGAACGTCCATCTTTTATATCGTTGTACTTTAATGAACCTGATTCAACCGGACATTCCTTTGGTACTAAAGGTGAAAAGATTGAG…	FNHYTIVTGMFPSHHGIVDNVMLDEKIGAPFYLSSPVSKDPRWWGGEPLWNTLNNNGKLSGTMFWPGSEVKINGSYPTYWRKYDHKFPFEERVKVVLEWLEKPLSERPSFISLYFNEPDSTGHSFGTKGEKIEASLLNVDKQIGLLMDGLLERGLHDCVNLIIVADHGMKNMPCEDVMLLKNHINMTDMFVRTGSLG	FNHYTIVTGMFPSHHGIVDNVMLDEKIGAPFYLSSPVSKDPRWWGGEPLWNTLNNNGKLSGTMFWPGSEVKINGSYPTYWRKYDHKFPFEERVKVVLEWLEKPLSERPSFISLYFNEPDSTGHSFGTKGEKIEASLLNVDKQIGLLMDGLLERGLHDCVNLIIVADHGMKNMPCEDVMLLKNHINMTDMFVRTGSLG
	Gene.29350_c_hong_19924_g.29350_m.29350	CAATATAAGAAAGAAAAATATGGCCATGTTAATGGCGAAGATAAGTATAAAAAAACTTCTTCCCCAAAACATGTTATAATAGTTGGAGCTGGAGCAGCAGGATTGGTAGCAGCCTATGAACTTTCACAAGCAGGACACGTGGTAACTATCTTGGAGGCCAGGAATGTTGTTGGAGGTAGAATCAAAACCATACGGTCAACAAGCAGAGCGGAGTTGCACGCAGAAGCTGGTGCAATGAGATTTCCTGGAAATGGCGTGGATGACAAGCCCGGATGTTCACATTATGTTTCGGATTTTTACATCAAACATTTCGACCTTAAAACGCGTCCATTCAGCAGTTATGATGAAAATGGTACAATTAACCTCTTTAATGAAAAAGTAAAAATGAAAGATTACAGA…	QYKKEKYGHVNGEDKYKKTSSPKHVIIVGAGAAGLVAAYELSQAGHVVTILEARNVVGGRIKTIRSTSRAELHAEAGAMRFPGNGVDDKPGCSHYVSDFYIKHFDLKTRPFSSYDENGTINLFNEKVKMKDYRDNAGFYCDKYFKGWDANIPKEVTDIKSIEDLLERTIAPVLN	QYKKEKYGHVNGEDKYKKTSSPKHVIIVGAGAAGLVAAYELSQAGHVVTILEARNVVGGRIKTIRSTSRAELHAEAGAMRFPGNGVDDKPGCSHYVSDFYIKHFDLKTRPFSSYDENGTINLFNEKVKMKDYRDNAGFYCDKYFKGWDANIPKEVTDIKSIEDLLERTIAPVLN
	Gene.29823_c_hong_20580_g.29823_m.29823	ATGGTTTTTGGTTTGGGAAATGCCCTGAAATGTTACCAATGTGAAACCATGAAAAACATGCAAAATTGTGATAGATCGACTCTCATGAAACCTACAAATTGCACTGGAGAAAATAAAGATGCTCAATATTGCGTCAATATGGAAGCATTCGTTCAATCAAGTCGTATAATGATCTTCAGATATTGCAGTGTTAAATACCTAACGCCACGGTGCCGTGAAAAAATGTATTCGGGAAACCTTGCCAAGCTTTGCTATTCGATTTGTGATACGGACGGATGTAATGGTGACTCTGCACAAAGTTCTTTAACATCTGCGGCTGGTAACTACAGTGAAGTTATC	MVFGLGNALKCYQCETMKNMQNCDRSTLMKPTNCTGENKDAQYCVNMEAFVQSSRIMIFRYCSVKYLTPRCREKMYSGNLAKLCYSICDTDGCNGDSAQSSLTSAAGNYSEVI	LKCYQCETMKNMQNCDRSTLMKPTNCTGENKDAQYCVNMEAFVQSSRIMIFRYCSVKYLTPRCREKMYSGNLAKLCYSICDTDGCNGDSAQSSLTSAAGNYSEVI
	Gene.30277_c_hong_21219_g.30277_m.30277	ATGGAAAAAAAGATTTTATTGAGCATTGTTTTTGCTGTGCTTATCATGGGCACTTTGACGGAAGCAGGGTGTTTAACAAAGTGGAAAGAATGTACTAAGGATTCTGACTGCTGCAAGGAGCCTACTTTAGGGAAGTTGAAGTTGAGATGTTTGACCCAATGTGACGAAGGGGGCTGTTTATCATATAAACAATGTTTGTTTTATGCTGGGATTCAAAAGTAA	MEKKILLSIVFAVLIMGTLTEAGCLTKWKECTKDSDCCKEPTLGKLKLRCLTQCDEGGCLSYKQCLFYAGIQK*	GCLTKWKECTKDSDCCKEPTLGKLKLRCLTQCDEGGCLSYKQCLFYAGIQK
	Gene.31998_c_hong_23588_g.31998_m.31998	GTTTGGAAACTATCTCACTGGCCATTCGTTGTCGGCCTACAAAAGGTTTTAGAAGAGAGGAAACGGCTTGATATTATACCATATTTAGGATTGAGTGTCTCTGGACAGAAGGAATTCCAACCCTTCATAAAACTTGTAAACTCTGATCCGAAATACTCAGGGTTTGGAAGATGGCTCGGCGATGGAATTACGAACTGTTTAGAATCATTCTTCAAGATTGGTGGCGTCAAGGAAGCTGTGAGACTCCGTGATGAAGGATTGAGTGGCGTTGCAAAGGTCACGAGATGGACAGTAGATAAAGAAAAATCAATTCGAAATGCATTCTGGCTCGGAGTTGATGCCCTTATTACAAATAAGCCGCATAGAGTATTAAATGTGTTGAATGAGAGTGAATTTAAA…	VWKLSHWPFVVGLQKVLEERKRLDIIPYLGLSVSGQKEFQPFIKLVNSDPKYSGFGRWLGDGITNCLESFFKIGGVKEAVRLRDEGLSGVAKVTRWTVDKEKSIRNAFWLGVDALITNKPHRVLNVLNESEFKHRYRLATRADNPFKT	VWKLSHWPFVVGLQKVLEERKRLDIIPYLGLSVSGQKEFQPFIKLVNSDPKYSGFGRWLGDGITNCLESFFKIGGVKEAVRLRDEGLSGVAKVTRWTVDKEKSIRNAFWLGVDALITNKPHRVLNVLNESEFKHRYRLATRADNPFKT
	Gene.32124_c_hong_23751_g.32124_m.32124	GAAGTTAAAGGAAGCGCTGAGTACCTAAAAGAAACTAAAGAAACTGACAATGTGCTAAGGTTCAATATGATGTTTAAAGCAACATCTCATGCTGAAACCCTCCCTCCTCAACTTCCTCTGGATTACCCAACATACTGTGACAGAATAAACAAAAGGAATGGTCCAACGCATGTAATTAGTTCCATTACATATGGAATGAATGCCGTTTTTGTCTTTGAAAAGAAGCTAAAGAAAACAGAAACCAGAGAAAAAATCAGAGGAGCCTTAAAAATTTCAGTGTTTGCCATTGGAGGTGTAGAAGTTGATGTAACAGCTGAAGGAGAAGTAAAAGAAACTAAAAAAGAAACGAAAATCAAATTCTTTGGAGATCTGATTCTCGACAGCCAACCAACGACATTC…	EVKGSAEYLKETKETDNVLRFNMMFKATSHAETLPPQLPLDYPTYCDRINKRNGPTHVISSITYGMNAVFVFEKKLKKTETREKIRGALKISVFAIGGVEVDVTAEGEVKETKKETKIKFFGDLILDSQPTTFEAANEVYKKLPQYL	EVKGSAEYLKETKETDNVLRFNMMFKATSHAETLPPQLPLDYPTYCDRINKRNGPTHVISSITYGMNAVFVFEKKLKKTETREKIRGALKISVFAIGGVEVDVTAEGEVKETKKETKIKFFGDLILDSQPTTFEAANEVYKKLPQYL
	Gene.32433_c_hong_24210_g.32433_m.32433	ATAGAAGATAATGACTATGCATTTAGGACAAGACTTGTTGGGTATATCATAGCTCAGAAACCGTCAGATAGTCCATGGGCTGATATGAATAGAAAATCTGGAATCAAAGATGAATTTGGACGTCCTGCGATTGTAGGAGATGCTGCTCTTGATAGTTTTACTGATTGGAGGAAAAAACACTTGAATGATTTTCCTGAACATGATCATGCGATGTTTTTGACTGCCTATAATCTTGGAATTTGGAGTGATGGTAAATTTGATCCGTCTCTTACTGGTTCCTCGACCGTCGGACAATTATGCATAAATCCCGGAAGTGCAACATCCATCATTGAGTCGTTTGGTGGTTTTACTGGTATTTCAACTGCTGCTCATGAACTTGGACACAATATTGGTGCGTCA…	IEDNDYAFRTRLVGYIIAQKPSDSPWADMNRKSGIKDEFGRPAIVGDAALDSFTDWRKKHLNDFPEHDHAMFLTAYNLGIWSDGKFDPSLTGSSTVGQLCINPGSATSIIESFGGFTGISTAAHELGHNIGASHDGDGNACSPND	IEDNDYAFRTRLVGYIIAQKPSDSPWADMNRKSGIKDEFGRPAIVGDAALDSFTDWRKKHLNDFPEHDHAMFLTAYNLGIWSDGKFDPSLTGSSTVGQLCINPGSATSIIESFGGFTGISTAAHELGHNIGASHDGDGNACSPND
	Gene.34245_c_hong_26879_g.34245_m.34245	ATGAAATATTTGGTGCTATTTATCGTTGTACTTATAGTGGTTAGAGATGTCCATGGGTTTTGGAAAAGATGCAAAGATAACCGTGACTGCAAAAAAGGAAGCTGTTGTGTTGAAACGCTTTTTGGAAGAAACAAATGCAAAAGATTCGGAAAACTTTGGGATGATTGTAGCGACGACGCAGTTGGTGCATGTCCGTGCAAAAAGGGACTAACTTGCGTTTATTCCCCCTCAATATTTGGTACGGGTGATGGATATTGTGAAAAAGAAGAATCTGGGTCAGGAGAAGTCGATACAGATAGTGACAGTGGGCACAGCAGTGATTCCGATTCCGATTAA	MKYLVLFIVVLIVVRDVHGFWKRCKDNRDCKKGSCCVETLFGRNKCKRFGKLWDDCSDDAVGACPCKKGLTCVYSPSIFGTGDGYCEKEESGSGEVDTDSDSGHSSDSDSD*	FWKRCKDNRDCKKGSCCVETLFGRNKCKRFGKLWDDCSDDAVGACPCKKGLTCVYSPSIFGTGDGYCEKEESGSGEVDTDSDSGHSSDSDSD
	Gene.35099_c_hong_28188_g.35099_m.35099	CTTAGTGCGATATTGTCTCAAGTGACGATAGAGCGTGCCGTTGCTTTGGCTGTTAAGAATCACAACTCTGCTGCCTTAATAAACCCTCGATTGTACCTCAACTCGGGCACTAATCCAAATCTTTTGCCCAGGCGAATCGATTCAGGTATGGCCACTATGTTGCTCTTCGATAAAACCGCTGGTGCAGCTACGGGTTGCGTTGGTGTCTTGACGTATCAAATAGAAGGCACTAGCGACTATTTGGCCATTATGTTCAGCGTACCTTGGGACTATAACCTCTATTCGAACTCGTTCAGTGGAATGATTGTTTCGGAGCCAGCAAGTTATAACCTTTATTCAAAAATGTATTATACATGGCCGTCAAAAACTGTTACTAAT	LSAILSQVTIERAVALAVKNHNSAALINPRLYLNSGTNPNLLPRRIDSGMATMLLFDKTAGAATGCVGVLTYQIEGTSDYLAIMFSVPWDYNLYSNSFSGMIVSEPASYNLYSKMYYTWPSKTVTN	LSAILSQVTIERAVALAVKNHNSAALINPRLYLNSGTNPNLLPRRIDSGMATMLLFDKTAGAATGCVGVLTYQIEGTSDYLAIMFSVPWDYNLYSNSFSGMIVSEPASYNLYSKMYYTWPSKTVTN
	Gene.35778_c_hong_29319_g.35778_m.35778	AGTAAATTACGGAGTTATGATCCTACTTTGTTCAATTTGATAAGAGAAGTGTTTCCTTGTGGCAACACCTACCTTTCAAGATGTGCAAATGGAAATAAAAGGCAGAACGAAATGAATCAGAGACTAAAAATGAATTGCGTTGGTGGCACTGGTGGTACAACTGGTACAGGTGGTGGTGGTACGGAAACGGGCACAGGTGGTACAGGTACAGGAGGGAGTGGTTGTACTGACAATAATCAACACTGCGCGTCGTGGGCAACTAAGGGCGAATGCCGGAAAAACCCAGCATATATGCTTAAATCATGTAAAAAGAGCTGTAATCAATGCGGAGGTTCGTCTTGTAAGGACTCCAATGGTAACTGC	SKLRSYDPTLFNLIREVFPCGNTYLSRCANGNKRQNEMNQRLKMNCVGGTGGTTGTGGGGTETGTGGTGTGGSGCTDNNQHCASWATKGECRKNPAYMLKSCKKSCNQCGGSSCKDSNGNC	SKLRSYDPTLFNLIREVFPCGNTYLSRCANGNKRQNEMNQRLKMNCVGGTGGTTGTGGGGTETGTGGTGTGGSGCTDNNQHCASWATKGECRKNPAYMLKSCKKSCNQCGGSSCKDSNGNC
	Gene.38009_c_hong_33066_g.38009_m.38009	GTGGAAAAACATCTTTTTTTAGATATGCATAATGCTTACAGATTGAAAGTTGCTCTGGGACAACAAAGCAGACAGCCACCAGCCGCTGATATGATTGCAATGGAATGGGATGATACCGTAATGAGAGGTGCACAGCAATGGAGTGATACTTGCGGTGGAGGTATGCATAACACGTATGACGACAGAAAATTTAAACCGTTTTCAAGCGTTGGCCAAGATTATGCTGGAAACTACGGTGTAGCTGGTTCAGTTAAAACATGGTATGATGAGGTAAAAGACTTTTCTTATCCAAACTCCTGCAGTGGGGTGTGTGGGCATTACACTCAG	VEKHLFLDMHNAYRLKVALGQQSRQPPAADMIAMEWDDTVMRGAQQWSDTCGGGMHNTYDDRKFKPFSSVGQDYAGNYGVAGSVKTWYDEVKDFSYPNSCSGVCGHYTQ	VEKHLFLDMHNAYRLKVALGQQSRQPPAADMIAMEWDDTVMRGAQQWSDTCGGGMHNTYDDRKFKPFSSVGQDYAGNYGVAGSVKTWYDEVKDFSYPNSCSGVCGHYTQ
	Gene.40543_c_hong_37563_g.40543_m.40543	AGACAATGTATGTCATGTATGGGATCAGGTGTTTGCGTTGGTACAAATCTATGTTGTGGTCCGAATATTGGATGCCATATTGGAACAAAAGACAGTGCAGTATGTGCAAAAGAAAACGAATCAACAACACCTTGTACAGTTCCTGGTAAAGTGTGTGGCGATTCTCAAGAAGGAAACTGTGTTGCGAATTCATTGTGCTGTAGCATGGATGGATGTAACTTTGATAAGGCATGTACAATCGACTCTGTTAACAGAAGAGAAACTTTAGTCAGGATTTTAAGACAACTA	RQCMSCMGSGVCVGTNLCCGPNIGCHIGTKDSAVCAKENESTTPCTVPGKVCGDSQEGNCVANSLCCSMDGCNFDKACTIDSVNRRETLVRILRQL	RQCMSCMGSGVCVGTNLCCGPNIGCHIGTKDSAVCAKENESTTPCTVPGKVCGDSQEGNCVANSLCCSMDGCNFDKACTIDSVNRRETLVRILRQL
	Gene.43733_c_hong_43800_g.43733_m.43733	GGAAATGACTGTCCACCCGGATGGCAACTCTTAGGATATACGTGCTACAAGTTCTACAATGAAAAGAAATCTTGGACCGATGCAAAAGCTTTTTGCCAAAAGCAGAAAGGAATTCTAATGTCTATTACCTCCCCTGATATCCAAACGTTGACCACAAAACTGATTCCGACACCAATTAAGGGTCTCACACATATTGGTTTGAATGCTCTGAACTCTAAAAAGAGGACTTGGCATTGGGATGGTCAAACTTGG	GNDCPPGWQLLGYTCYKFYNEKKSWTDAKAFCQKQKGILMSITSPDIQTLTTKLIPTPIKGLTHIGLNALNSKKRTWHWDGQTW	GNDCPPGWQLLGYTCYKFYNEKKSWTDAKAFCQKQKGILMSITSPDIQTLTTKLIPTPIKGLTHIGLNALNSKKRTWHWDGQTW
	Gene.46986_c_hong_50253_g.46986_m.46986	ATTTTAATTTTTTCTACCTTGTGCACATCAGTAACAGGACGAAGACAAGTTGACTGCAGAGTCTATGTTTTTGCCCCAAGATGCAGAGGCGTTTCAGCAAAAAGAAGTGGCGATGGTCTCAAATTAAATACTCTTTCAGATGACACAGAATTCACAACTCGAAACACATTGCTTGATAAAAGATTACAAAAGATTTGGGCATTAAAGAAAATTCGGGAATTC	ILIFSTLCTSVTGRRQVDCRVYVFAPRCRGVSAKRSGDGLKLNTLSDDTEFTTRNTLLDKRLQKIWALKKIREF	ILIFSTLCTSVTGRRQVDCRVYVFAPRCRGVSAKRSGDGLKLNTLSDDTEFTTRNTLLDKRLQKIWALKKIREF
	Gene.47013_c_hong_50313_g.47013_m.47013	CAAGGTGGCGTAGTTGGGCCCGTTAGTGTTACAGTCGCCCATGAATTAGGGCATAATTTAGGCATGGATCATGATATAGGAAAATGTATTTGTAGCCAAGAAAAGTGTATTATGGCCACAACTACTGGTGGTGTACATCCTTCAGAATGGTCCTCTTGTTCTAAAGAAGATCTGAAAGGTTCTTTTGATATTGGTATGGACTACTGTCTCATGAATAAACCG	QGGVVGPVSVTVAHELGHNLGMDHDIGKCICSQEKCIMATTTGGVHPSEWSSCSKEDLKGSFDIGMDYCLMNKP	QGGVVGPVSVTVAHELGHNLGMDHDIGKCICSQEKCIMATTTGGVHPSEWSSCSKEDLKGSFDIGMDYCLMNKP
	Gene.48482_c_hong_53305_g.48482_m.48482	ATTCAAGAAGGTGTCTCCCTCGAATGGAAAAACAGAATTTTACAAGAACATAATAATTTGCGCGCAAGTCTCGTGAATGATGGTCAGCCTGCTGCTGCTAACATGGAAAAAATGTACTGGGATGAGATGGCAGCCTATGTTGCTCAGAAATGGGCTTCACATTGTAAATGGGACCATGATACCAGTGCCAATAGAAATATACCAGGCTATTTA	IQEGVSLEWKNRILQEHNNLRASLVNDGQPAAANMEKMYWDEMAAYVAQKWASHCKWDHDTSANRNIPGYL	IQEGVSLEWKNRILQEHNNLRASLVNDGQPAAANMEKMYWDEMAAYVAQKWASHCKWDHDTSANRNIPGYL
	Gene.5492_c_hong_1368_g.5492_m.5492	ATGGATAAACCATTCTGTTTTACTGTGCTTCTTCTTTTAATCACTTCCGCTTTCGCAGACGAATCAGACGACACTTTATTGGATAAGAACTGCAAAATTGGTTTCGGCTTTTACCTTCCGCGGTATGATGTTCTCGGAACTTTCAATGGCGGAACCAAACTCTACGAACCTTTTGAGTATAACAAGTGCATTGTCAGTATTCCACGTAATGAGCACCAGAGTGGTGCGATGCATTATTCTGACGTCTCAAAGTTTTTCGATATGGTGACGACCCGAACTGGAATTGCCAAAAGTTTGAAAGGAAAGTATACTCTAGGAACAACTTTCAATGAGAAATCTGCTTCCATCGCAGCTGAAAATTTTCAAACCATAGGGGCATCTGTCTATATCCATTACTAT…	MDKPFCFTVLLLLITSAFADESDDTLLDKNCKIGFGFYLPRYDVLGTFNGGTKLYEPFEYNKCIVSIPRNEHQSGAMHYSDVSKFFDMVTTRTGIAKSLKGKYTLGTTFNEKSASIAAENFQTIGASVYIHYYARDEVLSADCQNSLKLNSHFKSRFENLPLVVDTPYFRSSWSEYETFLQTFGSHFASRTVFGSRIEQWNFAKSSKRYSQTQMMARACADFLGADKYKDVNIKECNGFDPDTIKSSTRLETSSKFTLLGGSHTARTKLLLKRSKANIQLFLDSATPDTEIGYKFTGIWDLLKKRYIGTQHYAKALNLEYFFKGFLDMGCSYKKDESNTMVLRRFSRAEDYRTEKPTYKCEIPSRGCTTNSDCHLGGPGGTWAVCYCYGKSCIDHKTTT…	DESDDTLLDKNCKIGFGFYLPRYDVLGTFNGGTKLYEPFEYNKCIVSIPRNEHQSGAMHYSDVSKFFDMVTTRTGIAKSLKGKYTLGTTFNEKSASIAAENFQTIGASVYIHYYARDEVLSADCQNSLKLNSHFKSRFENLPLVVDTPYFRSSWSEYETFLQTFGSHFASRTVFGSRIEQWNFAKSSKRYSQTQMMARACADFLGADKYKDVNIKECNGFDPDTIKSSTRLETSSKFTLLGGSHTARTKLLLKRSKANIQLFLDSATPDTEIGYKFTGIWDLLKKRYIGTQHYAKALNLEYFFKGFLDMGCSYKKDESNTMVLRRFSRAEDYRTEKPTYKCEIPSRGCTTNSDCHLGGPGGTWAVCYCYGKSCIDHKTTTVANRGIIEAYSKVDYDWQS…
	Gene.6717_c_hong_1800_g.6717_m.6717	ATGAAGCAATCAACAAGAGTGTTACTAATTTCGGCAGTTGTTGCAGTGACCTGCGCAGGTGCATTTGCAGGTTACTGCACAGCAGCTATGAAAAAGTTTGGTAGCAACTTTTCATATTGCTATAAATCAAATACCAATACTGGAATCCCTATGATGCAATACGAAGAGGACTTGATTGTTCAAACACACAACAGTCTCAGGGCAAAAGTAGCAAACGGAGAAGTAGCAAACCAACCCTCAGCAACTAATATGGAAAAAATGATATGGGATGACGAACTGGCTCATGGTGCCCAAATGTGGGCTGAAAAGTGTACCGGCCGACATGATGCAAATGCTGTCAGAAGCATTCCAGGAAAATACTCCGTTGGACAAAATCTTTACATGTCAACTCAAGAAGAC…	MKQSTRVLLISAVVAVTCAGAFAGYCTAAMKKFGSNFSYCYKSNTNTGIPMMQYEEDLIVQTHNSLRAKVANGEVANQPSATNMEKMIWDDELAHGAQMWAEKCTGRHDANAVRSIPGKYSVGQNLYMSTQEDPWNKAVTAWFNEHNWFVFGQGSTNGKEVGHYTQVVWATSSRVGCGRAHCPNLSLGYIYYCNYAPAGNIMPKQNSPYKTGATASACPNTENGNGLCDCDGKACYNGGKLDPNTCECKCYSGFGPQNNFDANCGVECSKAGDNPEFPCNQLSSLSMCNEEMGGYLACPETCKVCTKGSYRKPSAPKTPSTSSTGVLKPSSVPCNYQTQCEVDVGKTYCIDNGAKGKIRMGMWMYTCMCENGSTKCVGVPAS*	GYCTAAMKKFGSNFSYCYKSNTNTGIPMMQYEEDLIVQTHNSLRAKVANGEVANQPSATNMEKMIWDDELAHGAQMWAEKCTGRHDANAVRSIPGKYSVGQNLYMSTQEDPWNKAVTAWFNEHNWFVFGQGSTNGKEVGHYTQVVWATSSRVGCGRAHCPNLSLGYIYYCNYAPAGNIMPKQNSPYKTGATASACPNTENGNGLCDCDGKACYNGGKLDPNTCECKCYSGFGPQNNFDANCGVECSKAGDNPEFPCNQLSSLSMCNEEMGGYLACPETCKVCTKGSYRKPSAPKTPSTSSTGVLKPSSVPCNYQTQCEVDVGKTYCIDNGAKGKIRMGMWMYTCMCENGSTKCVGVPAS
	Gene.6822_c_hong_1836_g.6822_m.6822	ATGCATAAAAAGAGTCGCTCCACTTGCTTGTTACTCTTTTCTTTTGGTACGGCCCTGGCACAAGATAACCAAATCACAGATGCCAACTCAAGGATTGGATATGGTTTCTTTCTTCCAGAGCATGATATGCTCGGACTTTTTACTGGAGGAGCTAAAATACTTGATGGTTTAAGTGGCAGATGTATTGTAACAGTTCCACACCATAAAAGCAGGAGAGACACATCCTATTTTATGGACACACAATCTTTCTTCTCCAGCGTATCCACAAAAACTGGAGTAACTGGACAACTGAAAGGTAAATACACAATGGGAGCCACCTTCAACTCCAAGTCATCAGCAATTGCTTCATCAGACTACCAAGCAAGTGGAGCGACTCTTTTTATGCATGCATATCTGAAA…	MHKKSRSTCLLLFSFGTALAQDNQITDANSRIGYGFFLPEHDMLGLFTGGAKILDGLSGRCIVTVPHHKSRRDTSYFMDTQSFFSSVSTKTGVTGQLKGKYTMGATFNSKSSAIASSDYQASGATLFMHAYLKDEVLSGECLNTLPLDSGMKAAFEALPVQVDNPHYRSSWSEYEIFLQTFGSHLVSTTHFGAYIEQYNFAKSEKQYSQTQFEARVCGDFLGPTKYGDLNVTACFGMDYNQIKASTHLEMSSQFVVLGGNHEARTALLLDRSNENIGTFLNSANDKSAVGYKFTGIWDLLQSRYVSTEHHAKALNLEYYYKGFLDTGCGYLKDSRTKFELRKFIQAEDHTTRRPSYRCHIPPRGCNTNNDCHIGGAGAVCYCYGDSCIDHKTQTIASET…	QDNQITDANSRIGYGFFLPEHDMLGLFTGGAKILDGLSGRCIVTVPHHKSRRDTSYFMDTQSFFSSVSTKTGVTGQLKGKYTMGATFNSKSSAIASSDYQASGATLFMHAYLKDEVLSGECLNTLPLDSGMKAAFEALPVQVDNPHYRSSWSEYEIFLQTFGSHLVSTTHFGAYIEQYNFAKSEKQYSQTQFEARVCGDFLGPTKYGDLNVTACFGMDYNQIKASTHLEMSSQFVVLGGNHEARTALLLDRSNENIGTFLNSANDKSAVGYKFTGIWDLLQSRYVSTEHHAKALNLEYYYKGFLDTGCGYLKDSRTKFELRKFIQAEDHTTRRPSYRCHIPPRGCNTNNDCHIGGAGAVCYCYGDSCIDHKTQTIASETHTEAYVTSSQSGSYNSGVNV…
	Gene.749_c_hong_89_g.749_m.749	ATGTTGTTAAGGGTTGGAATGATATTCCTGCTTATGCAGGCAGCGTTTTCAAAAGATCTAAAGAATGCTGATGATGTGCTTGCATCCGTGCAAGTAGACGATACAAGCAACGAAGCAAGTGGCAATGCACTAAATGAAGATGACGTGTTAGCAGCCAAACAAGTGGACCAGGCAGATAGTGGAGGATTATTCGACAGACGTGCAGATGAATCAACGGGTACTGATGAAGGAAAAACGGTGCCTAATGAAGCTGTAGAAGTTATCCAGGACCCCAATGACAATGAAAAGACTCGAAGAGATGCTGGAGATGACGACTATTATAATGTTCAACAAGGCCGAGAAGATGAAAATGGGGAACAGGGTAGTCCACTAACAAGAGATGAACTTGAGGAAGAAATG…	MLLRVGMIFLLMQAAFSKDLKNADDVLASVQVDDTSNEASGNALNEDDVLAAKQVDQADSGGLFDRRADESTGTDEGKTVPNEAVEVIQDPNDNEKTRRDAGDDDYYNVQQGREDENGEQGSPLTRDELEEEMKARRRVEEIDTDGMITEIGKRIDSSEEDTASLMKAICAYKQFENLTGCLPTGTGKPNIDNATQDEILNQHNFLRANVHTFKDRTGKLLPRALDMIKLTWDNKIAYYAQKWADNCQDEHDKNEQRVIPGYFRQGQNLAMGGYKNWADAIQAWFDEYKLFEFGNDDFSMGAIGHFTQMVWSSTTLLGCGYAKCSFGNYYVCNYSPPGNMAGYIQRPYKKGNETEDMVCTPENRNGTLCDCPVKFCKNNGVLKPSTCTCTCYNKPWITG…	KDLKNADDVLASVQVDDTSNEASGNALNEDDVLAAKQVDQADSGGLFDRRADESTGTDEGKTVPNEAVEVIQDPNDNEKTRRDAGDDDYYNVQQGREDENGEQGSPLTRDELEEEMKARRRVEEIDTDGMITEIGKRIDSSEEDTASLMKAICAYKQFENLTGCLPTGTGKPNIDNATQDEILNQHNFLRANVHTFKDRTGKLLPRALDMIKLTWDNKIAYYAQKWADNCQDEHDKNEQRVIPGYFRQGQNLAMGGYKNWADAIQAWFDEYKLFEFGNDDFSMGAIGHFTQMVWSSTTLLGCGYAKCSFGNYYVCNYSPPGNMAGYIQRPYKKGNETEDMVCTPENRNGTLCDCPVKFCKNNGVLKPSTCTCTCYNKPWITGELCHLNCAKVHDNYCSK…
	Gene.7929_c_hong_2279_g.7929_m.7929	GATACATGTACAAAGAATGTTTCCTATAGCCCAAAGCAACATCCCAGTGTTGTGTTTACTTTTACATCGGCTGTTTGCCCCGTTGGAACTCTCAGCCTTGATTATGCGTGTTTCTCCGCCGCGGAAGCTAAAGGGAGTTATGCAGAGGGACATGTGACGTGTGCTAAAAAATATGCTGATGCCAACTCTCTTATTGTTCGATCAAGTGAAGACCTTGCCCGAATAGATCTTGTTATTGGTCTTCTTTCTGGGTCTTTCTTCGAGGATGTGTACCTGGGAATTCGCTATGACCCAAACAAAAAACAATGGTTGCTAGGTGACGGTACACAATGCTACTGGCAACCAATCACTATGCCTGAAACGCTGTCTGAAGAAAAATGTGTGAAATTAAAAATGGGA…	DTCTKNVSYSPKQHPSVVFTFTSAVCPVGTLSLDYACFSAAEAKGSYAEGHVTCAKKYADANSLIVRSSEDLARIDLVIGLLSGSFFEDVYLGIRYDPNKKQWLLGDGTQCYWQPITMPETLSEEKCVKLKMGKVVISDCSEKLSVFCQSRDPDSPTTERPTEATTKPSTVLSTTTIKPTTTTAKPTTVSTTGSTTAKPTSTATPTTTTSADVESTTTQAIQSTTSSSSSSAPCPKNAIDFDHICYIAIDMKASYMGAEKHCYEAYKNGHLYSIRTGGDLSKLDLILAFLLHTDEKIYAGARYQPVLQYWLWPDFNQVHWSPVTLPPSPGKETCSKTQAGKFTVGDCDEQLRFICQFAANGKPIQFETQTTPAPTTTTNGPTSTKPTEASTLDPIKTKP…	DTCTKNVSYSPKQHPSVVFTFTSAVCPVGTLSLDYACFSAAEAKGSYAEGHVTCAKKYADANSLIVRSSEDLARIDLVIGLLSGSFFEDVYLGIRYDPNKKQWLLGDGTQCYWQPITMPETLSEEKCVKLKMGKVVISDCSEKLSVFCQSRDPDSPTTERPTEATTKPSTVLSTTTIKPTTTTAKPTTVSTTGSTTAKPTSTATPTTTTSADVESTTTQAIQSTTSSSSSSAPCPKNAIDFDHICYIAIDMKASYMGAEKHCYEAYKNGHLYSIRTGGDLSKLDLILAFLLHTDEKIYAGARYQPVLQYWLWPDFNQVHWSPVTLPPSPGKETCSKTQAGKFTVGDCDEQLRFICQFAANGKPIQFETQTTPAPTTTTNGPTSTKPTEASTLDPIKTKP…
	Gene.8680_c_hong_2612_g.8680_m.8680	ATGCAGTTCTGTGCAAAAATTAAAAAAGCATCATTTTTCATCATCATAATACAAGTGCATCTGTCTTTAACATTTGAACTAACCATTATTCATACAAATGATGTACATTCAAGATTTGAACAAGCCAATAAGTATGGCTCCTTTTGCTCGGAGTATCAGAAATACTCAGGAAGGTGTTTTGGAGGAGCAGCTCGTCGCGCTATGATGATAAAACAGATAAGGAACCAGTATAAAAACACAATATTGCTTGATGCAGGCGATCAATTTCAAGGAACAGTCTGGTTTTATGTTTATAAAGGACAAGCAACGGCACATTTTATGAATATGATGAAATATGACGCAATGGCTGTAGGAAACCATGAATTTGATTTAGGACCACAAAAATTGGCTGCTTTTATA…	MQFCAKIKKASFFIIIIQVHLSLTFELTIIHTNDVHSRFEQANKYGSFCSEYQKYSGRCFGGAARRAMMIKQIRNQYKNTILLDAGDQFQGTVWFYVYKGQATAHFMNMMKYDAMAVGNHEFDLGPQKLAAFIRNITFPMLASNMDTRDSFLAGLVKKSTILNINGENIGIVGYTTTDMRDLSNPGKNTKFYDEIPTIQEEVNKLKRKGVNKILALGHSGYHIDQKIAREVNGIDAVIGGHTHTFLYTGKPPSIEKSEGPYPTLVRNTASGRLVPVVQAHTTGKYLGFLQLIFTDNGDVTSWKGEPILLDNKIPRDQKVLRHISIWRRPVENARHQVVGRSNVFLDGDRHTCRQRECNLGNMITDAIVGRQTLFAEKGTWTRAAIAVWNSGGIRASLEK…	FELTIIHTNDVHSRFEQANKYGSFCSEYQKYSGRCFGGAARRAMMIKQIRNQYKNTILLDAGDQFQGTVWFYVYKGQATAHFMNMMKYDAMAVGNHEFDLGPQKLAAFIRNITFPMLASNMDTRDSFLAGLVKKSTILNINGENIGIVGYTTTDMRDLSNPGKNTKFYDEIPTIQEEVNKLKRKGVNKILALGHSGYHIDQKIAREVNGIDAVIGGHTHTFLYTGKPPSIEKSEGPYPTLVRNTASGRLVPVVQAHTTGKYLGFLQLIFTDNGDVTSWKGEPILLDNKIPRDQKVLRHISIWRRPVENARHQVVGRSNVFLDGDRHTCRQRECNLGNMITDAIVGRQTLFAEKGTWTRAAIAVWNSGGIRASLEKGDITIEDIISVAPFRNTIDILYIK…
	Gene.938_c_hong_118_g.938_m.938	ATGGCCATTTTCAGTGCACTTAGACTTCTTTTGCCAATAAACGGTACCGTTTGGGCATGTATGGAGCACTGCTACGCCATCTATGCATTTGTAATATTAGGGAGGAGAGAGCAACTGGTGATGGAGTTCTCCAGTTTACTGTTATATGCGTTTGTCACGCTCCTAGCAGCGGCCACAGCAAGTGGAAAAGTTCCCTGCCCTGAAAACATCGAAAGTTTCTCAGCTCAACCAGGCAAAACACCGAAATATTACAAATGCATAGATGGCGTAGCAGTGCTCCATACATGCCCAAACGGTACCGTTTATTGGCAAAAGAAGTCTAAGTGCACTAAAAATGGCCATTTTGTCGGATACCAAACATCTATAAACGGCTACAATTCAGGATCGGACCTAGGATTT…	MAIFSALRLLLPINGTVWACMEHCYAIYAFVILGRREQLVMEFSSLLLYAFVTLLAAATASGKVPCPENIESFSAQPGKTPKYYKCIDGVAVLHTCPNGTVYWQKKSKCTKNGHFVGYQTSINGYNSGSDLGFREQPGLGKTFSLGTLYNAKTDYIMNGFSLWNQDSVNKNKIVQDQEYSETDFFVEENVFDRMSHFDIKAELKLSFLGGLIEVGGSAKYLRDGKELENSIRFNMNFDATTTSESMPVHVGPTNSFLCDLVNKKDGPTHVISSITYGMKAVFVFEKTVSEKESKEEVGGSLSIAIKSIPGFSIEGSASVDVSGSLKETTKNLKVKLYGDLLLNEQPTTYEEAIKVYKTLPQKVKDKPSVVKYQLTPITYYCDKSAAILNGISANIIEET…	MAIFSALRLLLPINGTVWACMEHCYAIYAFVILGRREQLVMEFSSLLLYAFVTLLAAATASGKVPCPENIESFSAQPGKTPKYYKCIDGVAVLHTCPNGTVYWQKKSKCTKNGHFVGYQTSINGYNSGSDLGFREQPGLGKTFSLGTLYNAKTDYIMNGFSLWNQDSVNKNKIVQDQEYSETDFFVEENVFDRMSHFDIKAELKLSFLGGLIEVGGSAKYLRDGKELENSIRFNMNFDATTTSESMPVHVGPTNSFLCDLVNKKDGPTHVISSITYGMKAVFVFEKTVSEKESKEEVGGSLSIAIKSIPGFSIEGSASVDVSGSLKETTKNLKVKLYGDLLLNEQPTTYEEAIKVYKTLPQKVKDKPSVVKYQLTPITYYCDKSAAILNGISANIIEET…
Cephalothrix cf. simula	Gene.10434_csim_minion_2310_g.10434_m.10434	TTTGATGCTTCTTCGTTCAGTTACGTATTGCTAAGCAGTGGTATCAACGCCAAGTGGCCATTACAGCCGCGGCAGTCACCATGTTCACTTGTTAAAGAACGCACCATGTTGTTAAAGGTTGGCATGATATTCCTGCTTATGCAGGCAGCGTTTTCAAAAGATCTAAAGAATGCTGATGATGTGCTTGCATCCGTGCAAGTAGACGATACAAGCAACGAAGCAAGTGACAATGTACTAAATGAAGATGATGTGTTAGCAGCCAAACAAGTGGACCAGGCAGATAGTGGAGGATTATTCGACAGACGTGCAGATGAATCAACGGGTACTGATGAAGGAAAAACGGTGCCTAATGAAGCTGTAGAAGTTATCCAGGACCCCAATGACAATGAAAAGACTCGA…	FDASSFSYVLLSSGINAKWPLQPRQSPCSLVKERTMLLKVGMIFLLMQAAFSKDLKNADDVLASVQVDDTSNEASDNVLNEDDVLAAKQVDQADSGGLFDRRADESTGTDEGKTVPNEAVEVIQDPNDNEKTRRDAGDDDYYNVQQGREDENGEQGSPLTRDELEEEMNARRRVEEIDTDGMITEIGKRIDSSEEDTASLMKAICAYKQFEDLTGCLPTGTGKPNIENATQDQILNQHNFLRANVHTFKDRTGKLLPRALDMIKLTWDNKIAYYAQKWADNCQDEHDKNEQRVIPGYFRQGQNLAAGGYKNWADAIQAWFDEYKLFEFGNDDFSMGAIGHFTQMVWSSTTLLGCGYAKCSFGNYYVCNYSPPGNMAGYIQRPYKKGNETEDMVCTPENR…	KDLKNADDVLASVQVDDTSNEASDNVLNEDDVLAAKQVDQADSGGLFDRRADESTGTDEGKTVPNEAVEVIQDPNDNEKTRRDAGDDDYYNVQQGREDENGEQGSPLTRDELEEEMNARRRVEEIDTDGMITEIGKRIDSSEEDTASLMKAICAYKQFEDLTGCLPTGTGKPNIENATQDQILNQHNFLRANVHTFKDRTGKLLPRALDMIKLTWDNKIAYYAQKWADNCQDEHDKNEQRVIPGYFRQGQNLAAGGYKNWADAIQAWFDEYKLFEFGNDDFSMGAIGHFTQMVWSSTTLLGCGYAKCSFGNYYVCNYSPPGNMAGYIQRPYKKGNETEDMVCTPENRNGTLCDCPVKFCKNNGVLKPSTCTCACYNKPWITGELCHLNCAKVHDKYCSK…
	Gene.10925_csim_minion_2435_g.10925_m.10925	ATGTTTCCTGCACACCACGGCATAGTTGATAATGTAATGTTAGATGAAAAAATTGGTGCGCCATTTTATTTAAGCAGTCCTGTTTCAAAAGATCCAAGATGGTGGGGTGGTGAGCCGTTGTGGAATACCCTCAATAATAATGGTAAATTATCTGGAACAATGTTTTGGCCAGGATCTGAAGTTAAAATTAATGGTAGTTATCCTACATACTGGAGAAAATACGATCACAAGTTTCCATTTGAAGAAAGGGTAAAAGTAGTTTTAGAATGGTTAGAATTACCACTGAGTGAACGTCCATCTTTTATATCGTTGTACTTTAACGAACCTGATTCAACCGGACATTCCTTTGGTACTAAAGGTGAAAAGATTGAGGCATCTTTACTTAACGTTGACAAGCAA…	MFPAHHGIVDNVMLDEKIGAPFYLSSPVSKDPRWWGGEPLWNTLNNNGKLSGTMFWPGSEVKINGSYPTYWRKYDHKFPFEERVKVVLEWLELPLSERPSFISLYFNEPDSTGHSFGTKGEKIEASLLNVDKQIGLLMDGLLERGLHDCVNLIIVADHGMKNMPCEDVMLLKNHINMTDMFVRTGSLGWINNELYQTKKKKIARNKNPQNVSDLLTQLQCSDCSSCDLKKC*	MFPAHHGIVDNVMLDEKIGAPFYLSSPVSKDPRWWGGEPLWNTLNNNGKLSGTMFWPGSEVKINGSYPTYWRKYDHKFPFEERVKVVLEWLELPLSERPSFISLYFNEPDSTGHSFGTKGEKIEASLLNVDKQIGLLMDGLLERGLHDCVNLIIVADHGMKNMPCEDVMLLKNHINMTDMFVRTGSLGWINNELYQTKKKKIARNKNPQNVSDLLTQLQCSDCSSCDLKKC*
	Gene.133532_csim_minion_51501_g.133532_m.133532	ATGACAACAATCAGGATGATGTTCTTAAAGACTTCGTTAGTTACGGTGAAACTGAAGACTGCAGGAGAGATATTTGCTTATTACCGGCCGAAAAAGGTCCATGAAGCAGCTATGCCTCGATTCTACTACGATAAAGATCAAAAGAAATGCATGAAATTCACTTATGGTGAATTGCGACGGAAATTTGAGCAAATTCGAAACAGAAAAGAATGTGAACAAAAGTGTGGTTCGGCTTCTAGCGATGATACATCTGAAAGTGTTACTCAAAAAACACGACCCCAAAAGTATTTGAAAATAGACCTAAATCAGAAAAAATTTGCCAAGACAATTCAGATTGTGAGAATAATGATGTTGCTGCATAACACAGTGTAA	MTTIRMMFLKTSLVTVKLKTAGEIFAYYRPKKVHEAAMPRFYYDKDQKKCMKFTYGELRRKFEQIRNRKECEQKCGSASSDDTSESVTQKTRPQKYLKIDLNQKKFAKTIQIVRIMMLLHNTV*	MTTIRMMFLKTSLVTVKLKTAGEIFAYYRPKKVHEAAMPRFYYDKDQKKCMKFTYGELRRKFEQIRNRKECEQKCGSASSDDTSESVTQKTRPQKYLKIDLNQKKFAKTIQIVRIMMLLHNTV*
	Gene.138452_csim_minion_54012_g.138452_m.138452	ATGACAGAAATGAAAGATAAACAACTACGATTGCAAGATGACTTATACCGAAGTCAAATGAAAAATATAATGAACTATGGACTTCATTACCAATATAAGAAAGAAAAATATGGCCATGTTAATGGCGAAGATAAGTATAAAAAAACTTCTTCCCCAAAACATGTTATAATAGTTGGAGCTGGAGCAGCAGGATTGGTAGCAGCCTATGAACTTTCACAAGCAGGACACGTGGTAACTATCTTGGAGGCCAGGAATGTTGTTGGAGGTAGAATCAAAACCATACGGTCAACAACCAGAGCGGAGTTGCACGCAGAAGCACAGACTTACTCCCACTTAGCCGTGATTATCCCTGTTGGCTATGATCAATAA	MTEMKDKQLRLQDDLYRSQMKNIMNYGLHYQYKKEKYGHVNGEDKYKKTSSPKHVIIVGAGAAGLVAAYELSQAGHVVTILEARNVVGGRIKTIRSTTRAELHAEAQTYSHLAVIIPVGYDQ*	MTEMKDKQLRLQDDLYRSQMKNIMNYGLHYQYKKEKYGHVNGEDKYKKTSSPKHVIIVGAGAAGLVAAYELSQAGHVVTILEARNVVGGRIKTIRSTTRAELHAEAQTYSHLAVIIPVGYDQ*
	Gene.14062_csim_minion_3288_g.14062_m.14062	ATGGTTGCCCTGACGGCTACGAACAGTACTACAAAAAAATGCTACAAAGCGTTTAACAATGCCGTTACAGGTAAAGAAGCGGAAACTGCCTGCGAAGCTGATGGAGGTCATCTTGCGTCATTCTCCAATAAATTTGAGTATGATGTTCTCAAGTTTCATGTCTTGATGGACTTCCGAGAAGCTGGCAAAAGTACGTATATTGGTTTGACGAGAACTCAGACCACTGACCCCGATATGGTCTGGATAAATGGAGCGAAAAAAGACTTTTTACCGCCTGGAACTAACTTGAAAGGTGATGGATATGAGCACTGTGGCGTTTTGCAACCCATGGGAGAAATTGAGCCCGGAAGATGTTATTATAAACGATATTACGTTTGTTCTACGGAACCAAAAGGTGTT…	MVALTATNSTTKKCYKAFNNAVTGKEAETACEADGGHLASFSNKFEYDVLKFHVLMDFREAGKSTYIGLTRTQTTDPDMVWINGAKKDFLPPGTNLKGDGYEHCGVLQPMGEIEPGRCYYKRYYVCSTEPKGVNLCYDLSPRCQGILSANPAACVDNKKWAAVSCRKSCAICVDEILLLIKPR*	MVALTATNSTTKKCYKAFNNAVTGKEAETACEADGGHLASFSNKFEYDVLKFHVLMDFREAGKSTYIGLTRTQTTDPDMVWINGAKKDFLPPGTNLKGDGYEHCGVLQPMGEIEPGRCYYKRYYVCSTEPKGVNLCYDLSPRCQGILSANPAACVDNKKWAAVSCRKSCAICVDEILLLIKPR*
	Gene.147066_csim_minion_58363_g.147066_m.147066	ATGGATGTTATGTGTAAATGCAAATGTTCGAGTCAACCTTACCTAACCGGAATAACTGTCAACTTGACTGTTCTTTTGGTCAAAATAGTTGGTACTGTTCGTACTATCCAAAGAGTTATTGCACCAAATTCTCAAATGTCCCTCGAGCATGCCCGAAAAAATGCGGTTTGCAGGATGGACTGGATGATGGACCCACTAGTGAATGGTCTTGCAATTGATGTCACCGGGAGCGATGGTCCTACTACAACCGTTAAAACTCATGTGGAAAATGAAGTCGCTGTCAAATTTTTTGAAGCTGAATTTTGCAAAGTTAAACCACACCATACCGTATGCATTTCACCAGGCAATGAACTGCCCTCTGTGGAAGGTGTGAATGAAGAATCGAAAAATAGTATATTG…	MDVMCKCKCSSQPYLTGITVNLTVLLVKIVGTVRTIQRVIAPNSQMSLEHARKNAVCRMDWMMDPLVNGLAIDVTGSDGPTTTVKTHVENEVAVKFFEAEFCKVKPHHTVCISPGNELPSVEGVNEESKNSILKQHNVLRAELDKDGQPVAANMQKLYWDDLLAYLAQKWASHCLFDHDSGPNRNIPGYMTVGQNLAIGQSTWNSAQTHGIMKRMILYMEYWRCNRTLYSIATSPNWLRIRKVQIAELACNYGSSCAYGHSL*	MDVMCKCKCSSQPYLTGITVNLTVLLVKIVGTVRTIQRVIAPNSQMSLEHARKNAVCRMDWMMDPLVNGLAIDVTGSDGPTTTVKTHVENEVAVKFFEAEFCKVKPHHTVCISPGNELPSVEGVNEESKNSILKQHNVLRAELDKDGQPVAANMQKLYWDDLLAYLAQKWASHCLFDHDSGPNRNIPGYMTVGQNLAIGQSTWNSAQTHGIMKRMILYMEYWRCNRTLYSIATSPNWLRIRKVQIAELACNYGSSCAYGHSL*
	Gene.15278_csim_minion_3622_g.15278_m.15278	ATGCACAAAAATGGGCTGATAATTGTCAAGATGAACATGATAAGAACGAACAACGAGGTGATACCAGGCTACTTCAGACAAGGTCAAAATCTTGCAATGGGCGGTTATAAAAATTGGGCAGATGCCATACAAGCTTGGTTTGATGAATACAAGCTGTTTGAATTCGGAAATGACGATTTTTCAATGGGTGCTATTGGTCATTTTACACAGATGGTTTGGAGTTCAACTACCTTATTAGGATGCGGATATGCAAAGTGTTCATTTGGGAACTACTATGTTTGCAACTACAGTCCACCCAGTAACATGGCTGGTTATATACAGAGACCATACAAAAAGGGGAATGAAGACTGA	MHKNGLIIVKMNMIRTNNEVIPGYFRQGQNLAMGGYKNWADAIQAWFDEYKLFEFGNDDFSMGAIGHFTQMVWSSTTLLGCGYAKCSFGNYYVCNYSPPSNMAGYIQRPYKKGNED*	MHKNGLIIVKMNMIRTNNEVIPGYFRQGQNLAMGGYKNWADAIQAWFDEYKLFEFGNDDFSMGAIGHFTQMVWSSTTLLGCGYAKCSFGNYYVCNYSPPSNMAGYIQRPYKKGNED*
	Gene.154083_csim_minion_61961_g.154083_m.154083	ATGTTGGGAACTATCAAGACATACCACCAATTCGGAAATGCTTTAACTAAACATTCAAGAATTCTTCACCGGTCGAGCTACATAGCAAATAAATACAGCCAACTTCAGACTGACAAAATACGCCGAGATGAATTTGGTCGAGATTTGGATAAATTCTTTCAAACAGCTTCGTTTGATTACATTGCATCACGATTACGGGAAATACTTCTTGGTGAGAGCTTTACTGATACTGAAGGTAGTGACTTTGTCAACATATATAAAAAGTATTATTCCTCAAATGTAAACGATAGATGTACCTCATCTTACGCCAATCAAGTAACATCAATGATAAATAAGCTAGCAGCACTTGATCAAGCAATCAGTGAAGCATACTTGGAATATACTAAATGGAAAATCGAA…	MLGTIKTYHQFGNALTKHSRILHRSSYIANKYSQLQTDKIRRDEFGRDLDKFFQTASFDYIASRLREILLGESFTDTEGSDFVNIYKKYYSSNVNDRCTSSYANQVTSMINKLAALDQAISEAYLEYTKWKIESANTNDAKILQGKADRMGRNSVQRQKDYWNYWKRSSCPALTTSDMLNRYCTETSSFKDMSVPVKCGNSKRPTVGTVICRQVSGVLSWSSAPRCEYYWSNWGGWSACSRNCGG*	MLGTIKTYHQFGNALTKHSRILHRSSYIANKYSQLQTDKIRRDEFGRDLDKFFQTASFDYIASRLREILLGESFTDTEGSDFVNIYKKYYSSNVNDRCTSSYANQVTSMINKLAALDQAISEAYLEYTKWKIESANTNDAKILQGKADRMGRNSVQRQKDYWNYWKRSSCPALTTSDMLNRYCTETSSFKDMSVPVKCGNSKRPTVGTVICRQVSGVLSWSSAPRCEYYWSNWGGWSACSRNCGG*
	Gene.164601_csim_minion_67500_g.164601_m.164601	ATGAAACAAGAATGCGAGAAAAAACCTGATATGACAGCATGCCTAGGTGACGTTTCTACACCTGGCAGTTTACCGGATGAAGATGAGAAGACGATCGTTGATTTTCACAACAAGTTGAGGGGTAATCCTTCTGCATTCGGTCTGCCATCAGCTAAGAATATGAGAAAAGTGAAATATAGTCACAAGGCTGCTTGGTTTGCTCAAAAACATGCGGACGAATGTATTTATGAACATGATACAACTAAACAGAGAACTCTACCAGACGGCTTCGGATATGGCCAAAATATGGCTAAATCTTGGGGATATCCTAACCCTAACCCTCCTATTGACTGGGTGAAGATAATAATGAGTTGGTTTAATGAATACAAAAACTTTACGATGGGTGGCCCAATGAGAGGC…	MKQECEKKPDMTACLGDVSTPGSLPDEDEKTIVDFHNKLRGNPSAFGLPSAKNMRKVKYSHKAAWFAQKHADECIYEHDTTKQRTLPDGFGYGQNMAKSWGYPNPNPPIDWVKIIMSWFNEYKNFTMGGPMRGTTGHFTQLMWADSALIGCGVKKCSIGTIYVCNYGPAGNVNAPQLGKSQKNPYKTGEQASDCPDYADQGLCDCGDLACLSMGEL*	MKQECEKKPDMTACLGDVSTPGSLPDEDEKTIVDFHNKLRGNPSAFGLPSAKNMRKVKYSHKAAWFAQKHADECIYEHDTTKQRTLPDGFGYGQNMAKSWGYPNPNPPIDWVKIIMSWFNEYKNFTMGGPMRGTTGHFTQLMWADSALIGCGVKKCSIGTIYVCNYGPAGNVNAPQLGKSQKNPYKTGEQASDCPDYADQGLCDCGDLACLSMGEL*
	Gene.17739_csim_minion_4362_g.17739_m.17739	ATGGAGTTCTCCAGTTTACTGTTATATGCGTTTGTCACGCTCCTAGCAGCGGCCACAGCAAGTGGAAAAGTTCCCTGCCCTGAAAACATCGAAAGTTTCTCAGCTCAACCAGGCAAAACACCGAAATATTACAAATGCATAGATGGCGTAGCAGTGCTCCATGCATGCCCAAACGGTACCGTTTATTGGCAAAAGAAGTCTAAGTGCACTAAAAATGGCCATTTTGTCGGATACCAAACATCTATAAACGGCTACAATTCAGGATCGGACCTAGGATTTCGTGAACAGCCTGGTCTTGGGAAAACCTTCTCGCTGGGTACACTCTACAATGCAAAGACAGACTACATTATGAACGGATTCAGTTTGTGGAACCAGGACAGCGTAAATAAGAACAAGATT…	MEFSSLLLYAFVTLLAAATASGKVPCPENIESFSAQPGKTPKYYKCIDGVAVLHACPNGTVYWQKKSKCTKNGHFVGYQTSINGYNSGSDLGFREQPGLGKTFSLGTLYNAKTDYIMNGFSLWNQDSVNKNKIVQDQEYSETDFFVEENVFDRMSHFDIKAELKLSFLGGLIEVGGSAKYLRDGKELENSIRFNMNFDATTTSESMPVHVGPTNSFLCDLVNKKDGPTHVISSITYGMKAVFVFEKTVSEKESKEEVGGSLSIAIKSIPEFSIEGSASVDVSGSLKETTKNLKVKLYGDLLLNEQPTTYEEAIKVYKTLPQKVKDKPSVVKYQLTPITYYCDKSAAILNGISANIIEETSKKLGEMQDLHQKIRTLKAADVAGRFHRIRKNLITFENGL…	KVPCPENIESFSAQPGKTPKYYKCIDGVAVLHACPNGTVYWQKKSKCTKNGHFVGYQTSINGYNSGSDLGFREQPGLGKTFSLGTLYNAKTDYIMNGFSLWNQDSVNKNKIVQDQEYSETDFFVEENVFDRMSHFDIKAELKLSFLGGLIEVGGSAKYLRDGKELENSIRFNMNFDATTTSESMPVHVGPTNSFLCDLVNKKDGPTHVISSITYGMKAVFVFEKTVSEKESKEEVGGSLSIAIKSIPEFSIEGSASVDVSGSLKETTKNLKVKLYGDLLLNEQPTTYEEAIKVYKTLPQKVKDKPSVVKYQLTPITYYCDKSAAILNGISANIIEETSKKLGEMQDLHQKIRTLKAADVAGRFHRIRKNLITFENGLNKFENDFKARLKVLLPKIKAGD…
	Gene.178202_csim_minion_75128_g.178202_m.178202	ATGGCACAGTCTTGTCAATTTAAACATGATTCTGCTCAAGAAAGACAAGTTCCAGGCAAATTTCGGTGCGGGCAGAACTTGATGTACAGCTATTCTACGTGGAATAAAACAGTAAGAGAGTGGTATGTTGAAGTGAAAGCATTTACTTACGGTGGAAATGATATATTGGGACAAGTTGGACATTACACACAGCTTGTTTGGGCAACTACGCAAAGGATAGGCTGTGCATTTGCAAAATGTGCGAATTTAGGGCCCTTTTATGTCTGCAACTACGGACCAGCGGGTAACATTGGGCCACTAAATAAACCATATGAAACTGGTACAAAGTGTGCAAAATGTACTGGAAACTGTAAAAATGGTTTATGCGATTGTGGTTCAGAAACTTATTGTTACAATGGA…	MAQSCQFKHDSAQERQVPGKFRCGQNLMYSYSTWNKTVREWYVEVKAFTYGGNDILGQVGHYTQLVWATTQRIGCAFAKCANLGPFYVCNYGPAGNIGPLNKPYETGTKCAKCTGNCKNGLCDCGSETYCYNGAVLDPGTCKCNCIKLTQPAYTLPSCDLQCDIVPSLNDAGNYKCNQFQKQDCQQYYNVGFDCPQFCQVCPWIKMFLGHFVTGIGVLVNIVIGSQYAGNKTARCLPKFEMFSGHFGCLEPSSKFIRGGVSEVDKATILELHNNYRSTADPPAADMIKIYWDDQLEMVAQGLSDQCVGDHDAAIARSVAGRWRSGQNIALQTDTWNSSIYMWYKEINQFNYGNDSMSLSDVGHFTVMMRSDVQRIGCGFTECTGRGKVWICNYSRSNGY…	MAQSCQFKHDSAQERQVPGKFRCGQNLMYSYSTWNKTVREWYVEVKAFTYGGNDILGQVGHYTQLVWATTQRIGCAFAKCANLGPFYVCNYGPAGNIGPLNKPYETGTKCAKCTGNCKNGLCDCGSETYCYNGAVLDPGTCKCNCIKLTQPAYTLPSCDLQCDIVPSLNDAGNYKCNQFQKQDCQQYYNVGFDCPQFCQVCPWIKMFLGHFVTGIGVLVNIVIGSQYAGNKTARCLPKFEMFSGHFGCLEPSSKFIRGGVSEVDKATILELHNNYRSTADPPAADMIKIYWDDQLEMVAQGLSDQCVGDHDAAIARSVAGRWRSGQNIALQTDTWNSSIYMWYKEINQFNYGNDSMSLSDVGHFTVMMRSDVQRIGCGFTECTGRGKVWICNYSRSNGY…
	Gene.19568_csim_minion_4884_g.19568_m.19568	ATGAACGGATTCAGTTTGTGGAACCAGGACAGCGTAAATAAGAACAAGATTGTCCAAGACCAAGAATATTCTGAAACTGATTTCTTCGTTGAAGAGAACGTTTTTGACAGGATGAGCCATTTTGACATTAAGGCTGAGTTAAAATTATCCTTCTTGGGAGGTTTGATTGAAGTCGGAGGAAGCGCTAAATATCTTCGTGATGGCAAAGAACTGGAGAATTCAATTCGTTTTAACATGAACTTCGATGCAACAACTACCTCTGAGTCAATGCCGGTTCATGTTGGACCGACAAATTCCTTCCTATGCGACCTCGTTAACAAAAAAGATGGCCCAACACATGTTATCAGCTCTATAACCTACGGCATGAAAGCTGTTTTTGTATTTGAGAAAACAGTTTCC…	MNGFSLWNQDSVNKNKIVQDQEYSETDFFVEENVFDRMSHFDIKAELKLSFLGGLIEVGGSAKYLRDGKELENSIRFNMNFDATTTSESMPVHVGPTNSFLCDLVNKKDGPTHVISSITYGMKAVFVFEKTVSEKKVKRRSRWKSFNRYKINSRIFN*	MNGFSLWNQDSVNKNKIVQDQEYSETDFFVEENVFDRMSHFDIKAELKLSFLGGLIEVGGSAKYLRDGKELENSIRFNMNFDATTTSESMPVHVGPTNSFLCDLVNKKDGPTHVISSITYGMKAVFVFEKTVSEKKVKRRSRWKSFNRYKINSRIFN*
	Gene.197718_csim_minion_86712_g.197718_m.197718	ATGAAAATTGTTTACGATCTCTCAAAAGAGCCAGGTGAACGTGTAGTGTCCGTACATGTCAGGTGTCACAAATGTCTGATTCCCGAGTTTTTACCGTTGGAAGAAGAAACAGTTTACCCAGTTCTCGTACCGTTGTATCTACAAATGGGTGGAGATGGACATCATGTTTTTAAAGAAAATTATGTGAAAAGACAACCTATTGGGGAACTTGATACCGATATTATAATTGACTATTTCAAAACACGAAGCCCAGTAACCGTAGGAACAGAAGGAAGAATTAAATTCATAATCGGCGCGGAAGAACTGACGGAAAGAAACGTCCCTGATGTACCACAAAGATAA	MKIVYDLSKEPGERVVSVHVRCHKCLIPEFLPLEEETVYPVLVPLYLQMGGDGHHVFKENYVKRQPIGELDTDIIIDYFKTRSPVTVGTEGRIKFIIGAEELTERNVPDVPQR*	MKIVYDLSKEPGERVVSVHVRCHKCLIPEFLPLEEETVYPVLVPLYLQMGGDGHHVFKENYVKRQPIGELDTDIIIDYFKTRSPVTVGTEGRIKFIIGAEELTERNVPDVPQR*
	Gene.197801_csim_minion_86749_g.197801_m.197801	CCAAACACGGTCTTCTCTCAGTATCATACCCTGGTTAATGGACAAATATTATTCGTTAGAAATGTATCACAAAAGTGTTGTTTGGTGCTAGCGGATATTCGTAAAATGAATTTGAATGGATGGTTGTTTTTGCATCTTTTTTGGATTCTTGGGACAATCTATTTGGGAAATGCCCTGAAATGTTACCAATGTGAAACCATGAAAAACATGCAAAATTGTGATAGATCGGCTCTCATGAAACCTACAAATTGCACTGGAGAAAATAAAGATGCTCAATATTGCGTCAATATGGAAGCATTCGTTCAATCAAGTCGTATAATGATCTTCAGATATTGCAGTGTTAAATACCTAACGCCACGGTGCCGTGAAAAAATGTATTCGGGAAACCTTGCCAAGCTT…	PNTVFSQYHTLVNGQILFVRNVSQKCCLVLADIRKMNLNGWLFLHLFWILGTIYLGNALKCYQCETMKNMQNCDRSALMKPTNCTGENKDAQYCVNMEAFVQSSRIMIFRYCSVKYLTPRCREKMYSGNLAKLCYSICDTDGCNGDSAQSSLTSAAGNYSEVINTIIFLSIIWLMIFNDLYFRMSLPT*	PNTVFSQYHTLVNGQILFVRNVSQKCCLVLADIRKMNLNGWLFLHLFWILGTIYLGNALKCYQCETMKNMQNCDRSALMKPTNCTGENKDAQYCVNMEAFVQSSRIMIFRYCSVKYLTPRCREKMYSGNLAKLCYSICDTDGCNGDSAQSSLTSAAGNYSEVINTIIFLSIIWLMIFNDLYFRMSLPT*
	Gene.200635_csim_minion_88492_g.200635_m.200635	ATGACGGAAACTATTTCAGGTCAACAATGCACTGATGGTTGGGATTATCTTAGGACATCTCAGAAATGTTACAAGTATTTTGACAGAAAAATTACCTGGTTTGAGGCTAGATCGCTATGCAGTGTCAAAGGTGGAAGATTAGCAGAACCACGTAATCTGGAACAAATGAAAGAAGTGTCAGAATATTTATCCTTTGAAGCACAAAATATCCATGTATGGGTCGGAATCAGAGAATGGAAGAAAGATTGTCCAACATGTATAAGAACAGGGCTATCAAATATGGAGCGATGA	MTETISGQQCTDGWDYLRTSQKCYKYFDRKITWFEARSLCSVKGGRLAEPRNLEQMKEVSEYLSFEAQNIHVWVGIREWKKDCPTCIRTGLSNMER*	MTETISGQQCTDGWDYLRTSQKCYKYFDRKITWFEARSLCSVKGGRLAEPRNLEQMKEVSEYLSFEAQNIHVWVGIREWKKDCPTCIRTGLSNMER*
	Gene.212790_csim_minion_95926_g.212790_m.212790	ATGCAGACCATTGCGTATATGCTCACGACGAAAATGAAAACCGTGGAATCCCAGGTGTCATGTCTGCTAGCATGTAGAATTGCAAGAGGATATGGTTCATGGCAAGCAACAATCAATGGATGGCACAGCGAGCACTCTTCATTTACGTATGGAGTAGGAAAGACTGGTTCGATGCTATTGGTCACTACACTCAGCTTGTCTGGGCTAAGTACCCATCTTGGGTGCGGATTTGCTGTATGTGATTCAAGACCAATGTATGTCTGCAATTATGGACCAACAGGTAACTTTAATGGAATGACCAAGCCATACGAAAAAGAACACCCCAATGTGAAGGTGGACTTTGTAATTGCAAGGAAACTTTGCAAGAATGGCGGAACTTTGAATGTAAAGGACTGTACT…	MQTIAYMLTTKMKTVESQVSCLLACRIARGYGSWQATINGWHSEHSSFTYGVGKTGSMLLVTTLSLSGLSTHLGCGFAVCDSRPMYVCNYGPTGNFNGMTKPYEKEHPNVKVDFVIARKLCKNGGTLNVKDCTCDKCKSDSFNSEDCSFNCKERAQDKSYWWYSGQNHIAKSILMYQPIAQICVENAKTDNLWKGNLIQSTSR*	MQTIAYMLTTKMKTVESQVSCLLACRIARGYGSWQATINGWHSEHSSFTYGVGKTGSMLLVTTLSLSGLSTHLGCGFAVCDSRPMYVCNYGPTGNFNGMTKPYEKEHPNVKVDFVIARKLCKNGGTLNVKDCTCDKCKSDSFNSEDCSFNCKERAQDKSYWWYSGQNHIAKSILMYQPIAQICVENAKTDNLWKGNLIQSTSR*
	Gene.216327_csim_minion_98149_g.216327_m.216327	ATGGCAGAAGTAGACGACATTCAAGCTGAACTAAGCATTCTGACTTTAGATAAAAGTCAAAAGAGATTGCATAATGAACTAGAAGATATTAAACTTGGTATAGAGTCCCAGGGAGGGCAGTGCGTTAAGTTACTTGAAGAAATCCAAGGAGGAGTGAATAAACTTTCCAGTGATCCTAAAGTAACAACAATAGTTGATACAATTAATACTGTTAAAACTGTGCTTCCAAAACTGATGAGTGGAGAGCCCGATCAAATCTGTTCTGGTGTTGTTGAGGTAATGGGAGTAGTTGCAAATGGCATTATACCACCACCAGCGGGGCAGATAATCGGGGCAATACTCTCGCTCGTCAGCGGAATAATTGGCTCCGGTAAGAAGTCGGGAACTTCAGCGGTTATA…	MAEVDDIQAELSILTLDKSQKRLHNELEDIKLGIESQGGQCVKLLEEIQGGVNKLSSDPKVTTIVDTINTVKTVLPKLMSGEPDQICSGVVEVMGVVANGIIPPPAGQIIGAILSLVSGIIGSGKKSGTSAVIDSVRKALDEYHTKEFKERVSGKLQLFESAQASMNGIERHGELKEEGLDIKLDNNVPNSIGIEFLGELSYFINDDVSNVNNESEANSLLKIVSSYCKLRMLRLIILVQKHSILIRMDKHGAAAMVEENIIIEFEQDRKNDMEFLYRPETKERAVIASVFNAANWRDIAGYMELIGVQRPKWSFKPKIQEIKGKKGGYMYLSTIDRYCPTCIFEEKEEGCVEITYKYTQKAHYRHRHKGCKRPGRHSHKRKKIANLGCYKIILTKEGD…	MAEVDDIQAELSILTLDKSQKRLHNELEDIKLGIESQGGQCVKLLEEIQGGVNKLSSDPKVTTIVDTINTVKTVLPKLMSGEPDQICSGVVEVMGVVANGIIPPPAGQIIGAILSLVSGIIGSGKKSGTSAVIDSVRKALDEYHTKEFKERVSGKLQLFESAQASMNGIERHGELKEEGLDIKLDNNVPNSIGIEFLGELSYFINDDVSNVNNESEANSLLKIVSSYCKLRMLRLIILVQKHSILIRMDKHGAAAMVEENIIIEFEQDRKNDMEFLYRPETKERAVIASVFNAANWRDIAGYMELIGVQRPKWSFKPKIQEIKGKKGGYMYLSTIDRYCPTCIFEEKEEGCVEITYKYTQKAHYRHRHKGCKRPGRHSHKRKKIANLGCYKIILTKEGD…
	Gene.217316_csim_minion_98765_g.217316_m.217316	ATGGAACCAGAATATCCAAGAATGAATCAAGAATTTAAACCGAAATGCACACCGTTCAGTGGACATTATCTACCATACCAATGCTATAACTCTTCATCACTCTGCTTTGTGGCCGACCCTATGACTGGTAAACCAGTTAAAGACTCAGAAGTTATGGAGAGATATTCTCATTACAATAATTGCACATGTAAAATGGAAACTGAATACAGAAAAGCTATGTGTATGGATAAAACTAAGAAACCAAAAGCTTGTCCTTTTGCTTGTAAAAATAAAGTTTGCGAGGCTGATTACTTGGCTGTCTGCCAGGCTAACATCTGTAACGACTGCTCGATTACATTCAAGCGAGGAAAAATGACTTTCACAGAAAAAGAATGCAAAGAAAATGCAGCTTCAAATGTA…	MEPEYPRMNQEFKPKCTPFSGHYLPYQCYNSSSLCFVADPMTGKPVKDSEVMERYSHYNNCTCKMETEYRKAMCMDKTKKPKACPFACKNKVCEADYLAVCQANICNDCSITFKRGKMTFTEKECKENAASNVCKLPKEPGKRDKSKSRRELWYYDHSSGACQKFIYEGKDGNKNRFGDTDKCERTCPKVLDKDDSDPGIGSGSGSGSGSGSGNLPFYPGIGSGSGSGSGSGSGSGNLPLKIGADTTNTKYITLPWKEYNED	MEPEYPRMNQEFKPKCTPFSGHYLPYQCYNSSSLCFVADPMTGKPVKDSEVMERYSHYNNCTCKMETEYRKAMCMDKTKKPKACPFACKNKVCEADYLAVCQANICNDCSITFKRGKMTFTEKECKENAASNVCKLPKEPGKRDKSKSRRELWYYDHSSGACQKFIYEGKDGNKNRFGDTDKCERTCPKVLDKDDSDPGIGSGSGSGSGSGSGNLPFYPGIGSGSGSGSGSGSGSGNLPLKIGADTTNTKYITLPWKEYNED
	Gene.217819_csim_minion_99052_g.217819_m.217819	ATGCAGCCAATGCGTCAATTATGGTATTATGACAAGGTCAACAAAATGTGTGAAACATACATTTACAACGGAAAAGGAGGCAATAAAAACCAGTTCGAAAATGAGACAGATTGTAAACAAACATGTGTAAGAGAGGAACCAGTTGAAAAGAAAAGAAATGCCATGTGTGATTCTTACAAACTCTGCAGTGAGCAATGCGATTCGACAGCTGAATTGTTTGATAAGAATCAAATTCGTCACGTTGACCCGTACTTGTATCAAGAAATATGTTTCATGCCCGTGGGCCAAGAAAGAAATGAAGTGCCCGGCTATGAAATATTTTGA	MQPMRQLWYYDKVNKMCETYIYNGKGGNKNQFENETDCKQTCVREEPVEKKRNAMCDSYKLCSEQCDSTAELFDKNQIRHVDPYLYQEICFMPVGQERNEVPGYEIF*	MQPMRQLWYYDKVNKMCETYIYNGKGGNKNQFENETDCKQTCVREEPVEKKRNAMCDSYKLCSEQCDSTAELFDKNQIRHVDPYLYQEICFMPVGQERNEVPGYEIF*
	Gene.254428_csim_minion_123013_g.254428_m.254428	ATGTCAAAAATCTACATAGGAATTATTGGACTAATACTATTGTTTGGAATTGTTTATTCCTCTAAAATTCCAAGCGACTGTGCAAAGTGTACTGAATCGCTTTGTCCAAAACCAAAAAATTGTCCGGCTGGAATTGTGAAGGACAGATGTGGGTGCTGTTACATCTGTGCCCAACAGGCGGGTGAAACCTGTGACCTGCCTGACACAGAGAACCCACGAAGGGGTGTCTGTGGTGAAAATTTGGAGTGCCGAAAGCGCGAGGATGTTGGTGAAGATATGCCTGAACAAACTATTTGTTATTGTATCATGAAAGATGTTCTCTGTGGTACTGATAAGAAGACGTATGATAATATTTGCACTCTTGTAGCTGCTGGTGTCAAGAAAGGAGAAAGAATAAAA…	MSKIYIGIIGLILLFGIVYSSKIPSDCAKCTESLCPKPKNCPAGIVKDRCGCCYICAQQAGETCDLPDTENPRRGVCGENLECRKREDVGEDMPEQTICYCIMKDVLCGTDKKTYDNICTLVAAGVKKGERIKVDHTGPCKSDPWIVTGPVNHANKSGANVFLTCEAKGYPIPSLEWTYTNVNEEVFYLPSDDLKVSVNIRGGPEKYMVTGWLQIMNLDTKHEGDYACVAQNEFGVASKRARINVIREN*	SKIPSDCAKCTESLCPKPKNCPAGIVKDRCGCCYICAQQAGETCDLPDTENPRRGVCGENLECRKREDVGEDMPEQTICYCIMKDVLCGTDKKTYDNICTLVAAGVKKGERIKVDHTGPCKSDPWIVTGPVNHANKSGANVFLTCEAKGYPIPSLEWTYTNVNEEVFYLPSDDLKVSVNIRGGPEKYMVTGWLQIMNLDTKHEGDYACVAQNEFGVASKRARINVIREN
	Gene.260819_csim_minion_127234_g.260819_m.260819	ATGGGTGGCCCAATGAGAGGCACAACGGGTCATTTTACCCAGTTAATGTGGGCGGACAGCGCTTTGATTGGATGCGGTGTAAAAAAGTGTTCTAATGGAAATATATATGTATGTAATTATGGGCCAGCAGGTAATGTAAATGCTCCTCAATTAGGAAAAAGCCAAAAGAATCCCTACAAAACTGGTGATCAAGCAAGCGACTGTCCTGATTATGCTGATCAAGGCCTATGTGATTGTGGAGACTTGGCTTGTTTGAGTATGGGAGAGTTTGATGTTAAAACGTGTTCCTGTGATTGCAAGTTTAACAGAGATAACGCAAAGCAACCTAATTGTGCTGTTGATTGTTCAAAAGCTGCCGATAACCAGATGTTCGGATGTTCCAAGCAGGAGATGACACCA…	MGGPMRGTTGHFTQLMWADSALIGCGVKKCSNGNIYVCNYGPAGNVNAPQLGKSQKNPYKTGDQASDCPDYADQGLCDCGDLACLSMGEFDVKTCSCDCKFNRDNAKQPNCAVDCSKAADNQMFGCSKQEMTPTSKDCSPNSNVRYQFVLWLVEC*	MGGPMRGTTGHFTQLMWADSALIGCGVKKCSNGNIYVCNYGPAGNVNAPQLGKSQKNPYKTGDQASDCPDYADQGLCDCGDLACLSMGEFDVKTCSCDCKFNRDNAKQPNCAVDCSKAADNQMFGCSKQEMTPTSKDCSPNSNVRYQFVLWLVEC*
	Gene.273396_csim_minion_135569_g.273396_m.273396	ATGATCGTTCTCTTGTTACTCTTTTCTTTTGGTACGGCCCTGGCACAAGATAACCAAATCACAGATGCCAACTCAAGGATTGGATATGGTTTCTTTCTTCCAGAGCATGATATGCTCGGACTTTTTACTGGAGGAGCTAAAATACTTGATGGTTTAAGTGGCAGATGTATTGTAACAGTTCCACACCATAAAAGCAGGAGAGACACATCCTATTTTATGGACACACAATCTTTCTTCTCCAGCGTATCAACAAAAACTGGAGTAACTGGACAACTGAAAGGTAAATACACAATGGGAGCCACCTTCAACTCCAAGTCATCAGCAATTGCTTCATCAGACTACCAAGCAAGTGGAGCGACTCTTTTTATGCATGCATATCTGAAAGATGAAGTTCTTTCC…	MIVLLLLFSFGTALAQDNQITDANSRIGYGFFLPEHDMLGLFTGGAKILDGLSGRCIVTVPHHKSRRDTSYFMDTQSFFSSVSTKTGVTGQLKGKYTMGATFNSKSSAIASSDYQASGATLFMHAYLKDEVLSGECLNTLPLDSGMKAAFEALPVQVDNPHYRSSWSEYEIFLQTFGSHLVSTTHFGAYIEQYNFAKSEKQYSQTQFEARVCGDFLGPTKYGDLNVTACFGMDYNQIKASTHLEMSSQFVVLGGNHEARTALLLDRSNENIGTFLNSANDKSAVGYKFTGIWDLLQSRYVSTEHHAKALNLEYYYKGFLDTGCGYLKDSRTKFELRKFIQAEDHTTRRPSYRCHIPPRGCNTNNDCHIGGAGAVCYCYGDSCIDHKTQTIASETHTEAY…	QDNQITDANSRIGYGFFLPEHDMLGLFTGGAKILDGLSGRCIVTVPHHKSRRDTSYFMDTQSFFSSVSTKTGVTGQLKGKYTMGATFNSKSSAIASSDYQASGATLFMHAYLKDEVLSGECLNTLPLDSGMKAAFEALPVQVDNPHYRSSWSEYEIFLQTFGSHLVSTTHFGAYIEQYNFAKSEKQYSQTQFEARVCGDFLGPTKYGDLNVTACFGMDYNQIKASTHLEMSSQFVVLGGNHEARTALLLDRSNENIGTFLNSANDKSAVGYKFTGIWDLLQSRYVSTEHHAKALNLEYYYKGFLDTGCGYLKDSRTKFELRKFIQAEDHTTRRPSYRCHIPPRGCNTNNDCHIGGAGAVCYCYGDSCIDHKTQTIASETHTEAYVTSSQSGSYNSGVNV…
	Gene.290660_csim_minion_146874_g.290660_m.290660	ATGTGGACGTTTTTGTGTTTAATTTTATCATCATTTGCGGCCCATGTAGCCTCAACGCCGCGCCCCCTATATGTCTTTGCCAACATGGTGAATACAGTTTCTCAAATTGACGAAAATCTTAAGGACGGAGCCAATGCGATCGAAGTGGATTTATCCTTTGACAAAAAGACACACAAAGCAGATAAGTTCTACCATGGTTTACCATGTGACTGTTTCCGAAATTGTTTAAAGAGTGGAAAAGTTCTTGATGTAATGACACATTTAAGGGATATCTCTACTCCAGGTAATGCCAAATTCAACCCGAAATTCGCATCAGTTGCATGGATTGATTTGAAATTATCAGACTCAAATGATTACGAAACAGCGGGAAAAGATTTCGCCAATCTTTTGATTGATCAT…	MWTFLCLILSSFAAHVASTPRPLYVFANMVNTVSQIDENLKDGANAIEVDLSFDKKTHKADKFYHGLPCDCFRNCLKSGKVLDVMTHLRDISTPGNAKFNPKFASVAWIDLKLSDSNDYETAGKDFANLLIDHVYNKATELKLSFELWKISHWPFVVGLQKVLEVRNRFDIIPRLGISVSKEKNFEPFIKLANSDKKFSGFGRWLADGTSNCFETFFKIGGVKEAVEIRDNGKSGISKVARWTVDNKGDIRNALWLGVDALVTNKPKTVLSVFNERQFRQRYRLATRADSPFLRIKGHGPFRYGCSEKGILFFKKDLCWKDTKSSWCWTSTECKDNPDVCSMDIKC*	TPRPLYVFANMVNTVSQIDENLKDGANAIEVDLSFDKKTHKADKFYHGLPCDCFRNCLKSGKVLDVMTHLRDISTPGNAKFNPKFASVAWIDLKLSDSNDYETAGKDFANLLIDHVYNKATELKLSFELWKISHWPFVVGLQKVLEVRNRFDIIPRLGISVSKEKNFEPFIKLANSDKKFSGFGRWLADGTSNCFETFFKIGGVKEAVEIRDNGKSGISKVARWTVDNKGDIRNALWLGVDALVTNKPKTVLSVFNERQFRQRYRLATRADSPFLRIKGHGPFRYGCSEKGILFFKKDLCWKDTKSSWCWTSTECKDNPDVCSMDIKC
	Gene.291057_csim_minion_147124_g.291057_m.291057	ATGAAGGGAATAGATTTACATACACTGGTTTCAACATTTTTGACTATTTTAATTTTTTCTACCTTGTGCACATCAGTAACAGGACGAAGACAAGTTGACTGCAGAGTCTATGTTTTTGCCCCAAGATGCAGAGGCGTTTCAGCAAAAAGAAGTGGCGATGGTCTCAAATTAAATACTCTTTCAGATGACACAGAATTCACAACTCGAAACACATTGCTTGATAAAAGATTACAAAAGATTTGGGCATTAAAGAAAATTCGGGAATTCTTAAACAAACCTCAGGATATTCAACAAATTATTAGACTTTCAAATGAAGATACGTCGGAATGA	MKGIDLHTLVSTFLTILIFSTLCTSVTGRRQVDCRVYVFAPRCRGVSAKRSGDGLKLNTLSDDTEFTTRNTLLDKRLQKIWALKKIREFLNKPQDIQQIIRLSNEDTSE*	RRQVDCRVYVFAPRCRGVSAKRSGDGLKLNTLSDDTEFTTRNTLLDKRLQKIWALKKIREFLNKPQDIQQIIRLSNEDTSE
	Gene.293181_csim_minion_148573_g.293181_m.293181	ATGGTTCGTTTATCATTCGTTTTCTGTCTTTGTGGCTTTGCTTTTTTCAATACCACAGCAAATCAAATCACTGATGCCAACTCACGGATGGGTTACGGATTTTTTCTGCGAAATCATGATATGCTTGGACAGCTTACTGGAGGTGCTAAGATTTTCAACAATCTAGATTCTACTTGCGTTGTTACAATAAGTAATAACAGACATCGCCGTGAGACTGCCTTTTATTCCAACACTCAATCTTTCTTCTCAACCATTTCAACTAGGACTGGAGTCAGCGCAGAATTGAAAGGGCCTTACACGATGGGTGCTACTTTTAATGCAAAATCAAACTCAATCTCTTCTAGTGAGTTTGAAGCAACCGGTGCATCCTTGAAAATGTATGCATACCTTACTGATGAA…	MVRLSFVFCLCGFAFFNTTANQITDANSRMGYGFFLRNHDMLGQLTGGAKIFNNLDSTCVVTISNNRHRRETAFYSNTQSFFSTISTRTGVSAELKGPYTMGATFNAKSNSISSSEFEATGASLKMYAYLTDEVLSSNCINTLELNPNLKAAFEALPVQVNNPHYRSSWYEYENLLKTYGSHLVTTTNFGAYIEQFNFAKSSKHYSQTDFESRVCADFLGPTQYGKLNVSACTGMDYSKIQHSTTLEMSSKFTVLGGTLEARTALLLDRSDENIVTFLNSATNKSPIGYRFTGLWSVLESRYVGTSHYAKAKNLDYFFRGFLNSGCGYKVDSRTGFVLRRFERAPDFTVNRPSYRCLIPSRGCNSDADCKLGGAIKTQCYCYGDSCVEHKTTQVAGKTV…	NQITDANSRMGYGFFLRNHDMLGQLTGGAKIFNNLDSTCVVTISNNRHRRETAFYSNTQSFFSTISTRTGVSAELKGPYTMGATFNAKSNSISSSEFEATGASLKMYAYLTDEVLSSNCINTLELNPNLKAAFEALPVQVNNPHYRSSWYEYENLLKTYGSHLVTTTNFGAYIEQFNFAKSSKHYSQTDFESRVCADFLGPTQYGKLNVSACTGMDYSKIQHSTTLEMSSKFTVLGGTLEARTALLLDRSDENIVTFLNSATNKSPIGYRFTGLWSVLESRYVGTSHYAKAKNLDYFFRGFLNSGCGYKVDSRTGFVLRRFERAPDFTVNRPSYRCLIPSRGCNSDADCKLGGAIKTQCYCYGDSCVEHKTTQVAGKTVYDPYIQFSETGSTWDGINNS…
	Gene.298733_csim_minion_152323_g.298733_m.298733	ATGACGCGTTTTTGTTTTGCATTAATATTTTTTATCTCAGAAATTGAGAATGTTTTTTCTGTCATTGGAGATCCTTATGACAAAAGTGCTGGTCTTACCGTACGAGAAAAACAGCTTTTTATAGATCTCCACAATGCTTATAGATTGAAAGTTGCTCTTGGACAACAGAGTAGGCAACCACCTGCAGCAAATATGATTGCAATGGAATGGGATGACACTGTAATGAATGGTGCCCAGAGGTGGGGAGACACATGTCGTGGATGGCACAATTCGAATGATGACAGAAAATTTAACCCATTTCCTTACGTTGGCCAAGATTATACTGGAAATTATGGAGTTGCAAAGTCAGTCGAGGTATGGTATGATGAAGTAAAAGACTACTCATACAATTCAAACTAC…	MTRFCFALIFFISEIENVFSVIGDPYDKSAGLTVREKQLFIDLHNAYRLKVALGQQSRQPPAANMIAMEWDDTVMNGAQRWGDTCRGWHNSNDDRKFNPFPYVGQDYTGNYGVAKSVEVWYDEVKDYSYNSNYCSSVCGHYTQVVWWKSVLIGCGYNGCSGRGQYSATYCDYAPGGNTSPNNKLDHPYISGKACTKCPEGFEYCMSGGLCASKRACSNSDSKCECTISSCENGGQFDGNSCSCKCKDGFEGSRCETPCADKIDYCNSYLNQCAWNANMWMWMSDVCRNSCKKCGSNVINNHQPRNSAGIKTNAFTVEEALKGSTGGTTPTEKPITGDCVNKYDDQSCNSWAGSGECAANPSWMKENCAKACGSCSGSGTGNCSNKHNSKDCDYWANRGE…	VIGDPYDKSAGLTVREKQLFIDLHNAYRLKVALGQQSRQPPAANMIAMEWDDTVMNGAQRWGDTCRGWHNSNDDRKFNPFPYVGQDYTGNYGVAKSVEVWYDEVKDYSYNSNYCSSVCGHYTQVVWWKSVLIGCGYNGCSGRGQYSATYCDYAPGGNTSPNNKLDHPYISGKACTKCPEGFEYCMSGGLCASKRACSNSDSKCECTISSCENGGQFDGNSCSCKCKDGFEGSRCETPCADKIDYCNSYLNQCAWNANMWMWMSDVCRNSCKKCGSNVINNHQPRNSAGIKTNAFTVEEALKGSTGGTTPTEKPITGDCVNKYDDQSCNSWAGSGECAANPSWMKENCAKACGSCSGSGTGNCSNKHNSKDCDYWANRGECQKNPTWMKNNCAASCKAC
	Gene.299081_csim_minion_152562_g.299081_m.299081	ATGGGAGGATTATTCAGTAAGAGGGCCTCAGCTGATATCACAACTCCAGACAAGAATCCTGAGGGGCAGGAAGCTAATAAAAATGATGTTACTGCTGAATACAATTCAACAAAGGAGACTGTTGTAGTTAAAGACGATACAAAGGACAAAGAACATCCTTGTCCAGAACCTGAGAAGAAACCAGATTCACCTCCTTGTCCAGAACCTGAAAAAAAACCAGATTCACCAACATGCCCAGAACCTGAGAAAAAACCAGATTTACCACCATGCCCAGAACCAGAAACCAAGAAGGAGTCACTTCCATGTCCTGAACCAGAAAAAAAAGTTGAATCACCGCCCTGTCCAGAACCAGAAAAAGTTGAAACTCCACCTTGTCCAGAACCAGAAAAGGTTGAAACT…	MGGLFSKRASADITTPDKNPEGQEANKNDVTAEYNSTKETVVVKDDTKDKEHPCPEPEKKPDSPPCPEPEKKPDSPTCPEPEKKPDLPPCPEPETKKESLPCPEPEKKVESPPCPEPEKVETPPCPEPEKVETPPCPEPEKVETPPCPEPEKVETPSCPEPEKVETPAESVKESPPCPEPEPVVDSKPCPEPEKKVESTPCPEPEPVVDSTPPKPEKVENPPCPEPETSVEELTPSPEPKPVVESPQCPEPEPENGAPEPIKESDTKISTPTVEVTPAENECMDNKNSEHNESIISNGLDSSKNDAEVSTVDTSVASDITNDTDTSKLSNEVSVSEG*	MGGLFSKRASADITTPDKNPEGQEANKNDVTAEYNSTKETVVVKDDTKDKEHPCPEPEKKPDSPPCPEPEKKPDSPTCPEPEKKPDLPPCPEPETKKESLPCPEPEKKVESPPCPEPEKVETPPCPEPEKVETPPCPEPEKVETPPCPEPEKVETPSCPEPEKVETPAESVKESPPCPEPEPVVDSKPCPEPEKKVESTPCPEPEPVVDSTPPKPEKVENPPCPEPETSVEELTPSPEPKPVVESPQCPEPEPENGAPEPIKESDTKISTPTVEVTPAENECMDNKNSEHNESIISNGLDSSKNDAEVSTVDTSVASDITNDTDTSKLSNEVSVSEG*
	Gene.301043_csim_minion_153953_g.301043_m.301043	TTGTACTTCGTTTCGATTCACGTATTGCTAAACGATGTAAGTATCAACGCACGAAAATGCATGAGTGATACTGACTATAACTTTAGAATCAATATGACGCTTTCAAATGTTGTCCTTCTGATTTACGCTAGTGCTATTTTATCCAAAGCAACTAGCTATTCAAGAATAGGATATGGCTTCCACGTCCCATCAAGTAACCTTTTTGATGATACCTTCACTGGAGGCAGTGGAATTTTCAAAAACTTGGGAAATAATTGTATTCTGACAACTTCAAATCCAAAGGTCATTAATCAAGTACAAGGATATTCATCAGCTACCTCCTTCTTCAAAAGAATAACATCTGAAACTGGTATTTCTTCAAAACTACATGGTCAATATACGATGGGAACAACATTGAAT…	LYFVSIHVLLNDVSINARKCMSDTDYNFRINMTLSNVVLLIYASAILSKATSYSRIGYGFHVPSSNLFDDTFTGGSGIFKNLGNNCILTTSNPKVINQVQGYSSATSFFKRITSETGISSKLHGQYTMGTTLNIQSSSVDSMNLNVAGSSLKMLVYTKDARISQNCLNSAAFSDNFKDNFERLPTRIDYPHLRSSWDAYNVFLETYGTHFVRAVTFGAQLEQWNFATKGRYSDQQFKARSCADFLGTDNANNLGVSDCNGFSKATLEAATKYSMSSLFTIRGGSKISRTALLLARSPKTVNDFLNSASDDNVVNHRFQAIWELLRTRYGGTTHFSKAVNLEYFYKGYLDYGCKYITGKNRNLQEFVKASGSTDSSPGYICRIPGRGCANGNDCHIGGWG…	LYFVSIHVLLNDVSINARKCMSDTDYNFRINMTLSNVVLLIYASAILSKATSYSRIGYGFHVPSSNLFDDTFTGGSGIFKNLGNNCILTTSNPKVINQVQGYSSATSFFKRITSETGISSKLHGQYTMGTTLNIQSSSVDSMNLNVAGSSLKMLVYTKDARISQNCLNSAAFSDNFKDNFERLPTRIDYPHLRSSWDAYNVFLETYGTHFVRAVTFGAQLEQWNFATKGRYSDQQFKARSCADFLGTDNANNLGVSDCNGFSKATLEAATKYSMSSLFTIRGGSKISRTALLLARSPKTVNDFLNSASDDNVVNHRFQAIWELLRTRYGGTTHFSKAVNLEYFYKGYLDYGCKYITGKNRNLQEFVKASGSTDSSPGYICRIPGRGCANGNDCHIGGWG…
	Gene.305948_csim_minion_157402_g.305948_m.305948	ATGCTTAAAATGTTATCAACAATAGATGTTGATTTTCTCCAAAAAGGATTGTCGGATATAACCGTTTCCGAAAGATGTCTTCCTAAGTTCAAAAGCATTCCAAATCATTCAGCATGTATCAAAAAATCACCGGACTATAAAAATGGGGGTATAACTGACAAGGAAAAGAAAGAGATCGTCGATATGCACAATCATTACAGATCAATTGTTTCAACTCCTGCTGCAGATATGCTTAAATTAGAATGGGACAACGATATTGAAAGGGTAGCAGCTGGCCATGCTCAAACTTGTACTTTTAATCATGACACAAGTCTTCAACGAATTGTACCAGGAAAATTTCATCTTGGACAAAATATAGGAATAGGATATTCAAATTGGGCTGATTTGCTAAAGGCATGG…	MLKMLSTIDVDFLQKGLSDITVSERCLPKFKSIPNHSACIKKSPDYKNGGITDKEKKEIVDMHNHYRSIVSTPAADMLKLEWDNDIERVAAGHAQTCTFNHDTSLQRIVPGKFHLGQNIGIGYSNWADLLKAWFDEYKKFTYGGSSNKVGNVGHYTQMVWSTTIRIGCGYADCGNIGKYYVCNYGPAGNVGGLSKPYVSGSKQCSSCPKTCKKGLCDCGSNICYNRGTTNPDTCACNCIKLTRPVYEPTQCGMMCTQVMKLNDKNNFKCGQFYKKADCTKYLNVMYDCPEWCELCPYADWIYTKENATAPAPAKHKKPSSANQQIAASISQYILIILFTLYIMN*	MLKMLSTIDVDFLQKGLSDITVSERCLPKFKSIPNHSACIKKSPDYKNGGITDKEKKEIVDMHNHYRSIVSTPAADMLKLEWDNDIERVAAGHAQTCTFNHDTSLQRIVPGKFHLGQNIGIGYSNWADLLKAWFDEYKKFTYGGSSNKVGNVGHYTQMVWSTTIRIGCGYADCGNIGKYYVCNYGPAGNVGGLSKPYVSGSKQCSSCPKTCKKGLCDCGSNICYNRGTTNPDTCACNCIKLTRPVYEPTQCGMMCTQVMKLNDKNNFKCGQFYKKADCTKYLNVMYDCPEWCELCPYADWIYTKENATAPAPAKHKKPSSANQQIAASISQYILIILFTLYIMN*
	Gene.306077_csim_minion_157513_g.306077_m.306077	ATGGACTTAGATGAAGAAAAACGAGCGCCAAGCTTTTTAGGAAAAAGAGCACCAAGTTTTCTTGGAAAAAGAGCTCCAAGTTTCTTAGGAAAGCGAGCGTTTTTAGGAAAACGAGCTCCTAGTTTTCTAGGAAAACGAGCTCCATCATTCTTAGGAAAAAGATTTTCACGAGACTGCGAATTGGATTCTGCTTGTGGTCCGGACTATTGTTGTGCCCCAACGGTAAAAGGGTCACCAATCCGCGTTTGTAAACGCTTACAAGGAATTGGACATAAGTGTCATCCGGCCAGTATTTTAGTTCCATCACCTTCCTTTAGAGTTCATCATATATGCCCATGTTCAACAGATTTAATGTGA	MDLDEEKRAPSFLGKRAPSFLGKRAPSFLGKRAFLGKRAPSFLGKRAPSFLGKRFSRDCELDSACGPDYCCAPTVKGSPIRVCKRLQGIGHKCHPASILVPSPSFRVHHICPCSTDLM*	MDLDEEKRAPSFLGKRAPSFLGKRAPSFLGKRAFLGKRAPSFLGKRAPSFLGKRFSRDCELDSACGPDYCCAPTVKGSPIRVCKRLQGIGHKCHPASILVPSPSFRVHHICPCSTDLM*
	Gene.321837_csim_minion_169492_g.321837_m.321837	GTTTCATGTTCTTCACTTCAGTTACATCTTGCTAAGGTAATGCATTATAAAGCAGAGTGGCCATTACAGCCACCAATTTTTCTGAAATTCTCAAAGATGAAGCAATCAACAAGAGTGTTACTAATTTCGGCAGTTGTTGCAGTGACCTGCGCAGGTGCATTTGCAGGTTACTGCACAGCAGCTATGAAAAAGTTTGGTAGCAACTTTTCATATTGCTATAAATCAAATACCAATACTGGAATCCCGATGATGCAATATGAAGAGGACTTGATTGTTCAAACACACAACAGTCTCAGGGCAAAAGTAGCAAACGGAGAAGTAGCAAACCAACCCTCAGCAACTAATATGGAAAAAATGATATGGGATGACGAACTAGCTCATGGTGCCCAAATGTGGGCT…	VSCSSLQLHLAKVMHYKAEWPLQPPIFLKFSKMKQSTRVLLISAVVAVTCAGAFAGYCTAAMKKFGSNFSYCYKSNTNTGIPMMQYEEDLIVQTHNSLRAKVANGEVANQPSATNMEKMIWDDELAHGAQMWAEKCTGRHDANAVRSIPGKYSVGQNLYMSTQEDPWNKAVTAWFNEHNWFVFGQGSTNGKEVGHYTQVVWATSSRVGCGRAHCPNLSLGYIYYCNYAPAGNIMPKQNSPYKTGATASACPNTENGNGLCDCDGKACYNGGKLDPNTCECKCYSGFGPQNNFDANCGVECSKAGDNPEFPCNQLSSLSMCNEEMGGYLACPETCKVCTKGSYRKPSAPKTPSTSSTGVLKPSSVPCNYQTQCEVDVGKTYCIDNGKKGKIRMGIWLYTC…	VSCSSLQLHLAKVMHYKAEWPLQPPIFLKFSKMKQSTRVLLISAVVAVTCAGAFAGYCTAAMKKFGSNFSYCYKSNTNTGIPMMQYEEDLIVQTHNSLRAKVANGEVANQPSATNMEKMIWDDELAHGAQMWAEKCTGRHDANAVRSIPGKYSVGQNLYMSTQEDPWNKAVTAWFNEHNWFVFGQGSTNGKEVGHYTQVVWATSSRVGCGRAHCPNLSLGYIYYCNYAPAGNIMPKQNSPYKTGATASACPNTENGNGLCDCDGKACYNGGKLDPNTCECKCYSGFGPQNNFDANCGVECSKAGDNPEFPCNQLSSLSMCNEEMGGYLACPETCKVCTKGSYRKPSAPKTPSTSSTGVLKPSSVPCNYQTQCEVDVGKTYCIDNGKKGKIRMGIWLYTC…
	Gene.323953_csim_minion_171126_g.323953_m.323953	CTTATTGCAAGCAAACCAGGTCGATGTAAAGCTTATATGCCTCGTTTCTACTACGATAAAGATGAAAAGAAATGCATAGGATTTCATTATGGTGGTTGCCGAGCTATTCGAACAATTTCAATACAAAAGCAAGAATGTGAACAGAAGTGTGGTGAAAATCAAGATGGAAAATCAATGGAAGATGATTGGGAAAAATGGATAGAAGAAGGAAAATCATGCTTAAAGAAATGGGCAGCATATTATGAAATATGGCAAAGTCATGAATTCAACTAA	LIASKPGRCKAYMPRFYYDKDEKKCIGFHYGGCRAIRTISIQKQECEQKCGENQDGKSMEDDWEKWIEEGKSCLKKWAAYYEIWQSHEFN*	LIASKPGRCKAYMPRFYYDKDEKKCIGFHYGGCRAIRTISIQKQECEQKCGENQDGKSMEDDWEKWIEEGKSCLKKWAAYYEIWQSHEFN*
	Gene.335613_csim_minion_180378_g.335613_m.335613	ATTATTTCACTTAATTTTCAAAGGTTATATACACTTTTGAAAATGAGACTTATAGTAATTGCATTAACACTTTTTGTAGCGGCACTTGCCAGCAATGACTTACCTAAAGATGATGAGTTAAAAGATGAACAGAAAAGAGGTTTCATAGCCACTTTGGGAGCCATCACAGGAGCTATTTCAGCTGGAACATCTGTAGCAAGAACAGCACACACTTTTCAACAAGCCTCCTATAATGTTATGATGAAAATGGATATTTCAAACTACTGTAACCAGCCAATGAAATACGCCCACGCTTACTTTGACAGTGGAAAAATTCTTGATCCACCACCCCCTACAATACGATCAGGCAAGCAGGAATCTATGCTAGCTACAAAATCGTCAGGATCAGCAACAGGAACA…	IISLNFQRLYTLLKMRLIVIALTLFVAALASNDLPKDDELKDEQKRGFIATLGAITGAISAGTSVARTAHTFQQASYNVMMKMDISNYCNQPMKYAHAYFDSGKILDPPPPTIRSGKQESMLATKSSGSATGTFGTVSYELGGQRIIIMWSAPYSFDFHANWLGVGIKGTHSKSDTYTMYHGPQTWFSRQEYYYDVKTVKYCQEQVCVHATMSNGHKAKAKVDVKCN*	SNDLPKDDELKDEQKRGFIATLGAITGAISAGTSVARTAHTFQQASYNVMMKMDISNYCNQPMKYAHAYFDSGKILDPPPPTIRSGKQESMLATKSSGSATGTFGTVSYELGGQRIIIMWSAPYSFDFHANWLGVGIKGTHSKSDTYTMYHGPQTWFSRQEYYYDVKTVKYCQEQVCVHATMSNGHKAKAKVDVKCN
	Gene.342583_csim_minion_186216_g.342583_m.342583	ATGGTTAGATTGCTGCTTATTTTTGTGCTGATATTCTTTATTGGTACTTGCTTCGCTAATGCGGATTCTCCATTTAAAAAGTTCTCGATATTTTGGGAAGCTCCTTCGAAAAAATGCAGTAAAAAAGATGTGAATTTAAATTCTGAATTAAAAAGCTACGGCCTTACATTCAACCCTGATGAAACTTATAATGGAGATTATATAACGATTTTTTACCATACGAAATTTGGAAAATGGCCTTGCATAGAGAACGGAGAAGAACATTACGGAGGTTTGCCGCAAAATGGAAATTTGACTGACCACCTTGACCAAGTAGAAAAAGACATTAAAAAAGTATTGGACCCAAATTATTCAGGATTAGCAGTTATTGATATGGAACGTTACAAACCGAGTCTTATG…	MVRLLLIFVLIFFIGTCFANADSPFKKFSIFWEAPSKKCSKKDVNLNSELKSYGLTFNPDETYNGDYITIFYHTKFGKWPCIENGEEHYGGLPQNGNLTDHLDQVEKDIKKVLDPNYSGLAVIDMERYKPSLMSNYGAQKVYRTYAVKDMKAKPSAKGWDDSKIQEEAIKSFNYWAKRYLLDTLKLAKKLCPKARWGYYHYPYCAGIQHTGSCEQKVNDEIDWLFSESTALFPSVYFSGTKSTAENSKYIEETIKETKRLSQRSDGNIPIYIYTTYKNTKTQKFYTLGNFTNSLEIIAKSGVDGAVLWGGSGDYNEPGTADKCKKIQNLFAGEKGFGKVVTNYT*	DSPFKKFSIFWEAPSKKCSKKDVNLNSELKSYGLTFNPDETYNGDYITIFYHTKFGKWPCIENGEEHYGGLPQNGNLTDHLDQVEKDIKKVLDPNYSGLAVIDMERYKPSLMSNYGAQKVYRTYAVKDMKAKPSAKGWDDSKIQEEAIKSFNYWAKRYLLDTLKLAKKLCPKARWGYYHYPYCAGIQHTGSCEQKVNDEIDWLFSESTALFPSVYFSGTKSTAENSKYIEETIKETKRLSQRSDGNIPIYIYTTYKNTKTQKFYTLGNFTNSLEIIAKSGVDGAVLWGGSGDYNEPGTADKCKKIQNLFAGEKGFGKVVTNYT
	Gene.347148_csim_minion_190074_g.347148_m.347148	ATGGCAGGAGTTGGCAACGCAGCATACGATGTCAGTGAAGAGGATGTACATGTATACGCAAATACGAAGGATGAAAGCAATGCCAATACAAAGAATCGACAAATAAATGAAAAAAAAATTGTTGAAAATCTTGAAATTTCAAATCGTCGTACATTAGTTCTTGTTGGAGTTGTAATTGGATTGTGTGTTTTGATCGTTCTAATATTGGTATGCCTTGCAGTTGGCATAGCAGTTTTGGCACCACAAAAAACCAATTCAAAAGAAAATGAGGTGATGCAGTGCGAAGAAGGATGGGATTATCTTGGCATATCTATGAAATGTTACAAGTTTTATGACCGAAAACTTACCTGGAGTGAAGCTCGCGCTCTATGTATTGCCAAAGGTGCAAAATTAGCAGAA…	MAGVGNAAYDVSEEDVHVYANTKDESNANTKNRQINEKKIVENLEISNRRTLVLVGVVIGLCVLIVLILVCLAVGIAVLAPQKTNSKENEVMQCEEGWDYLGISMKCYKFYDRKLTWSEARALCIAKGAKLAEPRTLDEMKELSEFANYEAIQQLIWIGIREWKKDCPTCIRTGLTVMERRKGWVFDSDEAEVTYDNWAIGQPDDKSHTCLVLWRPDRKISYKMADGLCTWTIPLICEKQPKFITKNSTTLLK*	MAGVGNAAYDVSEEDVHVYANTKDESNANTKNRQINEKKIVENLEISNRRTLVLVGVVIGLCVLIVLILVCLAVGIAVLAPQKTNSKENEVMQCEEGWDYLGISMKCYKFYDRKLTWSEARALCIAKGAKLAEPRTLDEMKELSEFANYEAIQQLIWIGIREWKKDCPTCIRTGLTVMERRKGWVFDSDEAEVTYDNWAIGQPDDKSHTCLVLWRPDRKISYKMADGLCTWTIPLICEKQPKFITKNSTTLLK*
	Gene.35246_csim_minion_9736_g.35246_m.35246	ATGGTTTACGGCCGCGGGGAACGTAAGTACTTTTTCAACTACATTATAAACGGAATTACTGTAATTAATATAATGTACTCATACGTGAATGGCATGAAGTTTAATATGAAGCCATTACATGTATTTGTCGTTTTGATATTGCTTGCATTCCAAAGGGAAGCATCAAGTAAGGCATTCAGAGGAAAAGAAAATGAGTCAGCTCAGGTCAGATCGAAAAGATTTACGCCTACTTTAGGTGCCATTACTGGAGTTATTTCAGCTGGAACATCTATGATAAGCACAGCGCAACAGTACAGCCAATTGCTTTCCTCTATAAAAGTGAAAATAGAAGTTGCAAACTATTGCAACATGCCACTGGAAGGAGCAAAAGCATACACAAACCATGGACACGTAGTTGTT…	MVYGRGERKYFFNYIINGITVINIMYSYVNGMKFNMKPLHVFVVLILLAFQREASSKAFRGKENESAQVRSKRFTPTLGAITGVISAGTSMISTAQQYSQLLSSIKVKIEVANYCNMPLEGAKAYTNHGHVVVPPSPTIQPGKEESMLVAKNTGIRGSFGTLSYKLAGMQIIIMWSNPYSYIAHKNWLAVGIRSYYDPYNDADKMYYDSDERAWFKREPYYDTANSVKYCSGNGKVCVNGIMGQAHKTTVKVDVKCVGKK*	KAFRGKENESAQVRSKRFTPTLGAITGVISAGTSMISTAQQYSQLLSSIKVKIEVANYCNMPLEGAKAYTNHGHVVVPPSPTIQPGKEESMLVAKNTGIRGSFGTLSYKLAGMQIIIMWSNPYSYIAHKNWLAVGIRSYYDPYNDADKMYYDSDERAWFKREPYYDTANSVKYCSGNGKVCVNGIMGQAHKTTVKVDVKCVGKK
	Gene.353457_csim_minion_195465_g.353457_m.353457	ATGCTCAACCACACGTTCATTAAGTCGTCTTGGGTCCCCCCTATCTTAACAATGATCATGAAGAGTATAATTATCTTCTCGGCATTGGTTGCAGTTGCATTTGGTGGTCCGCCTGTTAAAGATTTAAGTAATCTGAAAGCGAGTCAATTTTTCGATGGTTATTACTGCATGCTTAACCCAACACATTCTGGTTGTCTTAAAAGAAGTTCAGACTATATTTCTGGAGGACTTTCTGACGCTGAGAAAACAATAGCACTGCAGAAGCATAATTACTTAAGAGCAAACGTGACCCCCAAGCCAGCAGATATGCAATACATGCATTGGGACGACTATTTGGCTTTTGAGGCTCAAAACTGGGCTGAACAATGCAAAGATGCTCATGATGGGAACATGGATAGA…	MLNHTFIKSSWVPPILTMIMKSIIIFSALVAVAFGGPPVKDLSNLKASQFFDGYYCMLNPTHSGCLKRSSDYISGGLSDAEKTIALQKHNYLRANVTPKPADMQYMHWDDYLAFEAQNWAEQCKDAHDGNMDRALYGLYTVGQNLAKTSTIDSAINSWYDEKNFFKYGVGRTGAMETGHFTQVVWATSSHLGCGYASCKNIGHLFICNYARAGNENWRLAKPYDEGSLLCKGKAGIEKDSLCDCGGKVCDVGYLDVSTCQCKCDTVPNFTKNCKFDCAKATDKWFCGTKYLPIRYCAAANVPGWCPITCGACKDGKPTKPSYNVVINKTINGTPTNH*	GPPVKDLSNLKASQFFDGYYCMLNPTHSGCLKRSSDYISGGLSDAEKTIALQKHNYLRANVTPKPADMQYMHWDDYLAFEAQNWAEQCKDAHDGNMDRALYGLYTVGQNLAKTSTIDSAINSWYDEKNFFKYGVGRTGAMETGHFTQVVWATSSHLGCGYASCKNIGHLFICNYARAGNENWRLAKPYDEGSLLCKGKAGIEKDSLCDCGGKVCDVGYLDVSTCQCKCDTVPNFTKNCKFDCAKATDKWFCGTKYLPIRYCAAANVPGWCPITCGACKDGKPTKPSYNVVINKTINGTPTNH
	Gene.354317_csim_minion_196206_g.354317_m.354317	ATGGAAATTTTTACGGCTGCAGTTATTTTTCAACTGTTCAGTATAGCATTTGCAAAAACTGGCTGTTTAGACAAAGATGGCAATCCAGTGGACTGGTTTACAATGTACAAGTTACCCAAAATTGCAGAAAATCCAAAAACAAGTAAGGGTGATTCATTTCTCTACTTAGATTCGAACAACATTCAATGGCAATTTGGAAACTCTGTCTCAGGACCTAGTCATGGTTTATGGAACACATTACTTCAAATTTATAATAAAACAAATTCTAAAGATAATACTATGCATGTAATGTACAATGATCAACCCCCTCCAGTTCATAGAAAAGTTAGTACTTCTTATGCCCATTCAAAAGGTGTTATTGCTTTTGATGATGAACAAGGATTCTGGTTGGTTCACAGC…	MEIFTAAVIFQLFSIAFAKTGCLDKDGNPVDWFTMYKLPKIAENPKTSKGDSFLYLDSNNIQWQFGNSVSGPSHGLWNTLLQIYNKTNSKDNTMHVMYNDQPPPVHRKVSTSYAHSKGVIAFDDEQGFWLVHSVPHFPGNTSYCYPYTGYDYGQSAMCLTLENSLLPKIVDLLLTNHPYVYGYNVPSSFKNSDIMSLITNEKVVRKTSLLTPLSSAGNQDFIAFAKTSKFNEDLYLNFVAPILKSSLYTETWQNGPHKDDMNSNCSSTYHVQNIETQNLYSGIEFTVHKDHSKFAVTLSQSVYYVCIGDINRQWSQLKRGGGTVCMNNKQLWQVYNQGIKSVEKCPSLG*	KTGCLDKDGNPVDWFTMYKLPKIAENPKTSKGDSFLYLDSNNIQWQFGNSVSGPSHGLWNTLLQIYNKTNSKDNTMHVMYNDQPPPVHRKVSTSYAHSKGVIAFDDEQGFWLVHSVPHFPGNTSYCYPYTGYDYGQSAMCLTLENSLLPKIVDLLLTNHPYVYGYNVPSSFKNSDIMSLITNEKVVRKTSLLTPLSSAGNQDFIAFAKTSKFNEDLYLNFVAPILKSSLYTETWQNGPHKDDMNSNCSSTYHVQNIETQNLYSGIEFTVHKDHSKFAVTLSQSVYYVCIGDINRQWSQLKRGGGTVCMNNKQLWQVYNQGIKSVEKCPSLG
	Gene.355855_csim_minion_197543_g.355855_m.355855	ATGGGTTTTGGAATACATGTAATACTTGGTCTTGTATTACCCATAATTTATGAAAGTACAGCTTCAAGAAATTGTTGTCCAAATGGTTGGACACGTTTTGAAGACAAATGTTATTTACCAGTCAAACTCGATATGAAACAACAAAGTGCTCATGATTACTGCCGAAATCTAATACCTTTAGGATCTGCCGATTTAGTAAGCATTCACAGCGCACAAGAAAATGAATTCATCAAGAGTCTTAGGAACAAAATGGCAACAGTGTTTGCAATCATTGGAATGAAAAATTACACATGGTCTGACGGTACAAAAACGGACTATGAAAACTGCGATGGACCATGTAACTCAGCTGGAAATAATGACTGTATGGATTTTTTATCAAATGGAAAATGGAAATTGCAC…	MGFGIHVILGLVLPIIYESTASRNCCPNGWTRFEDKCYLPVKLDMKQQSAHDYCRNLIPLGSADLVSIHSAQENEFIKSLRNKMATVFAIIGMKNYTWSDGTKTDYENCDGPCNSAGNNDCMDFLSNGKWKLHSCTHDHPFICQVVCPNIPDTIAKKWRKHKQSRANGLILAQSIL*	RNCCPNGWTRFEDKCYLPVKLDMKQQSAHDYCRNLIPLGSADLVSIHSAQENEFIKSLRNKMATVFAIIGMKNYTWSDGTKTDYENCDGPCNSAGNNDCMDFLSNGKWKLHSCTHDHPFICQVVCPNIPDTIAKKWRKHKQSRANGLILAQSIL
	Gene.363965_csim_minion_204653_g.363965_m.363965	ATGAAAAAGTTTGGTAGCAACTTTTCATATTGCTATAAATCAAATACCAATACTGGAATCCCGATGATGCAATATGAAGAGGACTTGATTGTTCAAACACACAACAGTATTAGGGCAAAAGTAAGAAACGGAGAAGTAGCAAACCAACCCTCAGCAACTAATATGGAAAAAATGATATGGGATGACGAACTAGCTCATGGTGCCCAAATGTGGGCTGAAAATGTACCGGCCGACATGATGCAAATGCTGTCAGAAGCTCCAGGAAAATATTCCGTTGGACAAAATCTTTACATGTCAACTCAAGAAGACCCATGGAATCAACTATTCACTGCATTTCATCGGACATTAATTGGTTTGTTTTCGGCCAAGGATCGCAGACAAATCAAAAGGAAAGTAAAC…	MKKFGSNFSYCYKSNTNTGIPMMQYEEDLIVQTHNSIRAKVRNGEVANQPSATNMEKMIWDDELAHGAQMWAENVPADMMQMLSEAPGKYSVGQNLYMSTQEDPWNQLFTAFHRTLIGLFSAKDRRQIKRKVNIHRSYGLHLLNEYSHTHCPNLRQDTSTI*	MKKFGSNFSYCYKSNTNTGIPMMQYEEDLIVQTHNSIRAKVRNGEVANQPSATNMEKMIWDDELAHGAQMWAENVPADMMQMLSEAPGKYSVGQNLYMSTQEDPWNQLFTAFHRTLIGLFSAKDRRQIKRKVNIHRSYGLHLLNEYSHTHCPNLRQDTSTI*
	Gene.372490_csim_minion_212540_g.372490_m.372490	ATGGTGAATACAGTTTCTCAAATTGACGAAAATCTTAAGGACGGAGCCAATGCAATCGAAGTGGATTTATCCTTTGACAAAAAGACGCACAAAGTTGATAAGTTCTACCATGGTTTACCATGTGATTGTTTCCGAAATTGTTTAAAGAGTGGAAAAGTTCTTGATGTAATGACACATTTGAGGGATATCTCTACTCCAGGTAATGCCAAATTCAACCCGAAATTCGCATCAGTTGCATGGATTGATTTGAAATTATCAGACTCAAATGATTACGAAACAGCGGAAAAGATTTCGCCAATCTTTTGA	MVNTVSQIDENLKDGANAIEVDLSFDKKTHKVDKFYHGLPCDCFRNCLKSGKVLDVMTHLRDISTPGNAKFNPKFASVAWIDLKLSDSNDYETAEKISPIF*	MVNTVSQIDENLKDGANAIEVDLSFDKKTHKVDKFYHGLPCDCFRNCLKSGKVLDVMTHLRDISTPGNAKFNPKFASVAWIDLKLSDSNDYETAEKISPIF*
	Gene.380591_csim_minion_220301_g.380591_m.380591	ATGACACATTTGAGGGATATCTCTACTCCAGGTAATGCCAAATTCAACCCGAAATTCGCATCAGTTGCATGGATTGATTTGAAATTATCAGACTCAAATGATTACGAAACAGCGGGAAAAGATTTCGCCAATCTTTTGATTGATCATGTTTATAATAAAGCCACAGAACTCAAGTTATCCTTCGAGTTATGGAAAATATCTCACTGGCCATTCGTTGTTGGGCTTCAAAAAGTTTTAGCAGTGAGGAATCGATTCGATATTATACCACGTTTAGGAATAAGTGTCTCCAAAGAGAAGAACTTTGAACCTTTTATAAAACTTGCAAACTCTGATAAAAATTCTCGGGATTTGGCAGATGGCTTGCTGATGGTACTAGCAACTGTTTTGAAACGTTCTTCA…	MTHLRDISTPGNAKFNPKFASVAWIDLKLSDSNDYETAGKDFANLLIDHVYNKATELKLSFELWKISHWPFVVGLQKVLAVRNRFDIIPRLGISVSKEKNFEPFIKLANSDKNSRDLADGLLMVLATVLKRSSRLVVSKKLVEIRDNGKSGISKVARWTVDNKGDIRNALWLGVDALVTNKPKTVLSVFNGRQFRQRYRLATRADSPFLRLKVMVHFDMDVPKRVYYFSRKIYVGKIQNLHGAGPLQNVKITQTFGMDIKC*	MTHLRDISTPGNAKFNPKFASVAWIDLKLSDSNDYETAGKDFANLLIDHVYNKATELKLSFELWKISHWPFVVGLQKVLAVRNRFDIIPRLGISVSKEKNFEPFIKLANSDKNSRDLADGLLMVLATVLKRSSRLVVSKKLVEIRDNGKSGISKVARWTVDNKGDIRNALWLGVDALVTNKPKTVLSVFNGRQFRQRYRLATRADSPFLRLKVMVHFDMDVPKRVYYFSRKIYVGKIQNLHGAGPLQNVKITQTFGMDIKC*
	Gene.381021_csim_minion_220751_g.381021_m.381021	ACCTTAGTGTATATTGTGGTAATTTTAATTGGATTGTGTGTTTTGATCGTTCTAATATTGGTATGCCTTGCAGTTGGCATAGCAGTTTTGGCACCACAAAAAACCAATTCAAAAGAAAATGAGGTGATGCAGTGCGAAGAAGGATGGGATTATCTTGGCATATCTATGAAATGTTACAAGTTTTATGACCGAAAACTTACCTGGAGTGAAGCTCGCGTTCTATGCATTGCTAAAGGAGGAAGATTGGCAGAACCACGCACTCTCGAAAATATGAAGGAAGTGTCAGAATATGCTGGTTCTATTGCCATTCAACAATTTGTGTGGGTTGGAATCAGAGAATGGAAGAAGGATTGTCCAGGATGTACGAGAACTGGACTGTCGTACTTAGAGCGACGAAAG…	TLVYIVVILIGLCVLIVLILVCLAVGIAVLAPQKTNSKENEVMQCEEGWDYLGISMKCYKFYDRKLTWSEARVLCIAKGGRLAEPRTLENMKEVSEYAGSIAIQQFVWVGIREWKKDCPGCTRTGLSYLERRKGWVFDSDEAEVTYDDWENSRKQPDGTDQTCLHLFRPNRKYRYQMADLTCTSLLPLLCEKEPNQ*	TLVYIVVILIGLCVLIVLILVCLAVGIAVLAPQKTNSKENEVMQCEEGWDYLGISMKCYKFYDRKLTWSEARVLCIAKGGRLAEPRTLENMKEVSEYAGSIAIQQFVWVGIREWKKDCPGCTRTGLSYLERRKGWVFDSDEAEVTYDDWENSRKQPDGTDQTCLHLFRPNRKYRYQMADLTCTSLLPLLCEKEPNQ*
	Gene.381627_csim_minion_221329_g.381627_m.381627	ATGTGGACGTTTTTGTGTTTAATTTTATCATCATTTGCGGCCCATGTGGCCTCAACGCACACCCTATATGTCTTTGCCAACATGGTGAATACAGTTTCTCAAATTGACGAAAATCTTAAGGACGGAGCCAATGCGATCGAAGTGGATTTATCCTTTGACGAAAAGACGCACAAAGCTGATAAGTTCTACCATGGTTTACCATGTGATTGTTTCCGAAATTGTTTAAAGAGTGGAAACTTGTTTAAATATTAA	MWTFLCLILSSFAAHVASTHTLYVFANMVNTVSQIDENLKDGANAIEVDLSFDEKTHKADKFYHGLPCDCFRNCLKSGNLFKY*	THTLYVFANMVNTVSQIDENLKDGANAIEVDLSFDEKTHKADKFYHGLPCDCFRNCLKSGNLFKY
	Gene.387485_csim_minion_227187_g.387485_m.387485	ACGAACGAAACGCTGTGTAGCTTAAATCTTTGCCAAGTGACATACAAAAGTATGTGGACATTTTTGTGTTTAATTTTATCATCATTTGCCAGCTATGTGGTCTCGCAGCAACGCCCCCTATATCTTGTTGGTCACATGACGAATGAAGTCGCTCAAATAGACGAATTTCTTCGCGACGGAGCTAATGCTATCGAAGCTGATTTAGCCTTTGACAAAGATACCCACAAGGCGGATGTATTCTACCATGGTGTACCATGTGATTGTTTTAGAGCTTGTTTAAAGAAAGAAAAAGCCCTTTCTGTAATGACTCATTTAAGAGATATCGCTACTCCAGGTCATGCCAAATTTAACCCAAACTTCGCATCAGTTGCATGGATTGATTTGAAGTTATCAGACTCA…	TNETLCSLNLCQVTYKSMWTFLCLILSSFASYVVSQQRPLYLVGHMTNEVAQIDEFLRDGANAIEADLAFDKDTHKADVFYHGVPCDCFRACLKKEKALSVMTHLRDIATPGHAKFNPNFASVAWIDLKLSDSNEFETAGKDFANLLIDHVYNGATELKLSFELWKLSHWPFVVGLQKVLEERKRLDIIPHLGLSVSGQKEFQPFIKLVNSDPKYSGFGRWLGDGITNCLESFFKIGGVKEAVRLRDEGLSGVAKVTRWTVDKEKSIRNAFWLGVDALITNKPHRVLNVLNESEFKHRYRLATRADNPFKTIQGHGPYRYGCSEKSTAIFFNKQQLCWKDTDSDWCWTSTSCDADPKVCSMDLKC*	QQRPLYLVGHMTNEVAQIDEFLRDGANAIEADLAFDKDTHKADVFYHGVPCDCFRACLKKEKALSVMTHLRDIATPGHAKFNPNFASVAWIDLKLSDSNEFETAGKDFANLLIDHVYNGATELKLSFELWKLSHWPFVVGLQKVLEERKRLDIIPHLGLSVSGQKEFQPFIKLVNSDPKYSGFGRWLGDGITNCLESFFKIGGVKEAVRLRDEGLSGVAKVTRWTVDKEKSIRNAFWLGVDALITNKPHRVLNVLNESEFKHRYRLATRADNPFKTIQGHGPYRYGCSEKSTAIFFNKQQLCWKDTDSDWCWTSTSCDADPKVCSMDLKC
	Gene.397028_csim_minion_237164_g.397028_m.397028	ATGACAACGTTAAAAAATATCCTGAGCATAAGCTGTCCATTGTTTATACTTTTAATATTTCAAGAAGTTGGAGGAAATTCAAACCTTAAACAATGTGATTCAGAAAAGCAAGTGTGCCAGGCATTCCTCAGATTGGCGCTTGGAGAAACAATGGAAGAAGGTCCATATTGCACATGTCCAGGATGTAGTAACAGCTGGGACCAGTATGATGGCAAGTCAATCACATGGGTACATCATGAAAGGCGAGACTGGATGGTTCAGTACAAATTTTGTGGTTTTGCAATGCCTGGTAGAGAGTGTAATATGAATGAAACTGCATTTTTAATTGAATCAGATATGAGTGGTTGGAATCCAAAAATAAAACAAGGGAGATGCAGATGTCCAAATAATTTATATCAA…	MTTLKNILSISCPLFILLIFQEVGGNSNLKQCDSEKQVCQAFLRLALGETMEEGPYCTCPGCSNSWDQYDGKSITWVHHERRDWMVQYKFCGFAMPGRECNMNETAFLIESDMSGWNPKIKQGRCRCPNNLYQLAGWRKVGKVWRYTYKCKKDICDHLEPCVRHYVDGSKLRTVGYKFLCSCENGYKCPTDKEIESFVGTVEHGGGERFIYDYCTLVKANTKKKKKRVR*	NSNLKQCDSEKQVCQAFLRLALGETMEEGPYCTCPGCSNSWDQYDGKSITWVHHERRDWMVQYKFCGFAMPGRECNMNETAFLIESDMSGWNPKIKQGRCRCPNNLYQLAGWRKVGKVWRYTYKCKKDICDHLEPCVRHYVDGSKLRTVGYKFLCSCENGYKCPTDKEIESFVGTVEHGGGERFIYDYCTLVKANTKKKKKRVR
	Gene.399637_csim_minion_239919_g.399637_m.399637	ATGATTATTTGGAATGCACCAAGTGAAAATTGTGAACAAAAATGGGGAATTCAACTTAAATTAAATGATTTTGGAATAATCTCTAACCCAAATCAAACTTTTTTAGGAAAATATATGACGATCTTCTATCAGTTAGGTTTATTTCCTCATATTGTAGGAAATAGTTCAATCAATGGCGGAATACCACAACTTGGAAACTTAACGGCACACCTTGAAAAAGTGGTGCCAGTGATCCATCAAGCAGATATATCAAATTCTACATATCAAGGATTGACAGTTATTGATATGGAATATTGGAGGCCACAATGGGAGCAAATTTACGAATCAAATTAG	MIIWNAPSENCEQKWGIQLKLNDFGIISNPNQTFLGKYMTIFYQLGLFPHIVGNSSINGGIPQLGNLTAHLEKVVPVIHQADISNSTYQGLTVIDMEYWRPQWEQIYESN*	MIIWNAPSENCEQKWGIQLKLNDFGIISNPNQTFLGKYMTIFYQLGLFPHIVGNSSINGGIPQLGNLTAHLEKVVPVIHQADISNSTYQGLTVIDMEYWRPQWEQIYESN*
	Gene.403668_csim_minion_244462_g.403668_m.403668	CATCATTTTTGCCGGGCCCATATAGCCTCAACGCCGCGCCCCCTATATGTCTTTGCCAACATGGTGAATACGGTTTACTTCAAATTGACGAGAATCTTAAGGACGGGGCCGATGCGGATCGAAGTGGATTTATCCTTTGACAAAAAGACACACAAAGCGGATCAGTTCTACCATGGTTTACCATGTGACTGTTTCCGAAATTGTTTAAAGAGTGGAAAAGTTCTTGATGTAATGACACATTTAAGGGATATACTTACTCCAGGTAATGCCAAATTGGACCCGAAATTTGACCATGAGTTGCATGGATTATTTGAAATTATCAGACTCAAATGA	HHFCRAHIASTPRPLYVFANMVNTVYFKLTRILRTGPMRIEVDLSFDKKTHKADQFYHGLPCDCFRNCLKSGKVLDVMTHLRDILTPGNAKLDPKFDHELHGLFEIIRLK*	HHFCRAHIASTPRPLYVFANMVNTVYFKLTRILRTGPMRIEVDLSFDKKTHKADQFYHGLPCDCFRNCLKSGKVLDVMTHLRDILTPGNAKLDPKFDHELHGLFEIIRLK*
	Gene.405636_csim_minion_246603_g.405636_m.405636	ATGTGGGCGAAAAATTGTACAGGAGAACATGATACCAAATCAATCAGAGGCATTCCAGGTCAATACGGTGTTGGACAAAATCTCTACATGTCATCACAACAAAATCCATGGGATGACGCTGTTAAAAGACATGAGTTTGGCGAAAACACTTGGTTTAAGTTTGGCAGTGGATCAACTTCTGGAAAGGAAGTTGGACATTACACACAAGGTCGTATGGGCCACTTCTTCTCGAGTGGGTTGCGGTCGTGCTCATTAAAACGTTCACCATTAGAATACATCTACTTCTGTAACTATGGCCCAGCGAAGATATGCAACCCAAACAAAACTCTCCATACAAAAAGGAACTACTGCTTCTGA	MWAKNCTGEHDTKSIRGIPGQYGVGQNLYMSSQQNPWDDAVKRHEFGENTWFKFGSGSTSGKEVGHYTQGRMGHFFSSGLRSCSLKRSPLEYIYFCNYGPAKICNPNKTLHTKRNYCF*	MWAKNCTGEHDTKSIRGIPGQYGVGQNLYMSSQQNPWDDAVKRHEFGENTWFKFGSGSTSGKEVGHYTQGRMGHFFSSGLRSCSLKRSPLEYIYFCNYGPAKICNPNKTLHTKRNYCF*
	Gene.407909_csim_minion_249004_g.407909_m.407909	ATGGCATTCAGGTTTTGTGTTTCATTGTTGTTGGTCGTAGGCCTACTCGGAGTCAGCCTTGCTCGAGTAAAAAATAATGCTGAAACAAAAGAATATGATTTGGATGCCAAGATACACAGGAAGAGAAGTATCATATTAGGAGCTACTGTAGCGGCGGCGGAGATTTCTGTTGCAGTAGTTAGCAAACTAATGGATGATTTAACGGTCGAACGTTCGTGCGGCATAGCTATTGCAAACTACGGATGGCACAATCTCACTTATCCAACTCTTTACCTAAAGAGCGGCAGTTCAGTGCAGGTCTTGCCAAAGAAAATCCTACCCGGAGAAGCAACCCTGCTCCGATTTGACAAAAGCTCATGGTTAGCCGGAGTTTACGGTGTCATAACATATATTATCGAA…	MAFRFCVSLLLVVGLLGVSLARVKNNAETKEYDLDAKIHRKRSIILGATVAAAEISVAVVSKLMDDLTVERSCGIAIANYGWHNLTYPTLYLKSGSSVQVLPKKILPGEATLLRFDKSSWLAGVYGVITYIIEGTNYRFAVMFHVPYNYLMYHNTFNVRVIPNTDEANALKIYNEMNDGSHSVNDNYMRWLQKTEKGFILEGAMTNHERAAMEIHFQ*	RVKNNAETKEYDLDAKIHRKRSIILGATVAAAEISVAVVSKLMDDLTVERSCGIAIANYGWHNLTYPTLYLKSGSSVQVLPKKILPGEATLLRFDKSSWLAGVYGVITYIIEGTNYRFAVMFHVPYNYLMYHNTFNVRVIPNTDEANALKIYNEMNDGSHSVNDNYMRWLQKTEKGFILEGAMTNHERAAMEIHFQ
	Gene.408049_csim_minion_249149_g.408049_m.408049	ATGGTAACTCAGAAAGTTTATCGGACTTATGCAGCAAAAGCTATGGAAGCTAAACCAAGCGCTAAAGGTTGGGATGATTCTAAAATTCAGGAAGAAGCGATTAAAAGTTTTAATTATTGGGCCAAGCGGTACCTTCTTGAAACTTTGAAACTTGCAAAAAGATTATGTCCAAAGGCGCGCTGGGGTTATTATCATTATCCATATTGTGCTGGTATACAGCATTCAGGTTCTTGCTCTCAGAAAGGTAATGATGAAATTGATTGGCTTTTTAATGAAAGCACAGCATTGTTTCCATCGGTATATTTTTAG	MVTQKVYRTYAAKAMEAKPSAKGWDDSKIQEEAIKSFNYWAKRYLLETLKLAKRLCPKARWGYYHYPYCAGIQHSGSCSQKGNDEIDWLFNESTALFPSVYF*	MVTQKVYRTYAAKAMEAKPSAKGWDDSKIQEEAIKSFNYWAKRYLLETLKLAKRLCPKARWGYYHYPYCAGIQHSGSCSQKGNDEIDWLFNESTALFPSVYF*
	Gene.4163_csim_minion_791_g.4163_m.4163	ATGTGGTGTAATTCCAACTATAATCAGGATGACAACAATCAGGATGATGTTCTTAAAGACTTCGTTAGTTACGGTGAAACTGAAGACTGCAGGAGAGATATTTGCTTATTACCGGCCGAAAAAGGTCCATGTGAAGCAGCTATGCCTCGATTCTACTACGATAAAGATCAAAAGAAATGCATGAAATTCACTTATGGTGGTTGCGACGGAAATTTGAACAAATTCGAAACAGAGAAAGAATGTGAACAAAAGTGTGGTTCGGCTTCTAGCGATGATACATCTGAGAGGAAGTGTTACTCAAAACACGACCCTAAAGGTATTTGTGAAAATAGACCTAAATCAGAAAAAATTTGCCAAGACAATTCAGATTGTGAGAATAATGATGTTTGCTGCATAACA…	MWCNSNYNQDDNNQDDVLKDFVSYGETEDCRRDICLLPAEKGPCEAAMPRFYYDKDQKKCMKFTYGGCDGNLNKFETEKECEQKCGSASSDDTSERKCYSKHDPKGICENRPKSEKICQDNSDCENNDVCCITQCNGVTETRCFPPGLIYQEVLPDECRAVANENREECGANDVSETDCKAQGCCYDGNGCFREKDDKKSKDTKVRIDTLKKREKYQKLKWMKEKIIDKVMCYMFDEKIMFKKVMKLLILKNKMTCGRRMHKLFYQEPSQKPKMDFDHHYQGLDENIQEQMDEIIEMFMKFKHRHYFESILKNRAYKDSSHYDMSMISEHIKNMIRGKMMSELNDEENDMMNSYKEYEKLAKEIEKKKQNKKKEKKKKQIRRKIQIKKKTKRMIRKKKE…	MWCNSNYNQDDNNQDDVLKDFVSYGETEDCRRDICLLPAEKGPCEAAMPRFYYDKDQKKCMKFTYGGCDGNLNKFETEKECEQKCGSASSDDTSERKCYSKHDPKGICENRPKSEKICQDNSDCENNDVCCITQCNGVTETRCFPPGLIYQEVLPDECRAVANENREECGANDVSETDCKAQGCCYDGNGCFREKDDKKSKDTKVRIDTLKKREKYQKLKWMKEKIIDKVMCYMFDEKIMFKKVMKLLILKNKMTCGRRMHKLFYQEPSQKPKMDFDHHYQGLDENIQEQMDEIIEMFMKFKHRHYFESILKNRAYKDSSHYDMSMISEHIKNMIRGKMMSELNDEENDMMNSYKEYEKLAKEIEKKKQNKKKEKKKKQIRRKIQIKKKTKRMIRKKKE…
	Gene.418340_csim_minion_260429_g.418340_m.418340	CCTTTCGTTCAGTTACGTATTGCTAAGCAGTGGTATCAACGCCAAGTGTTACTAATTTCGGCAGTTGTTGCAGTGACCTGCGCAGGTGCATTTGCAGGTTACTGCACAGCAGCTATGAAAAAGTTTGGTAGCAACTTTTCATATTGCTATAAATCAAATACCAATACTGGAATCCCGATGATGCAATATGAAGAGGACTTGATTGTTCAAACACACAACAGTCTCAGGGCAAAAGTAGCAAACGGAGAAGTAGCAAACCAACCCTCAGCAACTAATATGGAAAAAATGATATGGGATGACGAACTAGCTCATGGTGCCCAAATGTGGGCTGAAAAGTGTACCGGCCGACATGATGCAATGCTGTCAGAAGCATTCCAGGAAAATACTCCGTTGGACAAA…	PFVQLRIAKQWYQRQVLLISAVVAVTCAGAFAGYCTAAMKKFGSNFSYCYKSNTNTGIPMMQYEEDLIVQTHNSLRAKVANGEVANQPSATNMEKMIWDDELAHGAQMWAEKCTGRHDAMLSEAFQENTPLDKIFTCQLKKTHGIKLSRHGLTNIIGLFSAKGSTGGKLDPNTCECKCYSGFGPQNNFDANCGVECSKAGDNPEFPCNQLSSLSMCNEEMGGYLACPETCKVCTKGSYRKPSAPKTPSTSSTGVLKPSSVPCNYQTQCEVDVGKTYCIDNGKKGKIRMGIWLYTCMCENGSTKCVGVYSPS*	PFVQLRIAKQWYQRQVLLISAVVAVTCAGAFAGYCTAAMKKFGSNFSYCYKSNTNTGIPMMQYEEDLIVQTHNSLRAKVANGEVANQPSATNMEKMIWDDELAHGAQMWAEKCTGRHDAMLSEAFQENTPLDKIFTCQLKKTHGIKLSRHGLTNIIGLFSAKGSTGGKLDPNTCECKCYSGFGPQNNFDANCGVECSKAGDNPEFPCNQLSSLSMCNEEMGGYLACPETCKVCTKGSYRKPSAPKTPSTSSTGVLKPSSVPCNYQTQCEVDVGKTYCIDNGKKGKIRMGIWLYTCMCENGSTKCVGVYSPS*
	Gene.423589_csim_minion_266101_g.423589_m.423589	ATGTGGACGTTTTTGTGTTTAATTTTATCATCATTTGCGGCCCATGTAGCCTCAACGCCGTGCCCCCTATATGTCTTTGCCAACATGGTGAATACAGTTTCTCAAATTGACGAAAATCTTAAGGACGGAGCCAATGCAATCGAAGTGGATTTATCCTTTGACAAAAAAAGACGCACAAAGCTGATAAGTTCTTACCATGGTTTACCATGTGATTGTTTCCGAAATTGTTTAAAGAGTGGAAAAGTTCTTGATGTAATGACACATTTGAGGGATATCTCTACTCCAGGTAATGCCAAATTCAACCCGAAATTCGCATCAGTTGCATGGATTGATTTGAAATTATCAGACTCAAATGATTACGGAAACAGCGGGAAAAGATTTCGCCAATCTTTTGATTGA	MWTFLCLILSSFAAHVASTPCPLYVFANMVNTVSQIDENLKDGANAIEVDLSFDKKRRTKLISSYHGLPCDCFRNCLKSGKVLDVMTHLRDISTPGNAKFNPKFASVAWIDLKLSDSNDYGNSGKRFRQSFD*	TPCPLYVFANMVNTVSQIDENLKDGANAIEVDLSFDKKRRTKLISSYHGLPCDCFRNCLKSGKVLDVMTHLRDISTPGNAKFNPKFASVAWIDLKLSDSNDYGNSGKRFRQSFD
	Gene.424617_csim_minion_267267_g.424617_m.424617	GACAGTTTTGGACAGCTTCAAATCATGATTCGTAGAGGATTAACAATTTTTCATATCTATAATTTTGTGCATTGCGTATGTGAAATACGTAATACAATTTACATTTATGGTAATGGGCGTACTATAAATGAGGAATCTTCAAAAATAGTCAAAACAAATGATAATCTTGAATGTGGAGTTCTTTGTTTAAATGATGAATTGTGTCATGGATTTATTATTGAAAACAATTTTTGTCGCTTGGCAACAAATATAACGAAGACTCCAGGAACACCAAAAATAGTGTACCGCAAAAAATTGTGTGAACCTGGTTATAAAGCCTTTGGTAATCAATGTTATAAATATTTCAAAAAGTCAAAGTCATGGTTAGATGCTGTACAATTTTGCAAGGAGCAAAATGGA…	DSFGQLQIMIRRGLTIFHIYNFVHCVCEIRNTIYIYGNGRTINEESSKIVKTNDNLECGVLCLNDELCHGFIIENNFCRLATNITKTPGTPKIVYRKKLCEPGYKAFGNQCYKYFKKSKSWLDAVQFCKEQNGKLAEPPTLEVLQELIVYLEKVAEVRAIWIGGREWPSNCPNCLRTSLTNYQRQSGWLWDSTNAVIPYPLPWAPEEPNDYWATCIHFWRSLSDPYVIADGKCLAEKYILCQKEPEYYY*	DSFGQLQIMIRRGLTIFHIYNFVHCVCEIRNTIYIYGNGRTINEESSKIVKTNDNLECGVLCLNDELCHGFIIENNFCRLATNITKTPGTPKIVYRKKLCEPGYKAFGNQCYKYFKKSKSWLDAVQFCKEQNGKLAEPPTLEVLQELIVYLEKVAEVRAIWIGGREWPSNCPNCLRTSLTNYQRQSGWLWDSTNAVIPYPLPWAPEEPNDYWATCIHFWRSLSDPYVIADGKCLAEKYILCQKEPEYYY*
	Gene.429229_csim_minion_272364_g.429229_m.429229	ATGGAATCAATATTATTATCACTGGCCTGGCTAATTCTCAGTTTGAGTTTAATTGATAGCAAAAAGTTCCAGTGTCCTGAAGGAATACACAGATTTTCTGCGGAAGCCGGAAAGTCTAACCTATTCTATGAATGCGTCGACGGATTCGCAAAACTGAAGCAATGCAAGAATGGAACCATATATTTCCAAAAGGATGAAATATGTGTAAAAGATTATTCATTCATTGGAAAATCGCACCGAAAAAAACGATCGACGTCTGATGTCGCAAACAGTCCTTCCATTGAACAACCTGCTCTTGGAATGACATTTACTCTCGGAACGCTTTATGATGCCAAAAATGACAGGATACTGAATGGACAGAACCTATGGTCACCAAAAACCATGAATTCAAGTAAAATA…	MESILLSLAWLILSLSLIDSKKFQCPEGIHRFSAEAGKSNLFYECVDGFAKLKQCKNGTIYFQKDEICVKDYSFIGKSHRKKRSTSDVANSPSIEQPALGMTFTLGTLYDAKNDRILNGQNLWSPKTMNSSKIRIALPYTKTEYFFEDNVFDRTTRLDVKASLELSFLAGLFEVKGSAEYLKETKETDNTLRFNMMFKATSHAETLPPQLPLDYPTYCDRINKRNGPTHVISSITYGMNAVFVFEKKLKKTETREKIRGALKISVFAIGGLEVDVTAEGE	KKFQCPEGIHRFSAEAGKSNLFYECVDGFAKLKQCKNGTIYFQKDEICVKDYSFIGKSHRKKRSTSDVANSPSIEQPALGMTFTLGTLYDAKNDRILNGQNLWSPKTMNSSKIRIALPYTKTEYFFEDNVFDRTTRLDVKASLELSFLAGLFEVKGSAEYLKETKETDNTLRFNMMFKATSHAETLPPQLPLDYPTYCDRINKRNGPTHVISSITYGMNAVFVFEKKLKKTETREKIRGALKISVFAIGGLEVDVTAEGE
	Gene.430137_csim_minion_273348_g.430137_m.430137	ATGCTCAACCACACGTTCATTAAGTCGTCTTGGGTCCCCCCTATCTTAACAATGATCATGAAGAGTATAATTATCTTCTCGGCATTGGTTGCAGTTGCATTTGGTGGTCCGCCTGTTAAAGATTTAAGTAATCTGAAAGCGAGTCAATTTTTCGATGGTTATTACTGCATGCTTAACCCAACACATTCTGGTTGTCTTAAAAGAAGTTCAGACTATATTTCTGGACTTTCTGACGCTGAGAAAACAATAGCACTGCAGAAGCATAATTACTTAAGAGCAAACGTGACCCCCAAGCCAGCAGATATGCAATACATGCATTGGGACGACTATTTGGCTTTTGAGGCTCAAAACTGGGCTGAACAATGCAAAGATGCTCATGATGGGAACATGGACGTAACG…	MLNHTFIKSSWVPPILTMIMKSIIIFSALVAVAFGGPPVKDLSNLKASQFFDGYYCMLNPTHSGCLKRSSDYISGLSDAEKTIALQKHNYLRANVTPKPADMQYMHWDDYLAFEAQNWAEQCKDAHDGNMDVTLLWTLKPYDEGSLLCKGKAGIEKDSLCDCGGKVCDVGYLDVSTCQCKCDTVPNFTKNCKVDCAKATDKWFCGTKYLPIRYCAAAKCSWIVPYFTCKYQGGKPSQNRVTML*	GPPVKDLSNLKASQFFDGYYCMLNPTHSGCLKRSSDYISGLSDAEKTIALQKHNYLRANVTPKPADMQYMHWDDYLAFEAQNWAEQCKDAHDGNMDVTLLWTLKPYDEGSLLCKGKAGIEKDSLCDCGGKVCDVGYLDVSTCQCKCDTVPNFTKNCKVDCAKATDKWFCGTKYLPIRYCAAAKCSWIVPYFTCKYQGGKPSQNRVTML
	Gene.435671_csim_minion_279641_g.435671_m.435671	TGCGCGGTAGCAAACGCAGTCCCGGTTACACGAGATGAAATTCAAGTAAGGGAATTGCCGGAACCAATTGAAGATGCAGACTTTCCAGCAAAGCGATCAGATGAAATCCAAGTAAGGGAAGTGCCGGAACCAATTGAAGATTCAGACTTTCCGCCAAAGCGATCAGCACGTTCAATCGAAAAGCGAAGTGTTACCATTACCAAATGCTTTGGTTCAGACATTTGTGCTTCAAAGCCAGGTCATTCTGTTTGTAGCAAAAGTGGAAATCCAAGCAAAACAGGTATTTCAAAAGGACAGAAAGAACAGATTTTACGGCAACACAATGACTTGAGAGCACATCTTACCAAAGTGGGGCAACCAGCTGCAAGCGATATGCAAGCAATGGTCTGGGATGATTGC…	CAVANAVPVTRDEIQVRELPEPIEDADFPAKRSDEIQVREVPEPIEDSDFPPKRSARSIEKRSVTITKCFGSDICASKPGHSVCSKSGNPSKTGISKGQKEQILRQHNDLRAHLTKVGQPAASDMQAMVWDDCIALIAQTYADHCVYAHDENENRGIPGVMSAGQNLARGYGSWQADMTPGIPQFSFSV*	VPVTRDEIQVRELPEPIEDADFPAKRSDEIQVREVPEPIEDSDFPPKRSARSIEKRSVTITKCFGSDICASKPGHSVCSKSGNPSKTGISKGQKEQILRQHNDLRAHLTKVGQPAASDMQAMVWDDCIALIAQTYADHCVYAHDENENRGIPGVMSAGQNLARGYGSWQADMTPGIPQFSFSV
	Gene.436441_csim_minion_280594_g.436441_m.436441	ATGAAACTAATCATGGCACGAATAATCTTGGCTGTAGTTATCATAAGCATTTTTACCCTAACTGAAGCAATAAAACCTCCGAAGCCAAATATTCCCAGCAACTGGAAACAACCAACATGTAAAAGTGAACTCAACGAAAACCGAGCCCTATTTTATATAACATGGCCTGGAACATTATGGTGCGGACCTGGCGACAAAGCCGATGACTATGATCATTTAGCAACAGGAGCTGGAAGACCTGCTGATATTTGTTGCAGAGATCATGATTACTGTATTGACTACATTTCAGCCTTTGAAACTAAGTATGGTTTATTCAACTGGCGTCCATTTACATTGTCACTCTGCGACTGTGATATTCAATTCTTAAACTGCATGACTAATAACCAAGATTTGATTTCA…	MKLIMARIILAVVIISIFTLTEAIKPPKPNIPSNWKQPTCKSELNENRALFYITWPGTLWCGPGDKADDYDHLATGAGRPADICCRDHDYCIDYISAFETKYGLFNWRPFTLSLCDCDIQFLNCMTNNQDLISTNIAELYFNIINVPCFRVNNNIGKLYFNKFTPTKKVWRDERRR*	IKPPKPNIPSNWKQPTCKSELNENRALFYITWPGTLWCGPGDKADDYDHLATGAGRPADICCRDHDYCIDYISAFETKYGLFNWRPFTLSLCDCDIQFLNCMTNNQDLISTNIAELYFNIINVPCFRVNNNIGKLYFNKFTPTKKVWRDERRR
	Gene.437846_csim_minion_282313_g.437846_m.437846	ATGTATAAATTCAACATCAGGGAGTCATCGCAGAACTCAGTGAAAAGAAACACCATGGATTGCAATTTTTGGTTCGTTTTGATTTTGTTCAGTGTCTTCTTGCACAATAATTTTGCGGCTGATTGGCAATTGAAAGAACTTATTTCCTGTGGAACATCTCTTTTACCAACACAAATTAATGGATATGGTTGCTGGTGTGGATCTAATGGAGAAGGGAATGCCATTGACCCTATTGATTCGTGCTGCATGGAGAGGAAGGCATGCTTGGAGCAAGTTACTTCTTGTTATTTAGTAGAACATATACATACTGCTGAGTACGAAACAACGTCTTGTACAAAATGCGTTGACGCTGAAAATTACAATCCCGCTAATTACATGACCAAAATGGCAAGTCCTGAT…	MYKFNIRESSQNSVKRNTMDCNFWFVLILFSVFLHNNFAADWQLKELISCGTSLLPTQINGYGCWCGSNGEGNAIDPIDSCCMERKACLEQVTSCYLVEHIHTAEYETTSCTKCVDAENYNPANYMTKMASPDCRFAICECDTTAVKCIKKATTSFSASSTITSKTVCKSLVPWEFDSPHFVDDMFH*	ADWQLKELISCGTSLLPTQINGYGCWCGSNGEGNAIDPIDSCCMERKACLEQVTSCYLVEHIHTAEYETTSCTKCVDAENYNPANYMTKMASPDCRFAICECDTTAVKCIKKATTSFSASSTITSKTVCKSLVPWEFDSPHFVDDMFH
	Gene.441169_csim_minion_286288_g.441169_m.441169	ATGAATCTATTGGTAATTTGGTTTGTCCTTCCAGCATTTGTTTACAGTAAAACATTGAGTTTGCAAAAAAGAAGGCTGGACCAGTTTGGTCACATGATCAAAGCAGTAACTGGACTTGACGCTACAAATTTCAACAACTACGGATCCTATTGTGGACTCGGTGGATCAGGAGTACCCGTGGACGAAGTCGACAAGTGTTGTCAAACACATGACAATTGCTATGAAAGAATTAGAAAGTCAACCTGTGAACACTGGACACAAACGAAGACCTATCTGACAGAATATCAGTGGACCTATGACAATAATGAGGTCAAATGCGAAAACGACCCGGATAAAAACAGATGTGCCTTTGACCTTTGCCATTGTGATAAAGGAATCGCAACTTGTTTAAATGAACAT…	MNLLVIWFVLPAFVYSKTLSLQKRRLDQFGHMIKAVTGLDATNFNNYGSYCGLGGSGVPVDEVDKCCQTHDNCYERIRKSTCEHWTQTKTYLTEYQWTYDNNEVKCENDPDKNRCAFDLCHCDKGIATCLNEHKDDYDIKYKKQGIGQEVLDGAVNLLENGWGAEMSKFHDKVKNSMSEKEFESFKNKARKFFNLFPKDAIYGK*	KTLSLQKRRLDQFGHMIKAVTGLDATNFNNYGSYCGLGGSGVPVDEVDKCCQTHDNCYERIRKSTCEHWTQTKTYLTEYQWTYDNNEVKCENDPDKNRCAFDLCHCDKGIATCLNEHKDDYDIKYKKQGIGQEVLDGAVNLLENGWGAEMSKFHDKVKNSMSEKEFESFKNKARKFFNLFPKDAIYGK
	Gene.445543_csim_minion_291627_g.445543_m.445543	ATGGGAGAAAAACGCGTAATGTTCGTTATTTTGATTTGTTATCAGGTGAGCGTGGCAATGATGGCCAGTATTCCTCATACAGTAACAGATATAAGTAATGTCGAAAATAAGGAGAAATCAATTCAGGATATATTTTTGGAATTAAATAACGTAAAAGAAGAATTGAAAGAACTGAAATCAAGTCAGGACCCAGACAATGGTTGGATTGTTTTCCTAAGAAGGCAAGACGGCTCAGAAAACTTTGCCCGAACATGGCGTGAATACAGGGAAGGCTTTGGAAATCCTGATAAAGAATTTTGGTTAGGAAATGAAAAACTGCACGAAATGACGTCACAAAACTGGATGAGGCTGCGAATTGATATGTGGACGAAGGATGGCCGCCATACATTTGGTGCTTGG…	MGEKRVMFVILICYQVSVAMMASIPHTVTDISNVENKEKSIQDIFLELNNVKEELKELKSSQDPDNGWIVFLRRQDGSENFARTWREYREGFGNPDKEFWLGNEKLHEMTSQNWMRLRIDMWTKDGRHTFGAWDNFAVSEQYDGYRLKVSSNYKGNLDYGDRLKSHNKNKFTTIDRDNDTWRKGNCASDHGGGGWWYYVCDNIVLTNAYNTTTQEFDTFNNGPGGRAQKVEMKMKPYF*	ASIPHTVTDISNVENKEKSIQDIFLELNNVKEELKELKSSQDPDNGWIVFLRRQDGSENFARTWREYREGFGNPDKEFWLGNEKLHEMTSQNWMRLRIDMWTKDGRHTFGAWDNFAVSEQYDGYRLKVSSNYKGNLDYGDRLKSHNKNKFTTIDRDNDTWRKGNCASDHGGGGWWYYVCDNIVLTNAYNTTTQEFDTFNNGPGGRAQKVEMKMKPYF
	Gene.450589_csim_minion_298071_g.450589_m.450589	ATGGAGCAAGTTTTAGTCAAATGGAAAAATAACATCGCTATAATGAAGCTCCAAGGCTGCAATACAAATGAACGCTTATACTCAATCTGCAACACAGGCTGTGGATCGCAAGGAAATGTTGACAAATATGATCGTAATTACTTGTTATATGCGGAAGTCAAAACTGTTGATAACGTCCAATGTGCTAAAATGATGAATAGATTCAAAATTGGAGACTACAATTTATGCGCTGGTGGTCATGATACCCGAAATGCATGCATGGGTGACTCCGGTGGGCCGCTTGTTTGCTACTCAGGATCAAGAGGAGCATATGTCCTTAGAGGAATCGTATCATGGGGTGATTACCCATGTGGGCAGGTTAATAAAGCCGGTGTATATACAGAGTATCAAGACATCCTG…	MEQVLVKWKNNIAIMKLQGCNTNERLYSICNTGCGSQGNVDKYDRNYLLYAEVKTVDNVQCAKMMNRFKIGDYNLCAGGHDTRNACMGDSGGPLVCYSGSRGAYVLRGIVSWGDYPCGQVNKAGVYTEYQDILDWIKQNKN*	MEQVLVKWKNNIAIMKLQGCNTNERLYSICNTGCGSQGNVDKYDRNYLLYAEVKTVDNVQCAKMMNRFKIGDYNLCAGGHDTRNACMGDSGGPLVCYSGSRGAYVLRGIVSWGDYPCGQVNKAGVYTEYQDILDWIKQNKN*
	Gene.45640_csim_minion_13412_g.45640_m.45640	ATGAAAGCTGTTTTTGTATTTGAGAAAACGGTTTCCGAAAACGAAAGTAAAGAACAGATTGGTGGAAGTCTTTCAATTGCTATAAAATCAATTCCAGGATTTTCATTTGAAGGATCAGCCTCTATTAATGTATCAGGCTCTCTAAAAGAAACGACGAAGAATTTGAAAGTCAAATTGTACGGCGATTTGTTGTTAAATGAGCAACCGACAACATATGAGGAGGCGATAAAAGTTTACAAAACCTTACCCAAAAAGGTGAAAGACAAGCCATCAGTGGTGAAATACCAACTAACACCACACATACTACTGCGATAA	MKAVFVFEKTVSENESKEQIGGSLSIAIKSIPGFSFEGSASINVSGSLKETTKNLKVKLYGDLLLNEQPTTYEEAIKVYKTLPKKVKDKPSVVKYQLTPHILLR*	MKAVFVFEKTVSENESKEQIGGSLSIAIKSIPGFSFEGSASINVSGSLKETTKNLKVKLYGDLLLNEQPTTYEEAIKVYKTLPKKVKDKPSVVKYQLTPHILLR*
	Gene.461311_csim_minion_312333_g.461311_m.461311	GTATTACTTCGTTCCAGTTACATTAATTGCTATCTTCTGGGCCAGCTGATGAATTTAGAAATACAGTCGGATCCACTGTCGCATGTCGGTCTTATCGCAGTCGACAAGTCTATTTATATTATCAGAGATACATATCGTTTAACTAAGAAAAAGATGTTTAAAAGTGTAAAAGCTTATGACCTAGGGTGTGGTCCTGGAGGAGGTATGGATAGCGAGTCAGTTTTCATGTCAGTGGCCTAA	VLLRSSYINCYLLGQLMNLEIQSDPLSHVGLIAVDKSIYIIRDTYRLTKKKMFKSVKAYDLGCGPGGGMDSESVFMSVA*	VLLRSSYINCYLLGQLMNLEIQSDPLSHVGLIAVDKSIYIIRDTYRLTKKKMFKSVKAYDLGCGPGGGMDSESVFMSVA*
	Gene.464452_csim_minion_316670_g.464452_m.464452	GGTATTTGTGATATTGTGGCCGGAATCGCGCCATTATTCGGCCCAGCAGGGATGGTTGTAGGAGCAGTGGCCGGGTTACTGGGTAGCATTCTGGGTGTGTGCACTGATGAAGGGCCTAGCATGGGCCAAATTGTTGATGAAGTAGTGCGAGCTGCAATCACTGATGCTCACTTTGCTAATCTAAAAGCTATAGCAAAAGGTACAGCTCGGCTGTATCAAACATCTTTAACCTTCCTCAATGGGGTTAAAAAACGCGGAAGCAAGCTTTCGGAAACTGAACTAATTATGCTGAATTCAAATGTCCCAGTGTACCAGGGAGTTGAGCTAATCGGTAGAATAGAAAGCGAAATTAGTGAGGAAGGCACTTGGGCCCCTAAGTACCAGCCTGGTAACGCCCCT…	GICDIVAGIAPLFGPAGMVVGAVAGLLGSILGVCTDEGPSMGQIVDEVVRAAITDAHFANLKAIAKGTARLYQTSLTFLNGVKKRGSKLSETELIMLNSNVPVYQGVELIGRIESEISEEGTWAPKYQPGNAPSNIVQISNECIQLADMYAKLIFLRCYILEDLYLCMIQSERVPNIAVGVKGIIDDDKKISARVLTFLHQPTPTYATQAALYDPTRFNDLENWMRMNGVPEHHQHEWGDQVVQFINKEKVNRHITW	GICDIVAGIAPLFGPAGMVVGAVAGLLGSILGVCTDEGPSMGQIVDEVVRAAITDAHFANLKAIAKGTARLYQTSLTFLNGVKKRGSKLSETELIMLNSNVPVYQGVELIGRIESEISEEGTWAPKYQPGNAPSNIVQISNECIQLADMYAKLIFLRCYILEDLYLCMIQSERVPNIAVGVKGIIDDDKKISARVLTFLHQPTPTYATQAALYDPTRFNDLENWMRMNGVPEHHQHEWGDQVVQFINKEKVNRHITW
	Gene.464893_csim_minion_317229_g.464893_m.464893	TCAGTTTCTCAAATTGACGAAATCTTAAGGACGGAGCCAATGCGATCGAAGTGGATTTATCCTTTGACAAAAAAGACGCACAAAGCTGATAAGTTCTACCATGGTTTACCATGTGATTGTTTCCGAAATTGTTTAAAGAGTGGAAAAGTTCTTGATGTAATGACACATTTGAGGGATATATCTACTCCAGGTACGCCAAATTCAACCTGA	SVSQIDEILRTEPMRSKWIYPLTKKTHKADKFYHGLPCDCFRNCLKSGKVLDVMTHLRDISTPGTPNST*	SVSQIDEILRTEPMRSKWIYPLTKKTHKADKFYHGLPCDCFRNCLKSGKVLDVMTHLRDISTPGTPNST*
	Gene.466258_csim_minion_319116_g.466258_m.466258	ATGAACCATGATAAATGCTATGAAACGGCCAACGAAAATAGTTATGGAAATTCATCATATAGTTTAATAGATTATAAACCATATTCTGTCCAATATAAATATGATAAAACTAAAATCAGCTGTGATGAAGACCAGGACGACTGTCCACGCATCATTTGTCACTGTGACCGCACAGCAAGTTTCTGCTTCAGAAAAAGTTCAAAACATCTTTACAACTCAACAAACAAGAAAACTTCAATCCTAGACAGTATATTGAACCATATTTTTTTAGCCGTAACTGCTGCGACACTGAGGCAGCAATCTGTTTTGCTGCGCATGCACACAAATGGGACAGTCAGCACAAACAGAAAGGGATATCAACGTCACTTATTGATTCTATCATCCATACTCACCAAAATG…	MNHDKCYETANENSYGNSSYSLIDYKPYSVQYKYDKTKISCDEDQDDCPRIICHCDRTASFCFRKSSKHLYNSTNKKTSILDSILNHIFLAVTAATLRQQSVLLRMHTNGTVSTNRKGYQRHLLILSSILTKMA*	MNHDKCYETANENSYGNSSYSLIDYKPYSVQYKYDKTKISCDEDQDDCPRIICHCDRTASFCFRKSSKHLYNSTNKKTSILDSILNHIFLAVTAATLRQQSVLLRMHTNGTVSTNRKGYQRHLLILSSILTKMA*
	Gene.474824_csim_minion_331394_g.474824_m.474824	ATGAAGGCTGCTCGAGTATTTTTTATATTCTTAACTTTCGCTGGTGCTCTAGCTACTGAAAAGCTCAAGAAAGATGACCTTGAAGAAAAAGTTCACAATAAAAGAGGAGCAATAGTTGCTGGGGCTATTGTGTCAGCTGCTTCCGGGACATTTGGCATTTTAAATACACTCCTAGGAGGAACTGAAGCAAGCCGAGTGTGCGCCATTGCTGTTGGAAACTACGCTAATGTGACCTTGAGTTATCCCAAAGTAGTTCTCATCAGGGGAAATTCTCAGCAAGTTCTTCCAAAATACATTAAACCCGGAGATGCAGCTCTGCTAAGATTCGAAAAAACCAACTGGTCATGGAGAGGGTCTGCGGGCGTAATTTCTTACCAAGTCGGAGACGATAGAAATATG…	MKAARVFFIFLTFAGALATEKLKKDDLEEKVHNKRGAIVAGAIVSAASGTFGILNTLLGGTEASRVCAIAVGNYANVTLSYPKVVLIRGNSQQVLPKYIKPGDAALLRFEKTNWSWRGSAGVISYQVGDDRNMHLLIMWNVPFSYVNDANRYWIAIGSHDASESYFDIMMGRSWSAEEFEWRQVRYSKWGYIVEAAMTNAGKAAMEVHFQNSGTPNKWDNK*	TEKLKKDDLEEKVHNKRGAIVAGAIVSAASGTFGILNTLLGGTEASRVCAIAVGNYANVTLSYPKVVLIRGNSQQVLPKYIKPGDAALLRFEKTNWSWRGSAGVISYQVGDDRNMHLLIMWNVPFSYVNDANRYWIAIGSHDASESYFDIMMGRSWSAEEFEWRQVRYSKWGYIVEAAMTNAGKAAMEVHFQNSGTPNKWDNK
	Gene.485063_csim_minion_347459_g.485063_m.485063	ATGAAATATTTGGTGCTATTTATCGTTGTGCTTATAGTGGTTAGAGATGTCCATGGGTTTTGGAAAAGATGCAAAGATAACCGTGACTGCAAAAAAGGAAGCTGTTGTGTTGAAACGCTTTTTGGAAGAAACAAATGCAAAAGATTCGGAAAACTTTGGGATGATTGTAGCGACGACGCAGTTGGTGCATGTCCGTGCAAAAAGGGACTAACTTGCGTTTATTCCCCCTCAATATTTGGTACGGGTGATGGATATTGTGAAAAAGAAGAATCTGGGTCAGGAGAAGTCGATACAGATAGTGACAGTGGGCACAGCAGTGATTCCGATTCCGATTAA	MKYLVLFIVVLIVVRDVHGFWKRCKDNRDCKKGSCCVETLFGRNKCKRFGKLWDDCSDDAVGACPCKKGLTCVYSPSIFGTGDGYCEKEESGSGEVDTDSDSGHSSDSDSD*	FWKRCKDNRDCKKGSCCVETLFGRNKCKRFGKLWDDCSDDAVGACPCKKGLTCVYSPSIFGTGDGYCEKEESGSGEVDTDSDSGHSSDSDSD
	Gene.496728_csim_minion_368326_g.496728_m.496728	ATGGAAAAAAAGATTTTATTGAGCATTGTTGTTTTTGCTGTGCTTATCATGGGCACTTTGACGGAAGCAGGGTGTTTAACAAAGTGGAAAGAATGTACTAAGGATTCTGACTGCTGCAAGGAGCCTACTTTAGGGAAGTTGAAGTTGAGATGTTTGACCCAATGTGACGAAGGGGGCTGTTTATCATATAAACAATGTTTGTTTTATGCTGGGATTCAAAAGTAA	MEKKILLSIVVFAVLIMGTLTEAGCLTKWKECTKDSDCCKEPTLGKLKLRCLTQCDEGGCLSYKQCLFYAGIQK*	GCLTKWKECTKDSDCCKEPTLGKLKLRCLTQCDEGGCLSYKQCLFYAGIQK
	Gene.503547_csim_minion_382170_g.503547_m.503547	ATGTGGACGTTTTTGTGTTTAATTTTATCATCATTTGCGGCCCATGTAGCCTCAACGCCGCGCCCCCTATATGTCTTTGCCAACATGGTGAATACAGTTTCTCAAATTGACGAAAATCTTAAGGACGGAGCCAATGCGATCGAAGTGGATTTATCCTTTGACAAAAAGACACACAAAGCAGATAAGTTCTACCATGGTTTACCATGTGACTGTTTCCGAAATTGTTTAAAGAGTGGAAAAGTTCTTGATGTAATGACACATTTAAGGGATATCTCTACTCCAGGTGAGGAATCGATTCGATATTATACCACGTTTAGGAATAAGTGTCTCCAAAGAAGAACTTGA	MWTFLCLILSSFAAHVASTPRPLYVFANMVNTVSQIDENLKDGANAIEVDLSFDKKTHKADKFYHGLPCDCFRNCLKSGKVLDVMTHLRDISTPGEESIRYYTTFRNKCLQRRT*	TPRPLYVFANMVNTVSQIDENLKDGANAIEVDLSFDKKTHKADKFYHGLPCDCFRNCLKSGKVLDVMTHLRDISTPGEESIRYYTTFRNKCLQRRT
	Gene.510941_csim_minion_397287_g.510941_m.510941	ACGTATGTGAAAGCAGTGGTATCAACGCAGAGTGGCATTTCAAAAGTTGCAAGGTGGACAGTGGACAACAAAGGAGATATAAGAAATGCATTATGGCTCGGAGTTGATGCACTTGTTACAAATAAACCAAAGACAGTTTTGAGCGTCTTTAATGAGAGACAGTTTAGGCAAAGATACAGACTAGCCACACGTGCGGATAGCCCGTTCTTAAGGATTAAAGGTCATGGTCCATTTCGATATGGATGTTCCGAAAAGGGTATATTATTTTTCAAGAAAGATTTATGTTGGAAAGATACAAAATCTTCATGGTGCTGGACCTCTACAAAATGTAAAGATAACCCAGACGTTTGCAGCATGGATATCAAATGCTAG	TYVKAVVSTQSGISKVARWTVDNKGDIRNALWLGVDALVTNKPKTVLSVFNERQFRQRYRLATRADSPFLRIKGHGPFRYGCSEKGILFFKKDLCWKDTKSSWCWTSTKCKDNPDVCSMDIKC*	TYVKAVVSTQSGISKVARWTVDNKGDIRNALWLGVDALVTNKPKTVLSVFNERQFRQRYRLATRADSPFLRIKGHGPFRYGCSEKGILFFKKDLCWKDTKSSWCWTSTKCKDNPDVCSMDIKC*
	Gene.517497_csim_minion_412076_g.517497_m.517497	ATGCCCAGTGCATCTTTTAACCATTTTGTTAACCCCAACTTCAAAATGGAAAAAAAAATTTTATTGAGCATTGTTTTTGCTGTGCTTATCATGGGAACTTTGACGGAAGGGTGTTTAACAAAGTGGAAAAGATGCACTGGGCATTCTGAATGCTGCCCGGAGCCTACGTGGGGGTGGAGGAAGTTGAAGTTGAGATGTTTGACCCAATGTGACGAAGGGGGCTGTCTTCCATTTAAGCAATGTTTGTATTATGGTGGGCTTCAAAAGTAA	MPSASFNHFVNPNFKMEKKILLSIVFAVLIMGTLTEGCLTKWKRCTGHSECCPEPTWGWRKLKLRCLTQCDEGGCLPFKQCLYYGGLQK*	CLTKWKRCTGHSECCPEPTWGWRKLKLRCLTQCDEGGCLPFKQCLYYGGLQK
	Gene.518063_csim_minion_413463_g.518063_m.518063	TCAGAATGGTCCTCTTGTTCTAAAGAAGATCTGAAAGGTTCTTTTGATATTGGTATGGACTACTGTCTCATGAATAAACCGGAAGTCCTTTTCGACTCGCCGACTTGTGGTAACGGCTTCGTAGAAAAAGGCGAACAGTGTGATTGTGGAACACCCGAGGACTGTACTAATATTTGCTGCAATGCAACAACTTGTAAATTAACTCCTGGATCTGATTGTGCTACTGGTGAATGTTGTGATAAACTTACATGTAAATTAAAAGCAAAAGCTACAGTCTGTCGTTCACCGGCTAATGATTGTGATCTCCCAGAGTTTTGTGATGGCAAAGGTCAATATTGTCCATCTGATGTATATAGTAAAAATGGTATACAATGCTTAGATAAAAGGGGTTACTGTTAT…	SEWSSCSKEDLKGSFDIGMDYCLMNKPEVLFDSPTCGNGFVEKGEQCDCGTPEDCTNICCNATTCKLTPGSDCATGECCDKLTCKLKAKATVCRSPANDCDLPEFCDGKGQYCPSDVYSKNGIQCLDKRGYCYNGKCNIS	SEWSSCSKEDLKGSFDIGMDYCLMNKPEVLFDSPTCGNGFVEKGEQCDCGTPEDCTNICCNATTCKLTPGSDCATGECCDKLTCKLKAKATVCRSPANDCDLPEFCDGKGQYCPSDVYSKNGIQCLDKRGYCYNGKCNIS
	Gene.518466_csim_minion_414418_g.518466_m.518466	ATGATTAAATCAAATATCATATTTTGCCTTGTTTTGGTATTAGTGAGCAATGAAATTAATGGAGGGCTACTTGAGTTCGGTGCAATGATAAAAGCAGTGATGAAATGGAATCCAGGTCACTACAATGAATATGGAAATTGGTGCGGTAAAGGCGGATCAGGGTCAGTAGTTGATGCAATTGACCAGTGCTGTATTTCAGCAAACAAGAACAGAGCTGGTATCACAACTAAAAATTTTGAGTGGGGTCGCAAAAGAGGATGGCTCCATTACAAGACTAATAAATAA	MIKSNIIFCLVLVLVSNEINGGLLEFGAMIKAVMKWNPGHYNEYGNWCGKGGSGSVVDAIDQCCISANKNRAGITTKNFEWGRKRGWLHYKTNK*	GLLEFGAMIKAVMKWNPGHYNEYGNWCGKGGSGSVVDAIDQCCISANKNRAGITTKNFEWGRKRGWLHYKTNK
	Gene.520922_csim_minion_420428_g.520922_m.520922	TTGGCCAGCATTGTTCTGATCCACGCACGCACACAAGACGAAGCATGTGCTGGGAACTGTGATGCATCGAAAGCTCTGAAGTGTGTGCCAACATTTTCATGTCAGCCTATCGATAAATGTGAAGGGAAAGGGGATTGGCTGGGCCGATGCGTCCCGGACTACAGTTTTAAAACTGTCTGCAAGCTACCCCTTGTTACTGGCCCATGCATGGCAATGAATCGTCCCTGGGGCTTCCAGAGAGGTGTATGTGCACAGTTTACATATGGTGGCTACGGGGGAAACGGGAACAGGTTCAATTCAATGAAGGAATGTGAAGACCGTTGTCTGATGTAG	LASIVLIHARTQDEACAGNCDASKALKCVPTFSCQPIDKCEGKGDWLGRCVPDYSFKTVCKLPLVTGPCMAMNRPWGFQRGVCAQFTYGGYGGNGNRFNSMKECEDRCLM*	RTQDEACAGNCDASKALKCVPTFSCQPIDKCEGKGDWLGRCVPDYSFKTVCKLPLVTGPCMAMNRPWGFQRGVCAQFTYGGYGGNGNRFNSMKECEDRCLM
	Gene.524403_csim_minion_430111_g.524403_m.52440	TGTTCTTCGTTCAGTTACGTATTGCTCAGTGGTATCAACGCAGAGTGCTACGAAACGGCCAACGAAAATAGTTGCGGAAATTCATCATATAGTTTAATAGATTATAAACCATATTCTGTCCAATACAAATATGATGAAACTAAAATCAGCTGTGATGAAGACCAGGACGACTGTCCACGCATCATTTGTCACTGTGACCGTATAGCAAGTTTCTGCTTCAAAAAGTTCAAGCATCTTTACAACTCAAAAAACAAGAAAACTTCAATCCTAGACAGTATATTGAACCATATTTTTTAG	CSSFSYVLLSGINAECYETANENSCGNSSYSLIDYKPYSVQYKYDETKISCDEDQDDCPRIICHCDRIASFCFKKFKHLYNSKNKKTSILDSILNHIF*	CSSFSYVLLSGINAECYETANENSCGNSSYSLIDYKPYSVQYKYDETKISCDEDQDDCPRIICHCDRIASFCFKKFKHLYNSKNKKTSILDSILNHIF*
	Gene.527762_csim_minion_440812_g.527762_m.527762	CAAAAAATGTACTGGGATGACTACGCTGCATATGTAGCCCAACAATGGGTCAACAACTGTAAATTCGCTCATGATACAAACCAAGATAGAAATATTCCAGGTTTAATGTCATTGGGACAAAACATCGCGATGGGGCAAAAAGATTGGACCGCTGCTGTGATGGCATGGTTCAACGAACAAAAATCGTTTAAATATGGACAAGGATCAACGGGGGGTGTAACTGGTCACTATACACAGCTTGTGTGGGCTTCAAGTATTAGGCTTGGATGTGGATTCGCCCAATGTAATGGTAGTCCATATTATTTCTGCAATTACGGGCCAGCAGGAAAC	QKMYWDDYAAYVAQQWVNNCKFAHDTNQDRNIPGLMSLGQNIAMGQKDWTAAVMAWFNEQKSFKYGQGSTGGVTGHYTQLVWASSIRLGCGFAQCNGSPYYFCNYGPAGN	QKMYWDDYAAYVAQQWVNNCKFAHDTNQDRNIPGLMSLGQNIAMGQKDWTAAVMAWFNEQKSFKYGQGSTGGVTGHYTQLVWASSIRLGCGFAQCNGSPYYFCNYGPAGN
	Gene.67427_csim_minion_21579_g.67427_m.67427	ATGATTTTAATGAAATATAAATGTTTCTTGGATCTGTGTTGCAGAAACATTCTTTGTACATGTATCTGTATAATCCTTGTGTTTCCTTTTACATCGGCTGTTTGCCCCGTTGGAACTCTCAGCCTTGACCATGCGTGTTTCTCCGCCGCGGAAGCTAAAGGGAGTTATGCAGAGGGACATGTGACGTGTGCTCAAAAATATGCTGATGCCAACTCTCTTATTGTTCGATCAAGTGAAGACCTTGCCCGAATAGATCTTGTTATTGGTCTTCTTTCTGGGTCTTTCTTCGAGGATGTGTACCTGGGAATCCGCTATGACCCAAACAAAAAACAATGGTTGCTAGGTGACGGTACACAATGCTACTGGCAACCAATCACTATGCCTGAAACGCTGTCTGAA…	MILMKYKCFLDLCCRNILCTCICIILVFPFTSAVCPVGTLSLDHACFSAAEAKGSYAEGHVTCAQKYADANSLIVRSSEDLARIDLVIGLLSGSFFEDVYLGIRYDPNKKQWLLGDGTQCYWQPITMPETLSEEKCVKLKMGKVVISDCSEKLSVFCQSRDPDSPTTERPTEATTKASTVLSTTTIKPTTTTAKPTTVSTTGSTMAKPTSTATPSTTTSSTATQAIQSTTSSSSSSAPCPKDAIDLDHICYIAIDMKASYMGAEKHCYEAYKNGHLYSIRTGGDLSKLDLILAFLLHTDEKIYAGARYQPVLQYWLWPDFNQVHWSPVTLPPLPGKETCSKTQAGKFTVGDCDEQLRFICQFAANGKPIQFETQTTPAPTTTTNGPTSSKPTEASTLNP…	VCPVGTLSLDHACFSAAEAKGSYAEGHVTCAQKYADANSLIVRSSEDLARIDLVIGLLSGSFFEDVYLGIRYDPNKKQWLLGDGTQCYWQPITMPETLSEEKCVKLKMGKVVISDCSEKLSVFCQSRDPDSPTTERPTEATTKASTVLSTTTIKPTTTTAKPTTVSTTGSTMAKPTSTATPSTTTSSTATQAIQSTTSSSSSSAPCPKDAIDLDHICYIAIDMKASYMGAEKHCYEAYKNGHLYSIRTGGDLSKLDLILAFLLHTDEKIYAGARYQPVLQYWLWPDFNQVHWSPVTLPPLPGKETCSKTQAGKFTVGDCDEQLRFICQFAANGKPIQFETQTTPAPTTTTNGPTSSKPTEASTLNPIKTKPTTEKPAQSTKNPITAPPVIHVVCPHDAL…
	Gene.90104_csim_minion_31095_g.90104_m.90104	ATGAAGAAATCTCCATTATTTTTAAATTTTCTGATAGTGATAACTGTTTTTATTTTTGAAGCCTCGGGTTATTTACTTCATGGATCTGTAGGATACTATGATGGAGTCTCACTATCATTTAAGGACACTTTGGAAAAAAATAATAGTATTGCATATGGGTCATTTAATGATTCTTTAAACTCCATAGGATGGGGAGTTTTGAATGTAAAATCCGGTTATGGAAGCAAGATATACCCGGATGAAAAAATTGCCTACGCAGCCGGATATCTTGAGGGTGTTTTTACCTACAGGAGAATTTATCAAAGTTGGATTAATGTTAAGAAATCGTTTCTGCTAGATGACATTGAGAAGAAATACAGGGTATTTTATGATGCTCAGGATAAATGGACCAAAGAACAG…	MKKSPLFLNFLIVITVFIFEASGYLLHGSVGYYDGVSLSFKDTLEKNNSIAYGSFNDSLNSIGWGVLNVKSGYGSKIYPDEKIAYAAGYLEGVFTYRRIYQSWINVKKSFLLDDIEKKYRVFYDAQDKWTKEQVDSFAKKDPVWKVIGYIMNQLDGLIDGYNQAARPDHKLDRFAFLFMNGVGDSLDIQHVVDPKNCPDLLQMEPLALRRYLQSHGHCSALVKVTPGFEDLLMAHSTWLYYSMTLRIYKHYDIKFKDPNALGVKMSFSSYPGAIESQDDFYILGSTNMVLLQTTNSIINQTLYKKVTPESLFSWQRVRLANLMADNGRSWTKYFSLYNSGTYNNQYMIIDLKKFEPKKTLHPGTLWVIEQIPGHISSGDMTNILVDGHWPSYNVPFFED…	YLLHGSVGYYDGVSLSFKDTLEKNNSIAYGSFNDSLNSIGWGVLNVKSGYGSKIYPDEKIAYAAGYLEGVFTYRRIYQSWINVKKSFLLDDIEKKYRVFYDAQDKWTKEQVDSFAKKDPVWKVIGYIMNQLDGLIDGYNQAARPDHKLDRFAFLFMNGVGDSLDIQHVVDPKNCPDLLQMEPLALRRYLQSHGHCSALVKVTPGFEDLLMAHSTWLYYSMTLRIYKHYDIKFKDPNALGVKMSFSSYPGAIESQDDFYILGSTNMVLLQTTNSIINQTLYKKVTPESLFSWQRVRLANLMADNGRSWTKYFSLYNSGTYNNQYMIIDLKKFEPKKTLHPGTLWVIEQIPGHISSGDMTNILVDGHWPSYNVPFFEDIYNMSGYPALEQKYGPDYSYQLA…
	Gene.96560_csim_minion_33927_g.96560_m.96560	TGTGTCTTTTTGAGTAAACACAACACTGAGATGTTGCTTTGGACTATAGGAAACATTCTTTGTACATGTATTTGTATAATCCTTGTGTTTCCTTTTACATCGGCTGTTTGCCCCGTTGGAACTCTCAGCCTTGACCATGCGTGTTTCTCCGCCGCGGAAGCTAAAGGGAGTTATGCAGAGGGACATGTGACGTGTGCTAAAAAATATGCTGATGCCAACTCTCTTATTGTTCGATCAAGTGAAGACCTTGCCCGAATAGATCTTGTTATTGGTCTTCTTTCTGGGTCTTTCTTCGAGGATGTGTACCTGGGAATTCGCTATGACCCAAACAAAAAACAATGGTTGCTAGGTGACGGTACACAATGCTACTGGCAACCAATCACTATGCCTGAAACGCTG…	CVFLSKHNTEMLLWTIGNILCTCICIILVFPFTSAVCPVGTLSLDHACFSAAEAKGSYAEGHVTCAKKYADANSLIVRSSEDLARIDLVIGLLSGSFFEDVYLGIRYDPNKKQWLLGDGTQCYWQPITMPETLSEEKCVKLRMGKVVISDCSEKLSVFCQSRDPDSPTTERPTEATTKPSTVLSTTTIKPTTTTAKPTTVSTTGSTTAKPTSTAAPSTTTSSTATQAVQSTTSSSSSSAPCPKNAIDFDHICYIAIDMKASYMGAEKHCYEAYKNGHLYSIRTGGDLSKLDLILAFLLHTDEKIYAGARYQPVLQYWLWPDFNQVHWSPVKLPPSPGKETCSKTQAGKFTVGDCDEQLRFICQYAANGKPIQFETQTTPAPTTTTNGPTSTKPTEASTL…	CVFLSKHNTEMLLWTIGNILCTCICIILVFPFTSAVCPVGTLSLDHACFSAAEAKGSYAEGHVTCAKKYADANSLIVRSSEDLARIDLVIGLLSGSFFEDVYLGIRYDPNKKQWLLGDGTQCYWQPITMPETLSEEKCVKLRMGKVVISDCSEKLSVFCQSRDPDSPTTERPTEATTKPSTVLSTTTIKPTTTTAKPTTVSTTGSTTAKPTSTAAPSTTTSSTATQAVQSTTSSSSSSAPCPKNAIDFDHICYIAIDMKASYMGAEKHCYEAYKNGHLYSIRTGGDLSKLDLILAFLLHTDEKIYAGARYQPVLQYWLWPDFNQVHWSPVKLPPSPGKETCSKTQAGKFTVGDCDEQLRFICQYAANGKPIQFETQTTPAPTTTTNGPTSTKPTEASTL…
Tubulanus polymorphus	Gene.10036_r_2731_g.10036_m.10036	TTTTATACGCTAATACTTGGATTAATAGCAACCACAAGTGGGGTTGCTCCACCCGATCCTCGTAATGACAAAGCACTTTTGAATCAGTTGAAGAATATAAAGAGCACGGAAGATTTCCTTAAAAATCTGAAAATAGACGCGTCGGACATCGAAGCACTGACTGGAGTAAATGCAACTCTATCTGCGGCGGAAATCGAGGAAGGCAAACTGATACCAACTACTGCTTCAGATGCGTTGGCTAGTGTGTTATCCGTACAAGCACGGTGTGAACCCAGAGATATGGAGATCGAGATACCCAGGGATGACCCTATGGTATTCGTCTGGCCGAGCTGTATCAAAGCAAAACGATGTGGAGGATGCTGTGGTCACGAAATGCTCGTATGCGCCCCGGACGAGGCT…	FYTLILGLIATTSGVAPPDPRNDKALLNQLKNIKSTEDFLKNLKIDASDIEALTGVNATLSAAEIEEGKLIPTTASDALASVLSVQARCEPRDMEIEIPRDDPMVFVWPSCIKAKRCGGCCGHEMLVCAPDEAKGISETKVKVMKASYPTMGASSFKYSSVQEISIETHTACECRCRVQEKDCHRNQEYIPTECRCKCQDKIIKKCSRSKKWDDNVCACVCKKVYDCGTYESYDWNVCRCTYKRMAKDDDNNENFEITENKKQPNSPTTDPHAACQGSLRCPDGFVAISEMTGCACKPASVVNEVDDTTDNGNFDLGGDNFNLDLGKSLETNDGFGSMDINLERRSENNDGDDVINGTK*	VAPPDPRNDKALLNQLKNIKSTEDFLKNLKIDASDIEALTGVNATLSAAEIEEGKLIPTTASDALASVLSVQARCEPRDMEIEIPRDDPMVFVWPSCIKAKRCGGCCGHEMLVCAPDEAKGISETKVKVMKASYPTMGASSFKYSSVQEISIETHTACECRCRVQEKDCHRNQEYIPTECRCKCQDKIIKKCSRSKKWDDNVCACVCKKVYDCGTYESYDWNVCRCTYKRMAKDDDNNENFEITENKKQPNSPTTDPHAACQGSLRCPDGFVAISEMTGCACKPASVVNEVDDTTDNGNFDLGGDNFNLDLGKSLETNDGFGSMDINLERRSENNDGDDVINGTK
	Gene.11763_r_3435_g.11763_m.11763	ATGACGCTGTTTTCTACGTTTGTTATATTAGCACTGAACACGTTCGCAGTTATAAGGTTAAGCGAACAAAGCTTGCTTGAGTTTGGTATTATGCTGCAGAAAACAACACACAGAAATCCTTTTGATTTTAATAACTACGGCAATTGGTGCGGAATAGGTGGAAAGGGAAAAACTGTTGATGAAATTGATAAGTGCTGTAAAGCTCACGACAAATGTTACGGCGACTTACAACGAAGTAGCTGTACAGCTTCGACGTCGCTGCTGATTTATTTTATTAACTACGAATACAGAATCACTAAGCGAGGAATAAAGTGTAATCGGAACAAGACTTGGAAAAAATGCAGACGTGGATTGTGCCAATGTGACAAGGCATGCGCTGAATGTTTCGGCAAGTGGAAT…	MTLFSTFVILALNTFAVIRLSEQSLLEFGIMLQKTTHRNPFDFNNYGNWCGIGGKGKTVDEIDKCCKAHDKCYGDLQRSSCTASTSLLIYFINYEYRITKRGIKCNRNKTWKKCRRGLCQCDKACAECFGKWNKDYNKVNHHGKRALDDDLKRRSKAHVL*	SLLEFGIMLQKTTHRNPFDFNNYGNWCGIGGKGKTVDEIDKCCKAHDKCYGDLQRSSCTASTSLLIYFINYEYRITKRGIKCNRNKTWKKCRRGLCQCDKACAECFGKWNKDYNKVNHHGKRALDDDLKRRSKAHVL
	Gene.15411_r_4963_g.15411_m.15411	ATGAGTCTAGTTTGTCGCTGTTGTGATGGAGACATCTTTAGTCAAAGAGTTCAAGTGAGGTTGGTTATATTTGGATTGGTGTCAGCTCTGTTCGTGATCGGCGGAAACTCCCGAGTGAGCGCCGCTGGATGGAAGAGAGATAGCGCCGCAACAGACATACCGCCAAATTTGTCGAACTTTAATCGGCCGGTTCGTGATGTAGATGGTATATCCCCCCGCGGGGTACGAGCACTCGGAGCCGCAACAGACATACCGCCAAATTTGTCGAACTTTAATCGGCCGGTTCGTGATGTAGATGGCATATCCCCCCGCGGGGTACGAGCACTCGGAGATGATTTAACAATTGACGAAGCTAAAGATATACTGCAGTCCAAGCAAGCTCTAATTGAAACATACATC…	MSLVCRCCDGDIFSQRVQVRLVIFGLVSALFVIGGNSRVSAAGWKRDSAATDIPPNLSNFNRPVRDVDGISPRGVRALGAATDIPPNLSNFNRPVRDVDGISPRGVRALGDDLTIDEAKDILQSKQALIETYIICDKACAYEFDYDKDKITKFINDVIDRMNEFLTPIDVSMSIVGIEAWSKINYLSFDPSVIGTSFNDRQRGVLDQLEAYRIGFVNDRINSDFILLLSGNKFSDMNGAAFSSAMCNTKRSVAFAGFSNYYASTTIEMVAQTALHEMGHALGMSHDTADCNCDLGYGNCTMSPSQNLAQVDNPTYSDCSLKSLAGYLKTGDIDCLIQDAEIKDSFCGNGQVDDGEDCDCGTLGGLEDCECCDHKTCKFVEAGNSCQANDCQTCSGDSED…	AGWKRDSAATDIPPNLSNFNRPVRDVDGISPRGVRALGAATDIPPNLSNFNRPVRDVDGISPRGVRALGDDLTIDEAKDILQSKQALIETYIICDKACAYEFDYDKDKITKFINDVIDRMNEFLTPIDVSMSIVGIEAWSKINYLSFDPSVIGTSFNDRQRGVLDQLEAYRIGFVNDRINSDFILLLSGNKFSDMNGAAFSSAMCNTKRSVAFAGFSNYYASTTIEMVAQTALHEMGHALGMSHDTADCNCDLGYGNCTMSPSQNLAQVDNPTYSDCSLKSLAGYLKTGDIDCLIQDAEIKDSFCGNGQVDDGEDCDCGTLGGLEDCECCDHKTCKFVEAGNSCQANDCQTCSGDSEDCSGEDMEEFTSCDDKRGYCYGNTCQSPDRSCKRLYGPNAYA…
	Gene.20339_r_7345_g.20339_m.20339	ATGTTCCTCGAGCGCAGCAAGTACAAAACTTGTTTTAAAGAAATTCTTCTCGTGACTTCCTGTTTGCTCGAGGATATCAACATGTTCAGGACAATTATACTCGTTTTAGTAGTGGTACAATACAGTAAACAAGATGTATCTCAGTTTGGGATGATGATTTCGCACCGGACAAAAATGAACCCACTAGATTTTAATAGTTACGGCAATTGGTGTGGAAAAGGTGGCAGCGGAGTTGTTGTTGATGATATCGACAAATGTTGCAAAACCCACGACAATTGCTATGAAGCCGAAGAGAAAAATTGCATGTTTTCATGGATGATATACACAACCGCGTATTACTGGTACAAAGACGGAGAGGGAGTATACTGCTTTAATGCATGGCCGAATTTACCCTGTTCG…	MFLERSKYKTCFKEILLVTSCLLEDINMFRTIILVLVVVQYSKQDVSQFGMMISHRTKMNPLDFNSYGNWCGKGGSGVVVDDIDKCCKTHDNCYEAEEKNCMFSWMIYTTAYYWYKDGEGVYCFNAWPNLPCSLGLCICDKKAADCFTKWKHTYDTKQKKLI*	DVSQFGMMISHRTKMNPLDFNSYGNWCGKGGSGVVVDDIDKCCKTHDNCYEAEEKNCMFSWMIYTTAYYWYKDGEGVYCFNAWPNLPCSLGLCICDKKAADCFTKWKHTYDTKQKKLI
	Gene.20564_r_7470_g.20564_m.20564	ATGTTACGACTGTTCCTTAAATATTTTTGCAAGGCAAGGCCTTTTTATATATTGGGAAACATGGCAAACACGATAGCTGACGTGGACAATTTCCTCAGTTTAGGAGCCAACGCTCTAGAAGCCGATCTGACATTTAATAAGGAGACGTCAAATGTGGAATATTTCTACCAAGGTGCTCCTTGCGATTGTATGCGAAAGTGTGGCAGATACGATACTTATGCGGATTATTTCAAGCATCTGAGAGACCTTGCTACCCCAGGTAATGAGAAATATATTTCCACATTCTCCGGCCTGTTATGGGTTGATCTGAAGCTTAAAGGGATACCTAACCTCAGAATCGCCGCATCATCATTGGCTTCATTTTTATTGAACACAATCTACGTAATGGATACCAGACTG…	MLRLFLKYFCKARPFYILGNMANTIADVDNFLSLGANALEADLTFNKETSNVEYFYQGAPCDCMRKCGRYDTYADYFKHLRDLATPGNEKYISTFSGLLWVDLKLKGIPNLRIAASSLASFLLNTIYVMDTRLTIIFRVETTFWPFLEKLVEDITAAKREDILKRIGVATSGAKDFSQFLTKANQPIYKDLGGFWLSDGVSNCFEYFFDTIELREGLIRRDMANNVVSKVARWTVDFTSHIKDALWLEVDAIFTNYPNVVRDVLNQKDFKDKYRMATMYDDHFKLYQGIGAGKRAGCSRYMLSKAYCWKDTTIAGDWCWTNQLCGSDPQICHQEIHCA*	MLRLFLKYFCKARPFYILGNMANTIADVDNFLSLGANALEADLTFNKETSNVEYFYQGAPCDCMRKCGRYDTYADYFKHLRDLATPGNEKYISTFSGLLWVDLKLKGIPNLRIAASSLASFLLNTIYVMDTRLTIIFRVETTFWPFLEKLVEDITAAKREDILKRIGVATSGAKDFSQFLTKANQPIYKDLGGFWLSDGVSNCFEYFFDTIELREGLIRRDMANNVVSKVARWTVDFTSHIKDALWLEVDAIFTNYPNVVRDVLNQKDFKDKYRMATMYDDHFKLYQGIGAGKRAGCSRYMLSKAYCWKDTTIAGDWCWTNQLCGSDPQICHQEIHCA*
	Gene.21335_r_7884_g.21335_m.21335	ATGAGAAACTTCGCACTCGTCATCGTCCTTATATCAGAGACTGTAAAAGGCCAAATTCTGGACCGAGGATTCACCCGGGCTGAGAAGCAGAAATTGCTGGATTTGCATAATGAAGCCCGTGGAAAAGTTGCCATAGAAAATCTCTATAACAGACCTTCAGCCGCAAACATGATCGCAATGGAATGGGATGATCGTTTGGCGAGGAAAGCGCAGGATTGGGCCAATCAATGTCAAGGTGGCCATGACTCAAACGAGGCCCGAAAATTCGAGCCATATCCAAACGTAGGTCAAAACTATGCCGGTAATTACGGAATAGAAGAATCAATAAGGGGTTGGTTTGACGAATATGTTGATCATTATTATGACAGTGGAAATTGCAATGGAGGGAAGATGTGTGGT…	MRNFALVIVLISETVKGQILDRGFTRAEKQKLLDLHNEARGKVAIENLYNRPSAANMIAMEWDDRLARKAQDWANQCQGGHDSNEARKFEPYPNVGQNYAGNYGIEESIRGWFDEYVDHYYDSGNCNGGKMCGHYTQMAWWNSIKVGCGWNMCKGYSMFTLYCNYAPGGNTNMNGQKDKLYISGPPCSECPVGYEFCMGKKLCASKKMCSNTDTSCRCTISSCNNGGRFDPSKCSCQCPNGYDGPRCEKECADEIDYCKGYVDQNGCGWDYSMWMWMSRVCKKSCKKCGAPRDPEASDADRLKTNVKTVKRVGSGKAGEPDGSVEDGDETGTGVTCKDLENDCSHWAGIGECSKNANWMKENCQASCGACPGEGDCVNTFGDRACAEWDNEGECENNPD…	QILDRGFTRAEKQKLLDLHNEARGKVAIENLYNRPSAANMIAMEWDDRLARKAQDWANQCQGGHDSNEARKFEPYPNVGQNYAGNYGIEESIRGWFDEYVDHYYDSGNCNGGKMCGHYTQMAWWNSIKVGCGWNMCKGYSMFTLYCNYAPGGNTNMNGQKDKLYISGPPCSECPVGYEFCMGKKLCASKKMCSNTDTSCRCTISSCNNGGRFDPSKCSCQCPNGYDGPRCEKECADEIDYCKGYVDQNGCGWDYSMWMWMSRVCKKSCKKCGAPRDPEASDADRLKTNVKTVKRVGSGKAGEPDGSVEDGDETGTGVTCKDLENDCSHWAGIGECSKNANWMKENCQASCGACPGEGDCVNTFGDRACAEWDNEGECENNPDWMSENCRKSCKKCSTAG…
	Gene.21807_r_8136_g.21807_m.21807	ATGGGCATAAAAATGAAAGACACTATAGTTGAGTTGGTTGTTATAGTGTTGTTGCTAACGAGCTTTGTACCTGCAGACGTTACAAGCAGTCAGAATAGCTTCGCTTGTAAAAACGCTCAAAATGAAACCGTTGATTGGTTTATGATATACAAGTTGCCCAAACTAACGGAGCATGAGAATAAACTAATCTCCGAAGGATTAGGACACTACTATCTTGATGCGAAAAATCCACAGTTTAAGTTGTCCGATGTGTCGATTAGTGAAACGTCAGGTCATGCTATTGCCAACACTCTCGATCAAATGTATACAGCTGATAAGAACAAACTTGATGTTCTCAGGTTATTAATGAATGATGAAACGCCAGAAGGTCACAAAGACGAATATCGTGCTCATCAGAAA…	MGIKMKDTIVELVVIVLLLTSFVPADVTSSQNSFACKNAQNETVDWFMIYKLPKLTEHENKLISEGLGHYYLDAKNPQFKLSDVSISETSGHAIANTLDQMYTADKNKLDVLRLLMNDETPEGHKDEYRAHQKGVVLFDAVGGFWMIHSTPEFPHEAKYTYEWPDNGKVFGQSFLCISADNHNNLDNIAQLLAMSNPSVYDYRLPTSFKVNPLFKVIANNKPAQSEPWTVELPITSLSKTEFTAFSKAKKFNKDLYDSLVAVKLDTDLRTETWQLGDHKNVIPSTCPTSRSKAHKVENIEHINIDDYVSFKRTHDHSKLAVSDRKHTTVCIGDINRQYSQYRRGGGTVCLEDKSVWNSYNSLISEIESCKTKHGRQTKHGRQIDDKTIRYHSYQNDLDM…	DVTSSQNSFACKNAQNETVDWFMIYKLPKLTEHENKLISEGLGHYYLDAKNPQFKLSDVSISETSGHAIANTLDQMYTADKNKLDVLRLLMNDETPEGHKDEYRAHQKGVVLFDAVGGFWMIHSTPEFPHEAKYTYEWPDNGKVFGQSFLCISADNHNNLDNIAQLLAMSNPSVYDYRLPTSFKVNPLFKVIANNKPAQSEPWTVELPITSLSKTEFTAFSKAKKFNKDLYDSLVAVKLDTDLRTETWQLGDHKNVIPSTCPTSRSKAHKVENIEHINIDDYVSFKRTHDHSKLAVSDRKHTTVCIGDINRQYSQYRRGGGTVCLEDKSVWNSYNSLISEIESCKTKHGRQTKHGRQIDDKTIRYHSYQNDLDMVLEKLNVLDTL
	Gene.22507_r_8513_g.22507_m.22507	ATGGCGCAGTACTGTTTCGTTATAACGATCATTGCAGTAGTTGGTTTTACGGCTTCACAAAACTGCCCTGAGAAGTTCAAGGCAGTTAGTGCTTCGCATACAGCATGTAAGCCAGACGCAACAGGGATCAGTAACAGAGGTGTCTCAATAGCCGATCGAAACCTCATATTGAGGAAACACAACGAACTGAGAGGAACTGTACATAATTACGGTCAACCTAAGGCGACAAATATGATGAAAGTGTATTGGGACGAAGAAGTGGCAATGGTAGCTCAAAAGTTGGCCGACTCATGCAAGCTCGGTTCACATGATAAAAACTTCAATAGAAATATTCCAGGTCGAATGACACTTGGACAAAATCTGGCAAACGGCCAATCCAGCTGGAATGAAGCAATTATG…	MAQYCFVITIIAVVGFTASQNCPEKFKAVSASHTACKPDATGISNRGVSIADRNLILRKHNELRGTVHNYGQPKATNMMKVYWDEEVAMVAQKLADSCKLGSHDKNFNRNIPGRMTLGQNLANGQSSWNEAIMDWFNEYKDFAYNIGSKNNKPTGHYTQIVWAETTRIGCGFTQCPNGKSYVCNYGPAGNLNGGRKPYETGQTVGASCPKTLTNGVCDCKEKICLNSGKMNPNTCQCTCLGQKQWFRQPDCGIECNKAKDTFACKTNGGIYGVEECRLYSNVPGEYCPITCKTCPAGDISKQKEGGAATTGPSTGGNKETKPVAPPVAPPISPHVVGNCQVPDAPKCGLPGVQGGFYTSSYCKYYSIKKMCPVMCKTCKAPACDDGTGRRMSKGQTWIF…	QNCPEKFKAVSASHTACKPDATGISNRGVSIADRNLILRKHNELRGTVHNYGQPKATNMMKVYWDEEVAMVAQKLADSCKLGSHDKNFNRNIPGRMTLGQNLANGQSSWNEAIMDWFNEYKDFAYNIGSKNNKPTGHYTQIVWAETTRIGCGFTQCPNGKSYVCNYGPAGNLNGGRKPYETGQTVGASCPKTLTNGVCDCKEKICLNSGKMNPNTCQCTCLGQKQWFRQPDCGIECNKAKDTFACKTNGGIYGVEECRLYSNVPGEYCPITCKTCPAGDISKQKEGGAATTGPSTGGNKETKPVAPPVAPPISPHVVGNCQVPDAPKCGLPGVQGGFYTSSYCKYYSIKKMCPVMCKTCKAPACDDGTGRRMSKGQTWIFGSSRVACNSGGYLILEKGC…
	Gene.25045_r_10009_g.25045_m.25045	CAAGGATTCGGAGCTAGAATCCGGCGTTCAACATGTCCTCAAAAGTTTACGGATGCAACAAGTAGTCATACAGCGTGCAAGGCGTACAATACAGCATTAAGCAGCAGAGGCATTTCAAGTGGTAATCAGGATCTGATAGTGAACTTACATAACGAACTACGGGGTGATTTAGTAAAGTATGGACAACCTGCGGCAGCTGACATGCTAAAAATGTCCTGGGATGATGAAATAGCTATGATCGCCCAAAAGCATACAGACGCATGCAGTTGGGGACATGACGCAAACGAAGAAAGGCAAATTCCTGGGCGTTTCAGAGTTGGCCAAAACCTTGCGTTGGGCCAAGGCGACTGGAAGGCCGCGATTATGGCTTGGTTTAACGAATACGCGGACTATAAATTT…	QGFGARIRRSTCPQKFTDATSSHTACKAYNTALSSRGISSGNQDLIVNLHNELRGDLVKYGQPAAADMLKMSWDDEIAMIAQKHTDACSWGHDANEERQIPGRFRVGQNLALGQGDWKAAIMAWFNEYADYKFGVGSINGKAVGHYTQVVWSKSLKIGCGFSDCPTIGKFYACNYGPAGNLGQNNPYKKSDSQGSDCPNTLSAGLCDCGTKLCLNGGTLNPNTCSCSCPSNRVWFRNSDCGIECSKASDTSICASQGGYWGDNECKQISNVGYEYCPVGCKVCPGGDISKQKEGGTSVSNEGGGDGSGTSGSGTSTGTDTSGTASACTDNEGKSRNVGDIWYYSIYKATCTSSGITKEKGCNFQNTFILPGESGFVDPYTCTCTVKDNLYSTSCSYSSG*	QGFGARIRRSTCPQKFTDATSSHTACKAYNTALSSRGISSGNQDLIVNLHNELRGDLVKYGQPAAADMLKMSWDDEIAMIAQKHTDACSWGHDANEERQIPGRFRVGQNLALGQGDWKAAIMAWFNEYADYKFGVGSINGKAVGHYTQVVWSKSLKIGCGFSDCPTIGKFYACNYGPAGNLGQNNPYKKSDSQGSDCPNTLSAGLCDCGTKLCLNGGTLNPNTCSCSCPSNRVWFRNSDCGIECSKASDTSICASQGGYWGDNECKQISNVGYEYCPVGCKVCPGGDISKQKEGGTSVSNEGGGDGSGTSGSGTSTGTDTSGTASACTDNEGKSRNVGDIWYYSIYKATCTSSGITKEKGCNFQNTFILPGESGFVDPYTCTCTVKDNLYSTSCSYSSG*
	Gene.25133_r_10065_g.25133_m.25133	TATTTTCAACGCACTTCAAAGATAAAGAAAAACTTTGAGTTTGTCATGTTGCGACTACTCGTGGCAGCTGTTTATATTTGTTTGATTGCTGGGCTGCACGCGGCGACATTGGAAATAATTGCAAACGAAGATGATATAACGGGCAGTTGCACTCAAACCTGTGGACAAATGGGAACACATTATCACAAATTGGGCTGCGATTACCTATATGGATGTTCATTAAATACCCATGGTTGGGATCGAGGTTTCGTGCGATGTGACTTTTGCAAGTGTAAATGCGACAAGAAAAATGATGATCGAGATATAAAAGTGTCGGAGACGTGGATAGATAAAACAGAACCAGAACTCTATGGAACGTGTACCAGGACATGTGACAAGTCAGGTCTTGTAAGAACAAAT…	YFQRTSKIKKNFEFVMLRLLVAAVYICLIAGLHAATLEIIANEDDITGSCTQTCGQMGTHYHKLGCDYLYGCSLNTHGWDRGFVRCDFCKCKCDKKNDDRDIKVSETWIDKTEPELYGTCTRTCDKSGLVRTNKYGCQEVRDCYRNRYGWKRWFVRCDHCRCKCVNRVRASRYELFDVKYDMSGASLNKEKPRAMARTYIENHDSTAQKISRTLSFQRSEQKSVSTTNSLETGLSISVKAGVTIKAVLNFETSLTRSITTGFTTTTGKSSTDVTTDSITTHATVDPHSKKEVVIYAKKLKMDVPFTGKIKRIYKDGSTKVETTKGVLSDVLVGDVRVTYGAKEAL*	ATLEIIANEDDITGSCTQTCGQMGTHYHKLGCDYLYGCSLNTHGWDRGFVRCDFCKCKCDKKNDDRDIKVSETWIDKTEPELYGTCTRTCDKSGLVRTNKYGCQEVRDCYRNRYGWKRWFVRCDHCRCKCVNRVRASRYELFDVKYDMSGASLNKEKPRAMARTYIENHDSTAQKISRTLSFQRSEQKSVSTTNSLETGLSISVKAGVTIKAVLNFETSLTRSITTGFTTTTGKSSTDVTTDSITTHATVDPHSKKEVVIYAKKLKMDVPFTGKIKRIYKDGSTKVETTKGVLSDVLVGDVRVTYGAKEAL
	Gene.26820_r_11136_g.26820_m.26820	ATGGAGTTGAAGTTATTGATGGTTTTTGTTGCTTTCTGCATCGTTGACATCAGTGAACAGAATTTAATCGATTTTGCTAGAATGATCCGACATGCCACAGGCAGGAGAGCTCTAGACTATAATCGTTATGGTAACTGGTGTGGAAGAGGTGGAAGGGGTTCACCTGTCGACGAAATAGACGAATGTTGCAAGGCACATGATGCTTGCTATGACCGTGCAAAAGATGTATGCAACTATAGAACTATATCTAGACTGCTTTCTACAAATTATAAATGGCGCCGTGGTAGTAATGGTAGCAGTAGATGTTTAAGAAACTACACCAGGGACAGATGTCGAAGATATCTTTGTAATTGTGACAGAGTTTGCTCCGCCTGCTTTGGACGTTGGGATGACGAATAC…	MELKLLMVFVAFCIVDISEQNLIDFARMIRHATGRRALDYNRYGNWCGRGGRGSPVDEIDECCKAHDACYDRAKDVCNYRTISRLLSTNYKWRRGSNGSSRCLRNYTRDRCRRYLCNCDRVCSACFGRWDDEYDSRNKG*	NLIDFARMIRHATGRRALDYNRYGNWCGRGGRGSPVDEIDECCKAHDACYDRAKDVCNYRTISRLLSTNYKWRRGSNGSSRCLRNYTRDRCRRYLCNCDRVCSACFGRWDDEYDSRNKG
	Gene.26911_r_11196_g.26911_m.26911	GTGTCCATTACGGCCGGGGGAAGATACTCTATGTTTACTACAGAAAGGATGGCGAGTTCTAAGCTTGTATTCCTAGCTCTCTTGTTGACCGTTGTTAGCCTTACCCTGGCTAGAGACGTCGACAGAGTGGAGGTTTCTGTTTGTGGTAAATGTGAAACCGAACTTTGTCCGAAAGTAGAAAACTGTCTGGGCGGAATCAAAAAGGATAAATGCAGATGCTGCGACGTCTGCGCTTTGAAGAGTGGTGAGATTTGTGATCATCCTAAGGCTCCTAACGTACATGTCGTCGATTTATTCTGTGGCGACAATCTCGAATGTCGCTTGAGAGACGACTTAGAAGAAGGGTCAAAGCCTCAAGCTTTGTGTTTCTGCAAATACGACAGCGTAGTATGCGGTTCC…	VSITAGGRYSMFTTERMASSKLVFLALLLTVVSLTLARDVDRVEVSVCGKCETELCPKVENCLGGIKKDKCRCCDVCALKSGEICDHPKAPNVHVVDLFCGDNLECRLRDDLEEGSKPQALCFCKYDSVVCGSDGKTYENVCELSETAIVSTKDIRVQNMGACKSKPVIVTGPTNVRNVTGSHIFMLCEAKGFPIPTIEWTWSNKNKETLYLPSDDMHISVNSRGGPDRFEITGWLQIMDLQNIHQGDYACLAQNELGISTSKARINVDQKQPEL*	RDVDRVEVSVCGKCETELCPKVENCLGGIKKDKCRCCDVCALKSGEICDHPKAPNVHVVDLFCGDNLECRLRDDLEEGSKPQALCFCKYDSVVCGSDGKTYENVCELSETAIVSTKDIRVQNMGACKSKPVIVTGPTNVRNVTGSHIFMLCEAKGFPIPTIEWTWSNKNKETLYLPSDDMHISVNSRGGPDRFEITGWLQIMDLQNIHQGDYACLAQNELGISTSKARINVDQKQPEL
	Gene.27537_r_11591_g.27537_m.27537	ATGTGGCTTCGAATTTGTATGATAATTTTTGTGACGAATACAGTCCCTCAGACATTTTCCAAAGGAATACAGAACACATTGCAGCTAAATAGTGATGAAAGTCGGGAAATTGATACAATAAATATACTACGACAAATGAAAGAGGATATTGATAACTTGGCAAGGACTCGAATAAGTAAGCGGCCATTTTGTAACTCATTTTACGGATGTGGAAACGGCCATGGGCGACGTAAAAGAGCGGAAACTGCAAATAAAATGTTATTGAGGCAGGTTATGTCTCGAGAGACGTCACCGTCATCAGAAGTTGGAACCGTGAAAAAACGTGCTTTTTGCAATTCTTTTTACGGCTGTGGAAACGGACAGTATCAGAAAAAGTCACAGACCATTCAAAAATTACAA…	MWLRICMIIFVTNTVPQTFSKGIQNTLQLNSDESREIDTINILRQMKEDIDNLARTRISKRPFCNSFYGCGNGHGRRKRAETANKMLLRQVMSRETSPSSEVGTVKKRAFCNSFYGCGNGQYQKKSQTIQKLQKMIKLLGSKNNDKPSLRKRPFCNAFHGCGNGRRKKNFQLLDNPSSNINSGDSSEKNYESNVINAKLLEFLSNKDIEKEISSKERFGLSKRR*	KGIQNTLQLNSDESREIDTINILRQMKEDIDNLARTRISKRPFCNSFYGCGNGHGRRKRAETANKMLLRQVMSRETSPSSEVGTVKKRAFCNSFYGCGNGQYQKKSQTIQKLQKMIKLLGSKNNDKPSLRKRPFCNAFHGCGNGRRKKNFQLLDNPSSNINSGDSSEKNYESNVINAKLLEFLSNKDIEKEISSKERFGLSKRR
	Gene.27650_r_11664_g.27650_m.27650	AACATTGTGACCTTCCTAATTGCTGAGCAGGAACAAGTAAGGCCTATTTATGTCTTAGGACACATGGCGAACACAATCGATGAAGTGAATTATTTTCTCAGCCTTGGGGCAAATGCCATAGAAGCCGATCTCGCATTTAATAAAAAAACATCTAAAGTAGATACCTTGTTCCATGGAATTCCTTGTGACTGCTTCCGAGTATGTGTCAGATCTGAGAAACATGTCGATTATTTTAGGCATATGAGGGATCTCGCCACACCAGGCCATCCTAAATATATTTCAACATTCTCTGGTTTGTTATGGGCTGATCTGAAGCTGTCCGGGATACCCAACCTCAGAATCGCTGCTTCATCAGTGTCCTCTCTTTTGGTGAATACAATATACGTATTCGAAACCAGA…	NIVTFLIAEQEQVRPIYVLGHMANTIDEVNYFLSLGANAIEADLAFNKKTSKVDTLFHGIPCDCFRVCVRSEKHVDYFRHMRDLATPGHPKYISTFSGLLWADLKLSGIPNLRIAASSVSSLLVNTIYVFETRLTILFEVDTYSHWPFIEQLVHDVNAAGRMDILKRIGVLTNGAKSFSHFLAQANQPKYTNLGGVWLSDGVTNCVEHLFNTIGVRQALNHRDMANNIVSKVARWTIDLKRNIRNALWLESDAIITNFPHVVLSVLNERDFKHRYRMASIYDNHFKLYRGLGAGKRTGCSRYPFTSSEYCWKDTTVSGKWCWTSTNCGSDPSVCHHEVSCA*	NIVTFLIAEQEQVRPIYVLGHMANTIDEVNYFLSLGANAIEADLAFNKKTSKVDTLFHGIPCDCFRVCVRSEKHVDYFRHMRDLATPGHPKYISTFSGLLWADLKLSGIPNLRIAASSVSSLLVNTIYVFETRLTILFEVDTYSHWPFIEQLVHDVNAAGRMDILKRIGVLTNGAKSFSHFLAQANQPKYTNLGGVWLSDGVTNCVEHLFNTIGVRQALNHRDMANNIVSKVARWTIDLKRNIRNALWLESDAIITNFPHVVLSVLNERDFKHRYRMASIYDNHFKLYRGLGAGKRTGCSRYPFTSSEYCWKDTTVSGKWCWTSTNCGSDPSVCHHEVSCA*
	Gene.28814_r_12460_g.28814_m.28814	ATCGCCCTCACTCTAACGGTCATTCTCCTTGTACAAGGGGTTTCTGCGTGGTTCTGTAGCGACGATAACGACTGTCGACCTAGTGAGTGTTGTGTAAAGTCATTGTTTATACGTTACTGCTCATCCAGAGGTAACGATGGTGACCGCTGTTATAATTACGACACACCGTTGACACGTACGTGCCCTTGTAACGAGGGTCTTGTCTGTAAAGTAAATCGAGGATTGGACACTTCGACGAACAACAATTTCAGAAGAGGTCGCTGCACCGTCGAAGAAACTGGATCTGGTTATGTTGAAGAGTAA	IALTLTVILLVQGVSAWFCSDDNDCRPSECCVKSLFIRYCSSRGNDGDRCYNYDTPLTRTCPCNEGLVCKVNRGLDTSTNNNFRRGRCTVEETGSGYVEE*	WFCSDDNDCRPSECCVKSLFIRYCSSRGNDGDRCYNYDTPLTRTCPCNEGLVCKVNRGLDTSTNNNFRRGRCTVEETGSGYVEE
	Gene.31713_r_14663_g.31713_m.31713	ATGGGTCACATGGCTAATACCCCAGACGACGTGGATTCTTTTCTGAAATTAGGCGCGAACGCTATAGAGTCTGATCTACAGATTAATGAGACATCGTTCCTACCAGAAGCGATATTCCACGGTTACCCTTGCGATTGTCTGCGAGTTTGCGACCATGAAAGCGCTGTAAATTTGTTCTTCAATCACATGAGAGACATTGCTACCCCTGGTCACCAAAAATATGTCTCAACATTTTCTGGTCTTCTTTGGATTGACGTCAATCTGAAGGGACATTCCGAAAAGGAACTGCAGACTATAGGGTCAGCCATTGCCCAAATCTTGATGAAAACAGTTTATATCAAAAAAACAAATTTGAAGATTATCTTGGAAATAAAAACCAACCATGAATGGCCCATCCTT…	MGHMANTPDDVDSFLKLGANAIESDLQINETSFLPEAIFHGYPCDCLRVCDHESAVNLFFNHMRDIATPGHQKYVSTFSGLLWIDVNLKGHSEKELQTIGSAIAQILMKTVYIKKTNLKIILEIKTNHEWPILSQLVDDIIKANRSVILSKLGFGMSGDEHFQQFLTTAGDAKYKSIGGLYLSDGISNCFEIFFDADIHKALALRDQENSTVSKVVRWTVDTQPSIRNTLWMDIDVITSNDVDDVRHVLQESEFAHRYRLATSEDDPFKRYVGGGGKRMGCSLKGMLRREWYCW	MGHMANTPDDVDSFLKLGANAIESDLQINETSFLPEAIFHGYPCDCLRVCDHESAVNLFFNHMRDIATPGHQKYVSTFSGLLWIDVNLKGHSEKELQTIGSAIAQILMKTVYIKKTNLKIILEIKTNHEWPILSQLVDDIIKANRSVILSKLGFGMSGDEHFQQFLTTAGDAKYKSIGGLYLSDGISNCFEIFFDADIHKALALRDQENSTVSKVVRWTVDTQPSIRNTLWMDIDVITSNDVDDVRHVLQESEFAHRYRLATSEDDPFKRYVGGGGKRMGCSLKGMLRREWYCW
	Gene.32873_r_15596_g.32873_m.32873	ATGATGTTTAAGAATCCAGTTATCATATTTTTCCTATTAATTTCCCCAATCAGTGCCGCCATTATTGACTGGGAAATATGGGAAACCACCATGGCTAATTCCATCAAAAATGGCATATCTTTAGCAAGAAGTAGGGTAGGCGTGGCTTCAATGATGATGACAAACCAAAAGGTCGCATGCGGAATTGAAATTCAGAACTGGACTAAATGGCCATTAACAGACCCTCAGTTAACTGTTGACTACGGTGTATTGCATAAGAGGCCATTTAAAGTTATGCCAGGACAGAGAGAAGGAACGGTGAGCGTCAAGACTTCAGACACTGCGAGTGGCGTTTTTGGCTCAGCGTCATGGTTAATCAAAGGAATGAAGAAACGTGCAATAGTTATGTGGTCGGTTCCA…	MMFKNPVIIFFLLISPISAAIIDWEIWETTMANSIKNGISLARSRVGVASMMMTNQKVACGIEIQNWTKWPLTDPQLTVDYGVLHKRPFKVMPGQREGTVSVKTSDTASGVFGSASWLIKGMKKRAIVMWSVPFSYDFFENWLAVGISKEGVTSHQYTWTYAMYNYCPEDMTDIGFRRDRYYTSSETILYSDDDIEVTGNMDATHKPLVLFVVRPLVSKNLAPSLRKIYVLKNMV*	AIIDWEIWETTMANSIKNGISLARSRVGVASMMMTNQKVACGIEIQNWTKWPLTDPQLTVDYGVLHKRPFKVMPGQREGTVSVKTSDTASGVFGSASWLIKGMKKRAIVMWSVPFSYDFFENWLAVGISKEGVTSHQYTWTYAMYNYCPEDMTDIGFRRDRYYTSSETILYSDDDIEVTGNMDATHKPLVLFVVRPLVSKNLAPSLRKIYVLKNMV
	Gene.33069_r_15764_g.33069_m.33069	ATGACGCCATTGACAATGAAGTTCTTCTGTTCTACAGTTATAATGTTTCTGACACTTGAGACGACCGCTGCGGCGATCACCCAGGAGGACAAAGATACATTTGTGATGGAACATAACAAGTACAGGAACTCTGTTCAAGATTATAAGGGAGTTGACGGGAAAAACTTGCCAAAGCCGACAGATATGGTTGACTTGGCTTGGGATGAAAACATATACATGAAAGCCCAACAACATGCAGACAAATGTATTTTTACACACGATGAAGGGGCGGATAGAAAAGTTGAACCCTATTCGAGCGTAGGACAGAATATAGCATTAGGTTCGCATATGGGAGCCAAGCAGGCAATAGAAATGTGGTTTGGAGAATACAAAGACTTTAAATTTGGTGACACCGACAAC…	MTPLTMKFFCSTVIMFLTLETTAAAITQEDKDTFVMEHNKYRNSVQDYKGVDGKNLPKPTDMVDLAWDENIYMKAQQHADKCIFTHDEGADRKVEPYSSVGQNIALGSHMGAKQAIEMWFGEYKDFKFGDTDNLNAFQKAGHFTQVVWAKTTHIGCGIASCSSLRGTFVVCNYGPAGNNFRTISTPYTAEGSTERR*	AITQEDKDTFVMEHNKYRNSVQDYKGVDGKNLPKPTDMVDLAWDENIYMKAQQHADKCIFTHDEGADRKVEPYSSVGQNIALGSHMGAKQAIEMWFGEYKDFKFGDTDNLNAFQKAGHFTQVVWAKTTHIGCGIASCSSLRGTFVVCNYGPAGNNFRTISTPYTAEGSTERR
	Gene.33600_r_16227_g.33600_m.33600	ATGCAAAAAGACGAAACGCTTACAAGAAACACGCGAAATAATCGAAGAATTATCGACATGGCCGAAAATTGCGAAATCCTGACAACAGCTAGTCGTCTACGTCTTCCAGTATCCGCGCTAGCGATAACAATCGTTGCAGCGTGGCTAATTAACAGTTGCCAAGGCAACAGTATCCAGTTGCTCACGATGATCGATTGCGCGACGAAACGAAACGTCGAAGATTTCGATCAATACGGACGGTATTGCGGACTGGGTAACTGTGGCGGACGTCCTCTTGACGCTATTGATCGGTGTTGTAAGACGCACGATCGATGCTATGGATTACTGGGTAAAACAGGCGGCCCTTGCAGGGAGGGCTGGGACATGTACTTCATGAACTACGAACTAAAGCGAGGAACG…	MQKDETLTRNTRNNRRIIDMAENCEILTTASRLRLPVSALAITIVAAWLINSCQGNSIQLLTMIDCATKRNVEDFDQYGRYCGLGNCGGRPLDAIDRCCKTHDRCYGLLGKTGGPCREGWDMYFMNYELKRGTCNKCKPLSSYGYKDRNAHCKVALCNCDANIVRCLKRHIDVYNATYKDACAHSHSKKGAYEIRTLWRELKSMLNMT*	MQKDETLTRNTRNNRRIIDMAENCEILTTASRLRLPVSALAITIVAAWLINSCQGNSIQLLTMIDCATKRNVEDFDQYGRYCGLGNCGGRPLDAIDRCCKTHDRCYGLLGKTGGPCREGWDMYFMNYELKRGTCNKCKPLSSYGYKDRNAHCKVALCNCDANIVRCLKRHIDVYNATYKDACAHSHSKKGAYEIRTLWRELKSMLNMT*
	Gene.34244_r_16760_g.34244_m.34244	ATGTTTCTTAAAGAGTTTGCGGTGTGTATTTTAATGTTCTGTTCTGTTAGTACAAGTCGTGTATATAAGAAAGATGGTTCCTTACTTTCTGAGAGACGATCGATCCCGAACTTTGCCGAATTGACAGCATCGTACACCGGACGAAACCCAACGGATTTTAATGGCTACGGTAACTGGTGCGGAATCGGTGGGGAAGGTGAACCTGTTGATAATATTGACAAATGTTGTCGAACTCATGATCACTGTTATGGAAAGCTCCGAGAGAACCAGTGCAAGCAATCAAGTTCATTGGAAATCTGGAAACTTCCATACCTACACAGCTATGCGCTGAAGACAATAGATGGCAATCTTGTCTGTGATGATGATAAGAACGACTCTTGTGGTGCAGCCTTGTGTAAG…	MFLKEFAVCILMFCSVSTSRVYKKDGSLLSERRSIPNFAELTASYTGRNPTDFNGYGNWCGIGGEGEPVDNIDKCCRTHDHCYGKLRENQCKQSSSLEIWKLPYLHSYALKTIDGNLVCDDDKNDSCGAALCKCDYTVVLCYKEHISEFDSSNNKSGTQYWLTRKLWSVWSTVFGKRRNKASR*	SRVYKKDGSLLSERRSIPNFAELTASYTGRNPTDFNGYGNWCGIGGEGEPVDNIDKCCRTHDHCYGKLRENQCKQSSSLEIWKLPYLHSYALKTIDGNLVCDDDKNDSCGAALCKCDYTVVLCYKEHISEFDSSNNKSGTQYWLTRKLWSVWSTVFGKRRNKASR
	Gene.34675_r_17159_g.34675_m.34675	ATGGACATTGTTTACACCGCCAGCGAGGACGACTGCTTTGAGATGCTGTGTCATGGCCGCCTGTTTGAAATTGGTGAATTGTACAACCGCAACAAAGATATTAAGGTTGTTGGCCCAACTTTGTGGACAACAAAAGAGCTAAAAGAGATGACGAGTGTAGTGGAAGGCGGAAGTTGCACGTGCACATATTCTGAGAGTACGAAACGCACTGAAAGAATGACAATGCTTGATGTCAGTGGATCGCTGAAGCTTAGTCTAATGTCCAACATGATTAACTTGGAAGGTTCTGGTAAATTTCTACAAGACGACGTCGACTGCACGCGACATAAAACCGCGTCCCTTAATTACACGCTGCTCGGCGGCATGCGACGAATCCGGTTTGATACAAAAATTACATTT…	MDIVYTASEDDCFEMLCHGRLFEIGELYNRNKDIKVVGPTLWTTKELKEMTSVVEGGSCTCTYSESTKRTERMTMLDVSGSLKLSLMSNMINLEGSGKFLQDDVDCTRHKTASLNYTLLGGMRRIRFDTKITFPSVKKVGATHIVVGVQYGGTAIFTYKETCSKDHKILEAGGRLAGEFNKLKVISVSGEVKIKHENKENSEKHSTELSYNGDFHLSTVPGNFEQA	MDIVYTASEDDCFEMLCHGRLFEIGELYNRNKDIKVVGPTLWTTKELKEMTSVVEGGSCTCTYSESTKRTERMTMLDVSGSLKLSLMSNMINLEGSGKFLQDDVDCTRHKTASLNYTLLGGMRRIRFDTKITFPSVKKVGATHIVVGVQYGGTAIFTYKETCSKDHKILEAGGRLAGEFNKLKVISVSGEVKIKHENKENSEKHSTELSYNGDFHLSTVPGNFEQA
	Gene.35073_r_17541_g.35073_m.35073	ATGGTTTACTTGAGTTTACTGTTGACCTGTAGTGCAGTATCTGCGGTACAGCTCATAAAGGTGAACGAAAACCAGGCAAATGTATCGTTTAGGCAGCGAGACATATGCACTCTTTCCAAGAAGGTAGGGCCCTGTCTAGCTAGTATACCACGGTATTTTTTCGAATCAAAAACTCAGTCATGCAATTTGTTCATGTTTGGAGGATGTGATGGCAACGACAATAACTTCACTACGGAAAAAGAGTGTGCAAAGACTTGCCAGATAACAAAAAGAAATGATGCAGAAGAACTGGCTATTACTAAGAGAGGCAAAATGGACAAAAGAAGAAATCATAGAAAAGTTGGTAGGAAAAGCAAGAAAGACATGGACTTAATAAGTAGACTGAGAAAACTTATAAAG…	MVYLSLLLTCSAVSAVQLIKVNENQANVSFRQRDICTLSKKVGPCLASIPRYFFESKTQSCNLFMFGGCDGNDNNFTTEKECAKTCQITKRNDAEELAITKRGKMDKRRNHRKVGRKSKKDMDLISRLRKLIKNQHTDKKNISVKNDRNAKDTEQLLKVLKSLINKHLKGNGDGKNKKKLKTIPNGVLKTRNRNGRKSGD	VQLIKVNENQANVSFRQRDICTLSKKVGPCLASIPRYFFESKTQSCNLFMFGGCDGNDNNFTTEKECAKTCQITKRNDAEELAITKRGKMDKRRNHRKVGRKSKKDMDLISRLRKLIKNQHTDKKNISVKNDRNAKDTEQLLKVLKSLINKHLKGNGDGKNKKKLKTIPNGVLKTRNRNGRKSGD
	Gene.36055_r_18475_g.36055_m.36055	ATGATTGCCTTGATGTTATTTTCTGCCGTAGTGGTTGGTTGCCACGGGTTTACAGCCGAGAAAGTTTATGACTGTGATTCAAGAGCGGATAACTACCGTAATGGGCAATGTATCTATGTTGGCATGGAGCCCAAATTTTGGAATTCTGCTCAGGATGACTGTAAGGCCCGGGGAGGCGATTTGGCCAGCATCCACAGCGCTGAGGAGCAGACTTTTGTTGAAGAAGTTATTGGCCGTGCAAATCCAACCACTAATTCAGTATTTTTTGGTGCAAGAATGCAAGGCGGTGTAGGTAAATGGGCATGGTCTGACAGGAGTACAATGAATTACCAAAACTGGATAGGGGGTAAAGGGCCTGGTAGCATGAGTGCTGTGATGGGAGCCATCTTACTCAAACCA…	MIALMLFSAVVVGCHGFTAEKVYDCDSRADNYRNGQCIYVGMEPKFWNSAQDDCKARGGDLASIHSAEEQTFVEEVIGRANPTTNSVFFGARMQGGVGKWAWSDRSTMNYQNWIGGKGPGSMSAVMGAILLKPRQGEENYAYQWTNVYPNINLQYLCKFALVM*	FTAEKVYDCDSRADNYRNGQCIYVGMEPKFWNSAQDDCKARGGDLASIHSAEEQTFVEEVIGRANPTTNSVFFGARMQGGVGKWAWSDRSTMNYQNWIGGKGPGSMSAVMGAILLKPRQGEENYAYQWTNVYPNINLQYLCKFALVM
	Gene.36658_r_19081_g.36658_m.36658	CTCACTGTTAAGGCGAGGAGAGAGTGTTTTGGTCAGCACGACTGTCCGGCCGGAATGTGTTGCGTTATTGACCCAAAGAATGACGTATCAGGGTGCTTACCCTATCAAAAATTAGACGATCCATGCTTGGCAGATAATCGTTTAAAACAAGGATTGTATCACTTATGTCCGTGTGGCAAGGGTTTGACATGTGCGCGAGAAGTGCTGAAATATGGAAAGCTATCTTTCCCGTATGACGTGTGCAAACCGGATAAATTCTACGGTGATTATTAA	LTVKARRECFGQHDCPAGMCCVIDPKNDVSGCLPYQKLDDPCLADNRLKQGLYHLCPCGKGLTCAREVLKYGKLSFPYDVCKPDKFYGDY*	LTVKARRECFGQHDCPAGMCCVIDPKNDVSGCLPYQKLDDPCLADNRLKQGLYHLCPCGKGLTCAREVLKYGKLSFPYDVCKPDKFYGDY*
	Gene.36857_r_19278_g.36857_m.36857	ATGATTAAATATCTAGCGATATTGTGCGTTTTGGCAGCGGTTATTGAACTAAGTGAGCAAAATATTTTTCAATTTGGAGTGATGATCTTGTACTCTACTAACATGAGCCCTTTTAAATTCAATAAATACGGCAACTGGTGTGGAAGAGGCGGTGGGGGCGCCACAGTAGACCGGATAGACAATTGTTGCAAGGTACATGACAAGTGTTACGACCGATTAAAGAGGGTCTGCAAAGTTTCCGCGGTTTTCTATACCGCTACGTACCGCATGCGCCTGCGAGGGGGCAGCATCACGTGTAATAAGAATTCGTGGCTGCTGAGGAAATGCAAGGACGGTCTTTGTAAATGTGACAGGGCGGCCGCTTACTGTTTTAAGCGTTATAAGAGATATTACAACAAC…	MIKYLAILCVLAAVIELSEQNIFQFGVMILYSTNMSPFKFNKYGNWCGRGGGGATVDRIDNCCKVHDKCYDRLKRVCKVSAVFYTATYRMRLRGGSITCNKNSWLLRKCKDGLCKCDRAAAYCFKRYKRYYNNNHHHGKRDLTDVINT*	NIFQFGVMILYSTNMSPFKFNKYGNWCGRGGGGATVDRIDNCCKVHDKCYDRLKRVCKVSAVFYTATYRMRLRGGSITCNKNSWLLRKCKDGLCKCDRAAAYCFKRYKRYYNNNHHHGKRDLTDVINT
	Gene.36879_r_19297_g.36879_m.36879	ACGTGCGTCAAGTCTGGTTTGGTCAGGTCGGACGTATTTGGTTGCCAGGAGTTGAGAAATTGTGTTAAATCCTCGAGTGGATGGACGAGAGGGTTTGTAAGATGCGATTACTGTCGCTGTAACTGCATCAACAGAGTCAGTTCAACCAAGTACGAGTTATTCGACATTGTATACGACATGAGTGCAGCTAGTATTGCGAAGGGCACACCGGAAACCATGGGTCGGGCATATCTAGAGAACCGAGGTTCCATTGCACAAACGGTCACCCGTAGCATCTCAATCGAGAAGACCGTGGAGACGTCTTTATCCACCACCACGTCGGTCACCGCTGGTATAACTCTTTCTGTGTCAGGTGGCGCTTCTATCGGCATTGCCAGTTTTGAAAGCTCAATTGAAACC…	TCVKSGLVRSDVFGCQELRNCVKSSSGWTRGFVRCDYCRCNCINRVSSTKYELFDIVYDMSAASIAKGTPETMGRAYLENRGSIAQTVTRSISIEKTVETSLSTTTSVTAGITLSVSGGASIGIASFESSIETSLAFGFETSTDKTESEKITDTVAAATSVGPHSRKEVIIVGKDLVIDVPYTAKLKTTYSDGSTTVRNTNGVYSQVSVGDFT	TCVKSGLVRSDVFGCQELRNCVKSSSGWTRGFVRCDYCRCNCINRVSSTKYELFDIVYDMSAASIAKGTPETMGRAYLENRGSIAQTVTRSISIEKTVETSLSTTTSVTAGITLSVSGGASIGIASFESSIETSLAFGFETSTDKTESEKITDTVAAATSVGPHSRKEVIIVGKDLVIDVPYTAKLKTTYSDGSTTVRNTNGVYSQVSVGDFT
	Gene.37234_r_19686_g.37234_m.37234	ATGGAGTTAAAGTTGTTGATGGTTATTCTTGCTTTCTGCATCGTAGATTACAGTGAACAGAATACAGCCCAGTTTGCTCTAATGATCCGCCATGCCACTGGCAGGAAAGCTGTAGACTTTAATCGTTATGGTAACTGGTGTGGAATTGGTGGAAGCGGTCGCACTGTTGATGAAATAGACAAATGTTGCAAGATTCATGATTACTGTTACAGTCGCGCAAAAGATATCTGTAATTATAGATTGAGGTCATCTTTGTATTTTACTTTCTACAAATGGCGCAAAAGAAGTAATGGTCGCGCTGTCTGTTATAAGAACTTCACCAGGGACAGATGTCGAAGATACCTTTGTAATTGTGACAGAGTTTGCTCCGCCTGCTTTCGACGTTGGAATCACGTACAC…	MELKLLMVILAFCIVDYSEQNTAQFALMIRHATGRKAVDFNRYGNWCGIGGSGRTVDEIDKCCKIHDYCYSRAKDICNYRLRSSLYFTFYKWRKRSNGRAVCYKNFTRDRCRRYLCNCDRVCSACFRRWNHVHNRRLRG*	NTAQFALMIRHATGRKAVDFNRYGNWCGIGGSGRTVDEIDKCCKIHDYCYSRAKDICNYRLRSSLYFTFYKWRKRSNGRAVCYKNFTRDRCRRYLCNCDRVCSACFRRWNHVHNRRLRG
	Gene.37385_r_19844_g.37385_m.37385	TCACGCAGAGTGGCCATTGCGGCCGGGGGCGAAATATATACCTCCATGATGTCCAAACAAGGAATTTTTGTTCTAGCCGTATTTATGGCGACACTGGTAGCTGCCACTCCTCCCGAGTGCCTTCTACCACCAGTAACTGGAAGGTGTAAAGCAGACATGACTCGTTTTTATTTCAATGGAAACAATTGTGAAACTTTCACGTTTGGGGGCTGCGGCGGCAATGATAATAACTTCGGTACAAAAGAAAAATGTGAAACTCATTGTACCGGATAA	SRRVAIAAGGEIYTSMMSKQGIFVLAVFMATLVAATPPECLLPPVTGRCKADMTRFYFNGNNCETFTFGGCGGNDNNFGTKEKCETHCTG*	TPPECLLPPVTGRCKADMTRFYFNGNNCETFTFGGCGGNDNNFGTKEKCETHCTG
	Gene.38345_r_20954_g.38345_m.38345	ATGATTAAATATCTAGCGATATTGTGCGTTTTGGCAGCGGTTATTGAACTAAGTGAGCAAAATATTTTTCAATTTGGAGTGATGATCTTGTACTCTACTAACATGAGCCCTTTTAAATTCAATAAATACGGCAACTGGTGTGGAAGAGGCGGTGGGGGCGCCACAGTAGACCGGATAGACATTTGTTGCAAGATACACGACAAGTGTTATGGCGGACTAAAGAGAGCGTGTAAAACTAAGAATGCTATTTATTACACTAGTTATCGCTTGTCATTGTCATGGGGCAGCTTTAAGTGTTTAAATTCGCGGTCGGAATGCAAGGATGGTCTTTGTAAATGTGACAGAGAGGCAGCCTACTGTTTTAAACGTTGGAAGCACGTTTACAACAACAGTCACTAC…	MIKYLAILCVLAAVIELSEQNIFQFGVMILYSTNMSPFKFNKYGNWCGRGGGGATVDRIDICCKIHDKCYGGLKRACKTKNAIYYTSYRLSLSWGSFKCLNSRSECKDGLCKCDREAAYCFKRWKHVYNNSHYKGKRDLTAVINN*	NIFQFGVMILYSTNMSPFKFNKYGNWCGRGGGGATVDRIDICCKIHDKCYGGLKRACKTKNAIYYTSYRLSLSWGSFKCLNSRSECKDGLCKCDREAAYCFKRWKHVYNNSHYKGKRDLTAVINN
	Gene.40270_r_23201_g.40270_m.40270	ATGAAGACCGTAGTGATAATATTGTTGCTGGCATTAACGACCGCGATTTTGTGTGAAGATTCTAAACCAGAAGTCTGCTTCCTCGAAAAAGACCTGGGTACTTGCACGAATAAGACTAAACTACGACGCTTTTATTACGACCATAAAAATGCGATGTGCACAAAGTTCTATTATAACGGATGTGGAGGAAACGCAAATAGTTTTAGAAGTATAAAGTCATGTTTCAACACATGTTCTTCGTTCAAAAGGAAATAG	MKTVVIILLLALTTAILCEDSKPEVCFLEKDLGTCTNKTKLRRFYYDHKNAMCTKFYYNGCGGNANSFRSIKSCFNTCSSFKRK*	EDSKPEVCFLEKDLGTCTNKTKLRRFYYDHKNAMCTKFYYNGCGGNANSFRSIKSCFNTCSSFKRK
	Gene.40578_r_23581_g.40578_m.40578	ATCTACATAGACATGAAACTCATCGTTATAATCGTCGTCATATCGGTTGCGATCGACAACAGCGATCAGAATGTTTTACAGTTTGGAGCAATGATAAGACACGCGACAGGAATGAGTCCGTTGGCTTTTAACGGATATGGGAAATGGTGTGGTTGGGGAGGAGGTGGAATAGCCGTTGACAAAATAGACCAATGCTGCGAGGCCCATGACCGCTGTTATTGGCGGGTGAGAGAGATATGTAATTATAGTACTGGTGTTTTTCTACTAGCCACCACTTTCAAATGGAGCAAAGGTAACAACGGAGCAAGTATCTGCGAAAGGAACAGACGGAAGGACGAGTGTCGGCGGGCTTTGTGTCAATGTGACAGTGTTTGCGCGCTCTGCTTCAGAAAGTGGAAA…	IYIDMKLIVIIVVISVAIDNSDQNVLQFGAMIRHATGMSPLAFNGYGKWCGWGGGGIAVDKIDQCCEAHDRCYWRVREICNYSTGVFLLATTFKWSKGNNGASICERNRRKDECRRALCQCDSVCALCFRKWKGVYNQSNKG*	NVLQFGAMIRHATGMSPLAFNGYGKWCGWGGGGIAVDKIDQCCEAHDRCYWRVREICNYSTGVFLLATTFKWSKGNNGASICERNRRKDECRRALCQCDSVCALCFRKWKGVYNQSNKG
	Gene.40754_r_23774_g.40754_m.40754	ATACTTAGCCAGGTTGTCGATGATATCGTAGACGCTAAAAGAAGCGATATTCTTCCTAAATTAGGTTTTGGCATCTCAGGCAAACAGTATTTCGAAAAGTTTGTGAAAGTCGCCGTCAAGAAGAAATATCGTCCAATAGGAGGAATCTTTATCAGTGACGGAATAAGCAACTGTTTTGAGATGTTGTTCGATCCCGACATGCATACAGCCCTCGCGTTAAGGGATCAAGGGGGCAGCACTGTGTCGAATGTAGTTCGTTGGACGTTAGACACTAAGTCGTCCATTAGAAACGTTCTCTGGATGGATATTGACGTGATAACCAGCAACGACTTTCGCGATCTGAGGGAAGTTTTACGCGAATCAGAATTTGCTCACAGATACAGACTTGCAACCAGTGAA…	ILSQVVDDIVDAKRSDILPKLGFGISGKQYFEKFVKVAVKKKYRPIGGIFISDGISNCFEMLFDPDMHTALALRDQGGSTVSNVVRWTLDTKSSIRNVLWMDIDVITSNDFRDLREVLRESEFAHRYRLATSEDDPFKRYKGSGGKRVGCSLKGYFWKELTC	ILSQVVDDIVDAKRSDILPKLGFGISGKQYFEKFVKVAVKKKYRPIGGIFISDGISNCFEMLFDPDMHTALALRDQGGSTVSNVVRWTLDTKSSIRNVLWMDIDVITSNDFRDLREVLRESEFAHRYRLATSEDDPFKRYKGSGGKRVGCSLKGYFWKELTC
	Gene.44041_r_28460_g.44041_m.44041	TCTCATCCTATAAACGAATCGACAGAATTGCAGAACATTGTGTCAAATTACCCAGTTCCAACAAAGATAACAAAGATGGAATCTTATTTTGTATTTGCGGTTGTTGCCTTCCTGGCTCGCTGCTCAAGGTTCATAGTGGTGGAAGGCCAAAACTGTGCGGGGCGAACTCAGATGAATTCTATCGAACAAAAAGATGTTCTTGATCAACATAATTATGTCAGGTCTGAGATAGCCAAGAATGCAGCTAATATGCAAATGTTGACTTGGAATGACAAATTGGCTTCTCGTGCACAAGACTGGGCAAACCTTTGTATAAATGACCATCTTTTGGGTACAGACTGCACTGGAAAACATAATGTGGGACAGAATCTCTTCTCGACAATG	SHPINESTELQNIVSNYPVPTKITKMESYFVFAVVAFLARCSRFIVVEGQNCAGRTQMNSIEQKDVLDQHNYVRSEIAKNAANMQMLTWNDKLASRAQDWANLCINDHLLGTDCTGKHNVGQNLFSTM	QNCAGRTQMNSIEQKDVLDQHNYVRSEIAKNAANMQMLTWNDKLASRAQDWANLCINDHLLGTDCTGKHNVGQNLFSTM
	Gene.44509_r_29206_g.44509_m.44509	ATGTCGAATTTTAAGATATTCATCTTGTCAGTCGTACTTATCAGTCAAGCCGTGGGGCAATGTCCTAATCGGTTTAAGGCTATAAATTCCCGGCATAGTATGTGTCCGGAATCGAGAGACACGGCTTTAAAGAAGGAAACAATGACTGACGCGATTAAAAAGATAATCTTGGATGAGCACAACAAGTACCGCGGAAAAGTCAACCCACCGGCAAAATATATGTTTAAAATGGTATGGGATGACGAGGCAGCAAAGGTGGCGCTTGGTTGGGCGTGT	MSNFKIFILSVVLISQAVGQCPNRFKAINSRHSMCPESRDTALKKETMTDAIKKIILDEHNKYRGKVNPPAKYMFKMVWDDEAAKVALGWAC	QCPNRFKAINSRHSMCPESRDTALKKETMTDAIKKIILDEHNKYRGKVNPPAKYMFKMVWDDEAAKVALGWAC
	Gene.45237_r_30379_g.45237_m.45237	CTCTCCAGTAAAAGGGTGGTGATGAATGAAAAGTTTGTGATTGTGTTATTTCTAATGACATGTATCGATCTTGCTATCAGTGGAACGCCCTGGTACGAGAAAAAGACGAAACACAAACTGAAGTCGTTTAAACACAGTAAACTGGTGAAATTAACTTCCGGTATGACGTCATCGGAAAAAGAATTTTCGGCGGATTTGGATCCTTTTCTGGTTGTTCGATATCCGGGGTCTCCGGGTCACGAACAAGTTAAAAACCATATTATAAGAACTATGTCTAATGACCTTGGTTGGAACGTGGAGACCGACGTATTTGAACAGCAGACGCCGATATCCGACCTCGACGAAACAAAGAAA	LSSKRVVMNEKFVIVLFLMTCIDLAISGTPWYEKKTKHKLKSFKHSKLVKLTSGMTSSEKEFSADLDPFLVVRYPGSPGHEQVKNHIIRTMSNDLGWNVETDVFEQQTPISDLDETKK	GTPWYEKKTKHKLKSFKHSKLVKLTSGMTSSEKEFSADLDPFLVVRYPGSPGHEQVKNHIIRTMSNDLGWNVETDVFEQQTPISDLDETKK
	Gene.46142_r_31919_g.46142_m.46142	ATGGAGTTTTTATGTAAATTTATTTTCCTGTATATTTCATCACTTGGTAAGCCTGTAATGACAGCGGATACAGGCTACAACGCTGGAGCAGACAATCTATGGTCACATTATGGTGATACGTGTTACAGTGTACACAGTGAACCAAAAACCTTTGCCGAAGCGGCTAAATTCTGCAAGAACATGAACGACGACGGCCATCTTGCCCAGATCCGGGATAATGATCATAATAACCATATTGCTGAACAACTACAGAAACATGAGAATATAGAATCTGCAATGTTTGGACTTAAATATTCCCAGCGT	MEFLCKFIFLYISSLGKPVMTADTGYNAGADNLWSHYGDTCYSVHSEPKTFAEAAKFCKNMNDDGHLAQIRDNDHNNHIAEQLQKHENIESAMFGLKYSQR	ADTGYNAGADNLWSHYGDTCYSVHSEPKTFAEAAKFCKNMNDDGHLAQIRDNDHNNHIAEQLQKHENIESAMFGLKYSQR
	Gene.46405_r_32385_g.46405_m.46405	GCACTAGTAGTTTTGGTGGCATTGACGACCGCGGTTTTGTGTGAAGATTCTAAACCAGAAGTCTGCTTCCTTGAAAAAGAACCCGGTAGATGTAAGGGTATAATCAAACGCTATTATTACGACCATAAACTGGCGTGGTGCAGAAGGTTTATTTATGGTGGATGTGAAGGAAACGCAAATAATTTCAAATCGTTAAAATCATGTTTGAAAACATGTTCTGCGTAG	ALVVLVALTTAVLCEDSKPEVCFLEKEPGRCKGIIKRYYYDHKLAWCRRFIYGGCEGNANNFKSLKSCLKTCSA*	EDSKPEVCFLEKEPGRCKGIIKRYYYDHKLAWCRRFIYGGCEGNANNFKSLKSCLKTCSA
	Gene.47169_r_33709_g.47169_m.47169	TGTGGCGCCTCTGGTGGTAACAAAATAATATCAGCCACGGCCTACACGTTAATGCACATGTTCTGGTTTGGCGATAGTTTAAAGGAAAGCGTCGATAAACCTCGTCTACATCATCAATGGCTGCCGAATGTGGTTGCTTACGAATCGAATTTTCCTTATACTATAATAAATGGGCTTGTAGAAATTGGACACGTTTTAAATAATACATACCCGGTACGTGCCACTGTACAAGCTACATTTACGGATATAAATGGGAACATACACGCGTATGCCGATACTCGTAAAGGTGGATGTCCTGACGGGTTTTAA	CGASGGNKIISATAYTLMHMFWFGDSLKESVDKPRLHHQWLPNVVAYESNFPYTIINGLVEIGHVLNNTYPVRATVQATFTDINGNIHAYADTRKGGCPDGF*	CGASGGNKIISATAYTLMHMFWFGDSLKESVDKPRLHHQWLPNVVAYESNFPYTIINGLVEIGHVLNNTYPVRATVQATFTDINGNIHAYADTRKGGCPDGF*
	Gene.48334_r_35867_g.48334_m.48334	GCCATAGAAGCTGATCTACAATTCAACAAGACAAGTTTCCAACCGGAAGTGTTATTTCACGGTTACCCTTGCGACTGTCTGCGAGTTTGTGACCACAGAAGCGCAGTAAATGAATTCTTTAGGCACATGAGAGACATTGCAACCACGAATCACAAGAGTTTTGTTCGAACGTTTTCGGGGCTTCTTTGGATCGAACTATGGCTAAAGGGACAGTCGGAACAACATTTAAGAATGGCGGGCACAGCGATCGCCAAACTCTTGATGAAAACCGTTTATATCACAAAA	AIEADLQFNKTSFQPEVLFHGYPCDCLRVCDHRSAVNEFFRHMRDIATTNHKSFVRTFSGLLWIELWLKGQSEQHLRMAGTAIAKLLMKTVYITK	AIEADLQFNKTSFQPEVLFHGYPCDCLRVCDHRSAVNEFFRHMRDIATTNHKSFVRTFSGLLWIELWLKGQSEQHLRMAGTAIAKLLMKTVYITK
	Gene.48662_r_36543_g.48662_m.48662	TATTCAATAGAAATGAAGTTTGTTTTACTTATTGCAACGGCGATTTTCGTGTTCGCAGTTCCAGGAAGAACATCAATAAATAATTGCGGAAGGCGCTTTTACCAGTGCGAAAACGATAGCGATTGCTGCAAAAACCCTACAGACTGGATGGAGAGGAGCTTGAGGTGTCTAACATATTGCGTAGTGGAGAATCTGTGCTACGAGAAGAAATATTGTTTATATTATGATGGTGTTCAAAGGCGAAGTGACCTCTTGTTAGATTTATTGAATAGGGATATT	YSIEMKFVLLIATAIFVFAVPGRTSINNCGRRFYQCENDSDCCKNPTDWMERSLRCLTYCVVENLCYEKKYCLYYDGVQRRSDLLLDLLNRDI	SINNCGRRFYQCENDSDCCKNPTDWMERSLRCLTYCVVENLCYEKKYCLYYDGVQRRSDLLLDLLNRDI
	Gene.48677_r_36574_g.48677_m.48677	TATGAGTCTTCCGTGTTGCCTGATAAAGATACATATAAACCGGGAGATACAAGCAATATTGATGTACTCAGTACGCGATATTCACATGTCGGCCTTCTTGGTGTTGACTCTGCTGTTTATATACTGAAAGATAGTACCATACTTACACCAGAAAAGGTTTTCAAGTCAATGACGCAGTATGACGTAGGCTGTGGCGCTGGTGGTGGATCTAACAGTAACCAAGTCTTCAAAGATGCAGGACTGGCAGTTATAAGTAATACTAACCTGAACGTAGAGAAA	YESSVLPDKDTYKPGDTSNIDVLSTRYSHVGLLGVDSAVYILKDSTILTPEKVFKSMTQYDVGCGAGGGSNSNQVFKDAGLAVISNTNLNVEK	YESSVLPDKDTYKPGDTSNIDVLSTRYSHVGLLGVDSAVYILKDSTILTPEKVFKSMTQYDVGCGAGGGSNSNQVFKDAGLAVISNTNLNVEK
	Gene.53044_r_45762_g.53044_m.53044	GCGGCCATTGCCTTGGGTACAGATTGCAGCGGACAATATGATGTGGGGCAGAACATCTACATGTCGCTTAGGGACTTCAATGCCACGAGAATGGTAGACGTGTGGCGTAATCTGCCTGATCTCAAGGACAGCTACACTCAAGTAGTGTGGGCACGGACAGAACAAGTGGGATGTGGCGTCAAATATTGTGCGGTTTCCGACACCTCCTGGACT	AAIALGTDCSGQYDVGQNIYMSLRDFNATRMVDVWRNLPDLKDSYTQVVWARTEQVGCGVKYCAVSDTSWT	AAIALGTDCSGQYDVGQNIYMSLRDFNATRMVDVWRNLPDLKDSYTQVVWARTEQVGCGVKYCAVSDTSWT
	Gene.7245_r_1736_g.7245_m.7245	ATGATGGCTTGGTTGATGATCTTATTCTTAGCTTTGTCATGCTGTCTTCCGTTATATACTCTTGCAACATTAACAACGGGTACCGTGTACATAACAGAAGATAAACATGCCAAGTTTGTGCCTGATATTATGGATAAAATTTATGGTGCTGCATATGGTAGTTATAATGACACACTTAGTAGTACAGGTTGGGGTACATTAGACATCAAAGCTGGCTATGGGAAATATTCCATAGATAATAACATGCTCATGTATGCTGCAGGTTATTTAGAAGGGTTTCTAACACAAAAACGTATCTTCCAACATTATACTAATATGTACGATGCCATGCTTGGGAGATCATCAGATCCGGTTAAAGAAAGAATTATAAAATTCTTTGCCGAGCAAGATAAATGGGCT…	MMAWLMILFLALSCCLPLYTLATLTTGTVYITEDKHAKFVPDIMDKIYGAAYGSYNDTLSSTGWGTLDIKAGYGKYSIDNNMLMYAAGYLEGFLTQKRIFQHYTNMYDAMLGRSSDPVKERIIKFFAEQDKWAREMVDTTGSSDPFWRHVGYVMSQESGLYDGYKVSVVDENETLDVFAIQFLNGLGDYLDISQAINPAVRPNWMNMTREEALRKVHSNGHCSALIKVTGAYENIFISHSSWFMYAATLRIYKHYDFNLVDPMTAAKTMSFSSYPGFLESLDDFYLLGSQMVMVQTTNNIFNHKLYDTVKPASLMAWQRVRVANLMANNGREWGKYLSMFNSGTYNNQYMVLDLKRIKLKESIMDGALYVVEQIPTLVVYQDETKMLREGHWPSYNVPF…	TLTTGTVYITEDKHAKFVPDIMDKIYGAAYGSYNDTLSSTGWGTLDIKAGYGKYSIDNNMLMYAAGYLEGFLTQKRIFQHYTNMYDAMLGRSSDPVKERIIKFFAEQDKWAREMVDTTGSSDPFWRHVGYVMSQESGLYDGYKVSVVDENETLDVFAIQFLNGLGDYLDISQAINPAVRPNWMNMTREEALRKVHSNGHCSALIKVTGAYENIFISHSSWFMYAATLRIYKHYDFNLVDPMTAAKTMSFSSYPGFLESLDDFYLLGSQMVMVQTTNNIFNHKLYDTVKPASLMAWQRVRVANLMANNGREWGKYLSMFNSGTYNNQYMVLDLKRIKLKESIMDGALYVVEQIPTLVVYQDETKMLREGHWPSYNVPFFEAIYNLSGYPEFVKKHGFDAS…
	Gene.7717_r_1895_g.7717_m.7717	CAAAAACCATTACTCGAGGATGACCCATTGGAAGTGTATCCCGCTACCGGGTTTTCCTTCTCCAGAAGATGGCCAAAAGTGAGCAAGAGAAAGATCTGCTGGCTCGTGCTGCTGTTATTACTCGGTGCTGGTATTATTGGCGTGCTTGTTTATATATTATGGGCTACTATCACGGCAAACTGCATAGGTTCCGAAAGAGTGTATGACACGGCCACCGTAGTAACGGACGCGTCGTACTGTTCAACGATAGGAACAAATGTCCTAAAGAATAATGGTTCGGCGATTGACGCAGCTATCACGACGTCGCTGTGTCTGGGTGTTGCTAATGCGCATAGTGCTGGAATTGGTGGCGGTTTCTTCATGACCTACTATAACAGAAAGGAGAAAAAATCGTATACT…	QKPLLEDDPLEVYPATGFSFSRRWPKVSKRKICWLVLLLLLGAGIIGVLVYILWATITANCIGSERVYDTATVVTDASYCSTIGTNVLKNNGSAIDAAITTSLCLGVANAHSAGIGGGFFMTYYNRKEKKSYTLDAREVAPLAANESMFVANPQLAITGGLAIAVPGEIAGYWAAHQRFGKLPWSELFVPIIKLCKEGIPITPGLYLAAESEFEFIKSSKPLRDMFINPANGKLYNVGEKIKRPVLARVLEKIAKEGASTFYNGSLSEDIIADLNDHGSIITEKDLNMYQPIWRVPMTMTLSDEKTTHSLPPPSSGSIVAFILGVLDGYRFVPDFLDGSVEKAVIFYHRLIESMKFGYAARSLLGDPAYVNQTKEVEKLSSEEYMGYIRSLITDGMTHV…	QKPLLEDDPLEVYPATGFSFSRRWPKVSKRKICWLVLLLLLGAGIIGVLVYILWATITANCIGSERVYDTATVVTDASYCSTIGTNVLKNNGSAIDAAITTSLCLGVANAHSAGIGGGFFMTYYNRKEKKSYTLDAREVAPLAANESMFVANPQLAITGGLAIAVPGEIAGYWAAHQRFGKLPWSELFVPIIKLCKEGIPITPGLYLAAESEFEFIKSSKPLRDMFINPANGKLYNVGEKIKRPVLARVLEKIAKEGASTFYNGSLSEDIIADLNDHGSIITEKDLNMYQPIWRVPMTMTLSDEKTTHSLPPPSSGSIVAFILGVLDGYRFVPDFLDGSVEKAVIFYHRLIESMKFGYAARSLLGDPAYVNQTKEVEKLSSEEYMGYIRSLITDGMTHV…
	Gene.8413_r_2134_g.8413_m.8413	GCCAAGTGTCCAAAACACTGTCACTGGGGACTCATCAAGAAACACAAGTACAAGTGTCGTGTTGCCTGCCGCTGCAAATCATGCAGTCCGGCTAGATGTTCAAAGCATTGTAAGTATGGACTTATCAAGAAATACAAGCATAATTGCCGTGTGAGATGTAGATGCCGAGAATGTAAGCCAGCTCATTGTCCAAAACACTGCCACTGGGGATACATCAAGAAATACAACAAACATGGCTGCCGAACTGTGTGCAGATGTAAACCATGTAGACCAGCCAAATGTCCAAAACATTGCCACTGGGGATACATCAAGAAATACAAGTACAAGTGCCGCAGAAGCTGTAGATGCAAACCTTGCAGTCCTGCTAAATGCCCGAAACACTGTCACTGGGGTCTTGTA…	AKCPKHCHWGLIKKHKYKCRVACRCKSCSPARCSKHCKYGLIKKYKHNCRVRCRCRECKPAHCPKHCHWGYIKKYNKHGCRTVCRCKPCRPAKCPKHCHWGYIKKYKYKCRRSCRCKPCSPAKCPKHCHWGLVKKYKHKCRVRCRCKPCSPAKCPKVCHFGYIKKYKHKCRRSCKCRPCSHVRVKCPNKCWFGKDKKFRHGCLIKCSCKPCRPVKCPSGCPFGYKKKYFHGCLFKCTCIDCKPAKCPKFCPHGYVKRHVKRCRTVCRCKTCIDTSCPEFCPFGYRKKYYYGCRKSCKCKGCSPAKCPKHCHWGYLKKYKHKCRVSCRCKPCRPAKCPKHCHWGNLKKYKHNCRISCRCTPCKPAKCPKVCHWGYIKKYKHKCRVNCRCKPCRPAKCPKH…	AKCPKHCHWGLIKKHKYKCRVACRCKSCSPARCSKHCKYGLIKKYKHNCRVRCRCRECKPAHCPKHCHWGYIKKYNKHGCRTVCRCKPCRPAKCPKHCHWGYIKKYKYKCRRSCRCKPCSPAKCPKHCHWGLVKKYKHKCRVRCRCKPCSPAKCPKVCHFGYIKKYKHKCRRSCKCRPCSHVRVKCPNKCWFGKDKKFRHGCLIKCSCKPCRPVKCPSGCPFGYKKKYFHGCLFKCTCIDCKPAKCPKFCPHGYVKRHVKRCRTVCRCKTCIDTSCPEFCPFGYRKKYYYGCRKSCKCKGCSPAKCPKHCHWGYLKKYKHKCRVSCRCKPCRPAKCPKHCHWGNLKKYKHNCRISCRCTPCKPAKCPKVCHWGYIKKYKHKCRVNCRCKPCRPAKCPKH…
	Gene.8763_r_2255_g.8763_m.8763	ATGGTTTCATCACGGACTCAGCTGATTGCATGCTGGATCTTGCTTTTACTACATCAAACTAAAACGGAAAAAGACTTATACTATGAAGAAACCTATCCAGAAAGATTCGAAAGCTCAAGGCACCGAAGAGATCTCTCGACAATAAACCAGGGTTATGATAACCATGTTACCAAGGCGTCATTCGTTGTGAAAGCTTTTGGAAAGCGATATGTCATTGATCTTCAGAGAAGGGATGGGTTGTCGAGGAACATTGCTGTGCGAACTTTTTCGAACGGAAAACCTGTGACATCAATGGTCGAGCCCCAGAGCTGTTTCTATGAAGGCAAAATACGCGATGAACCAGGTTCAATGGCTTTAATTTCGACATGCAGGGGTCTTCGAGGCGTAATAGAAAGCAAT…	MVSSRTQLIACWILLLLHQTKTEKDLYYEETYPERFESSRHRRDLSTINQGYDNHVTKASFVVKAFGKRYVIDLQRRDGLSRNIAVRTFSNGKPVTSMVEPQSCFYEGKIRDEPGSMALISTCRGLRGVIESNDANFYIEPSDDINKRHLHRVYRDEVDELTTDNCGTKNKDGDFIITKNKFNQTTQSRPKRYFTDVYDAYKPFLTTEETRYNEIIFVVDNGLFKYFDSDVEKTKEKVFMLANIIDSIYLRANIRVVLVALEIWTDHDRIERKSTGGMQLREFTNYKNAVLKYKFKFDNAHFLSSIGWADGIVGMAYLAKICSPTLSCGINRWKKTLLSGPIVAVAHEMGHNFGFSHDVKGGNCICLTPRGCFMGGFKTRLPGFSDCSLRSLAKADDSC…	EKDLYYEETYPERFESSRHRRDLSTINQGYDNHVTKASFVVKAFGKRYVIDLQRRDGLSRNIAVRTFSNGKPVTSMVEPQSCFYEGKIRDEPGSMALISTCRGLRGVIESNDANFYIEPSDDINKRHLHRVYRDEVDELTTDNCGTKNKDGDFIITKNKFNQTTQSRPKRYFTDVYDAYKPFLTTEETRYNEIIFVVDNGLFKYFDSDVEKTKEKVFMLANIIDSIYLRANIRVVLVALEIWTDHDRIERKSTGGMQLREFTNYKNAVLKYKFKFDNAHFLSSIGWADGIVGMAYLAKICSPTLSCGINRWKKTLLSGPIVAVAHEMGHNFGFSHDVKGGNCICLTPRGCFMGGFKTRLPGFSDCSLRSLAKADDSCLYNYPDHVVTPPTCGNGIMEEG…
	Gene.9410_r_2486_g.9410_m.9410	ATGCGCGATAGCAAGACTTTCACATATTTTAGCGCCATTTTCGCGTGCCTCATTTTTTCTAAAGAGGCACATCCAAGACCCGGCAAATCGTACGTGGCCACCATAAAACAACCGTTTGGAAAAGTCAGACTCTATTCCGACGCCGACCACGTTGTAACTGCATTTTTTGATCATTCAGATGAACTTATTTTCTGCCACCCGTCAGAAAATGGAAGAGAAACTTCAAGAACCATATTTCAGGAGGCAATCGAGGGCAAGTCACAGAAAGACAAAATGGTTATTGAGATGGACGTGTCGAGACATGCAAGACGATGCACTAAATTTCTCAAAGACACGCAGTCTGAAAGACACGCTCAAAAGTCTAGATTTAAAACGGCGAGGATGATGCTGGAAATGTAC…	MRDSKTFTYFSAIFACLIFSKEAHPRPGKSYVATIKQPFGKVRLYSDADHVVTAFFDHSDELIFCHPSENGRETSRTIFQEAIEGKSQKDKMVIEMDVSRHARRCTKFLKDTQSERHAQKSRFKTARMMLEMYYGVPDTNWCRFEKPTNISRKLGPQRSVDKCCRRLHRGCPNGTISGHERKNGLYNYYPWPLYQCRCTFHLYRCLSQLTEDPLAKHVGELIFNHVQLPCFRYKESKKCVDWKPWYTKCKKTEKIKVAHRRPARHFKMQDSENTA*	HPRPGKSYVATIKQPFGKVRLYSDADHVVTAFFDHSDELIFCHPSENGRETSRTIFQEAIEGKSQKDKMVIEMDVSRHARRCTKFLKDTQSERHAQKSRFKTARMMLEMYYGVPDTNWCRFEKPTNISRKLGPQRSVDKCCRRLHRGCPNGTISGHERKNGLYNYYPWPLYQCRCTFHLYRCLSQLTEDPLAKHVGELIFNHVQLPCFRYKESKKCVDWKPWYTKCKKTEKIKVAHRRPARHFKMQDSENTA
Baseodiscus unicolor	Gene.105966_B_unicolor_29654_g.105966_m.105966	TATACAGCCGAGATCCATCTTGATCGGCCGTATGAAAAACGTCCGCTCTTCATTGTTGGACAAATGGCGAACAGCCTACAAGACGTCGACGAATTTGTGCAGTTGGGAGCAAATGTTATCGAGGCTGACCTGAGGTTTGATAAGCACAGCGGGCAAGCTACCTATGTCTACGAAGGTTTCCCCTGCGATTGCTTCAGAATTTGTCACAAGAGTGAAGACGCCCTTAAATTCATGCAACACATCAGCGACATCTCGACACCAGGTAATTCGAAATTCCAGCCATCTTTCACTGGGGTGTTATGGTTGGACGCCCATCTGTCATCAACGACGAGAATCGAGAGTGCTGGGCAAGACATGGCCCGTCTTCTTGACGTTTATCTACTTAAGGAGAATAACAAT…	YTAEIHLDRPYEKRPLFIVGQMANSLQDVDEFVQLGANVIEADLRFDKHSGQATYVYEGFPCDCFRICHKSEDALKFMQHISDISTPGNSKFQPSFTGVLWLDAHLSSTTRIESAGQDMARLLDVYLLKENNNAKVVFDISSLSEWPFIISLVGHIRERDREDALHRIGVSASSGENFEEFISRAKYLGIGIWLGDGGTNCFEHFFSLSEVKRACRLRDSGSDVGKVVRWTVDTRTNMRNSMRLGVDVIGTNDVHDVLAVMEEDEFQNKYRSATANDNPFSKV*	YTAEIHLDRPYEKRPLFIVGQMANSLQDVDEFVQLGANVIEADLRFDKHSGQATYVYEGFPCDCFRICHKSEDALKFMQHISDISTPGNSKFQPSFTGVLWLDAHLSSTTRIESAGQDMARLLDVYLLKENNNAKVVFDISSLSEWPFIISLVGHIRERDREDALHRIGVSASSGENFEEFISRAKYLGIGIWLGDGGTNCFEHFFSLSEVKRACRLRDSGSDVGKVVRWTVDTRTNMRNSMRLGVDVIGTNDVHDVLAVMEEDEFQNKYRSATANDNPFSKV*
	Gene.110156_B_unicolor_32810_g.110156_m.110156	TCTGTCGTAGTAATACCTCGGAAATGCAGCCCTGCTTGGCGTGAAAACAGTATGTATAGGACCTTAGTCATTTCGCTCCTTGTGGGAGCGTCCATCGTATGCAGTGACGCATTAGACGAAGCCTGCAGAAGTATGAAAGACCATGGACCATGCAGGGCTGCATTTCCGAGGTATTACTACGACAGAGAGAAGAGGACTTGCCTTCCTTTCACATATGGAGGTTGCGGAGGCAATAAAAACAACTTCGAAACCATGGAAGCTTGCCTCGCAAAATGTGTTTGTGGCTTACCAAAGGAAGTCGGGATGTGTCGTGCCGCGTTTCCGAGGTTTTACTACAACGCCCAAGCCGGGAAATGCGAAGGATTTACTTTCGGTGGATGCGGAGGAAACGGAAACAAC…	SVVVIPRKCSPAWRENSMYRTLVISLLVGASIVCSDALDEACRSMKDHGPCRAAFPRYYYDREKRTCLPFTYGGCGGNKNNFETMEACLAKCVCGLPKEVGMCRAAFPRFYYNAQAGKCEGFTFGGCGGNGNNFATEKECEGTCGEEICTLPKEVGRCRALIPRFYYNADAKKCEAFNFGGCGGNANNFGTKEECKRSCRKKRRN*	DALDEACRSMKDHGPCRAAFPRYYYDREKRTCLPFTYGGCGGNKNNFETMEACLAKCVCGLPKEVGMCRAAFPRFYYNAQAGKCEGFTFGGCGGNGNNFATEKECEGTCGEEICTLPKEVGRCRALIPRFYYNADAKKCEAFNFGGCGGNANNFGTKEECKRSCRKKRRN
	Gene.112285_B_unicolor_34627_g.112285_m.112285	ATGAGGGGATTCTGTGTTCTCGCGATCTGCTTGGGTTGCGTGTACGTAACGACAGGAAGAACGCAGGAGGAGGCGTGTGCACTGGGTGATTGTGGAGCGGGAGAGATATGCGAACCAACGTGGAGCTGTCAACCCATCGAGCTGTGCGAGGGCATTGATGCTGATTGGATTCCGCGATGTGTACCTGATCATAGCGATCCTTCGATTTGTGCGCTTCCCCTAGAAACTGGGCCTTGTATGGCAAGATTTATAGTCTACGGATTCTCCCCAGAAAAAGGAAAATGTGTGGAGTTCACGTACGGTGGTTGTTGGGGCAATGGAAACCGTTTTCTCTCATATGCGGACTGCGAAAAACTGTGTATGCCAGGAGAAAATGCGTACTACCTCAATTTGATGTAA	MRGFCVLAICLGCVYVTTGRTQEEACALGDCGAGEICEPTWSCQPIELCEGIDADWIPRCVPDHSDPSICALPLETGPCMARFIVYGFSPEKGKCVEFTYGGCWGNGNRFLSYADCEKLCMPGENAYYLNLM*	RTQEEACALGDCGAGEICEPTWSCQPIELCEGIDADWIPRCVPDHSDPSICALPLETGPCMARFIVYGFSPEKGKCVEFTYGGCWGNGNRFLSYADCEKLCMPGENAYYLNLM
	Gene.116042_B_unicolor_37940_g.116042_m.116042	ATGGATGCGTTCATAAGAATGTTTTGCATGAAACGAAATCTTTGTCTGACTTTTGTGTCATTGGCGCTAGCAAGGACTAAAGAGGAGGCTTGTGCTAGGTTTGGCCGCTGTGGAGCAGGAGAGAAATGCCAACCGATGTGGAGTTGTAGCTCGCCGGATTGTGATGGGGATTGGATTGCTATGTGTGCGCCCGACTATGACGACCCCTCCATCTGCGAGCTTCCTATCAAACAGGGCTTTTGTTATGCGGCATTCAGAATGTATGCCTTCGATACAAGCAAAGGCGAGTGTCGGGAGTTCACGTTTGGCGGATGTGGTGGCAATGGTAACCGCTTTCACACGCTTCAAGAGTGCAAAGATGTTTGTGCAAAGAAATAA	MDAFIRMFCMKRNLCLTFVSLALARTKEEACARFGRCGAGEKCQPMWSCSSPDCDGDWIAMCAPDYDDPSICELPIKQGFCYAAFRMYAFDTSKGECREFTFGGCGGNGNRFHTLQECKDVCAKK*	RTKEEACARFGRCGAGEKCQPMWSCSSPDCDGDWIAMCAPDYDDPSICELPIKQGFCYAAFRMYAFDTSKGECREFTFGGCGGNGNRFHTLQECKDVCAKK
	Gene.121778_B_unicolor_43745_g.121778_m.121778	ATGGTCAGACGAAACACATTTTTCATACGGCCGATCAAGATGGATCTCGGCTGTATATTCCCGCTGGTTTGTGCCATACTTGCATCTGCATACGGAAATGAGGAAAAACGTCCGCTCTTCATTGTTGGACAAATGGCGAACAGCCTACAAGACGTCGACGAATTTGTGCAGTTGGGAGCAAATGTTATCGAGGCTGACCTGAGGTTTGATAAGCACAGCGGGCAAGCTACCTATGTCTACGAAGGTTTCCCCTGCGATTGCTTCAGAATTTGTCACAAGAGTGAAGACGCCCTTAAATTCATGCAACACATCAGCGACATCTCGACACCAGGTAATTCGAAATTCCAGCCATCTTTCACTGGGGTGTTATGGTTGGACGCCCATCTGTCATCAACGACG…	MVRRNTFFIRPIKMDLGCIFPLVCAILASAYGNEEKRPLFIVGQMANSLQDVDEFVQLGANVIEADLRFDKHSGQATYVYEGFPCDCFRICHKSEDALKFMQHISDISTPGNSKFQPSFTGVLWLDAHLSSTTRIESAGQDMARLLDVYLLKENNNAKVVFDISS	NEEKRPLFIVGQMANSLQDVDEFVQLGANVIEADLRFDKHSGQATYVYEGFPCDCFRICHKSEDALKFMQHISDISTPGNSKFQPSFTGVLWLDAHLSSTTRIESAGQDMARLLDVYLLKENNNAKVVFDISS
	Gene.124081_B_unicolor_46290_g.124081_m.124081	AGGATGATTTCACCGACATCATTAGGAACCTTCCTGCGGATCTGGACGTCGGTGAAATCGTCCGAAGTGAACGCAAGGATGACTGTATGTAGAACGGTAGATCCCCGTGTCTTCATTCTGCTGGTGTTGCTTGCACCCTTGGCGCTGGGTGATGCTCTGGCACATCAAAGGCGCAACGCCTATAACATGGGCAGCATGATAAAGCATACTGTTACTGCTTTTGAACCTGAAGCGGTCAACAACTATGGACATTACTGCGGCATTGGAGGAGGAGGTACACCTGTTGACGAGATTGACACATGCTGTATGCACCACGATAACTGCTATGGCCGTTTCCAGGCTAATACTGCTTGTTCCGAGTATTCAACCTACACATCTTTCTATACCTGGGACTTGAAA…	RMISPTSLGTFLRIWTSVKSSEVNARMTVCRTVDPRVFILLVLLAPLALGDALAHQRRNAYNMGSMIKHTVTAFEPEAVNNYGHYCGIGGGGTPVDEIDTCCMHHDNCYGRFQANTACSEYSTYTSFYTWDLKGSRIVCAHTSDNCMFDVCECDRIYVECLVRNQNKYNKKNKSTSMMTSAADWIIGRFY*	DALAHQRRNAYNMGSMIKHTVTAFEPEAVNNYGHYCGIGGGGTPVDEIDTCCMHHDNCYGRFQANTACSEYSTYTSFYTWDLKGSRIVCAHTSDNCMFDVCECDRIYVECLVRNQNKYNKKNKSTSMMTSAADWIIGRFY
	Gene.124185_B_unicolor_46399_g.124185_m.124185	TGTCAAGGCGTAGTGAGTAGCATGGAGATATTCACGACTTTCTTACTAATGATAATTTCCCTGAATTTCTTTCCGTGTTTTGGAACAGGCAAAGATGTCACCTGCAGCCAACGATGGATCGTTGTCCACGAATCATGCTATCTGTTCTCGCAAGAGCAGGTCACATGGAAAGAAGCAAGGGCTAGATGTATACAGCAGGACTCAAACATGGTGGTCATCAACAGCCCAGTTGAAAACGACGGAATTAAAAGTTACTTGACGCAGAAGAAAATGTTTTTCAACTGGTGGCTCGGCGGACGAGTCACGCACAACAGACGATACTGGTCTTGGGAAGACAGTTCGAAGATCACCAGACTGAAGTACTACGGCAATAGATGGCTGATCGACGGCTTCAACCGC…	CQGVVSSMEIFTTFLLMIISLNFFPCFGTGKDVTCSQRWIVVHESCYLFSQEQVTWKEARARCIQQDSNMVVINSPVENDGIKSYLTQKKMFFNWWLGGRVTHNRRYWSWEDSSKITRLKYYGNRWLIDGFNRCLSMFSDRGNTWRWVSVDCKLRRRFICERTMNYKTVVQWNRDNVQWLRCNDNESVRIVEWKQGPGNKQSTGFTNCWFWDQATAYHDRPTRAYD	KDVTCSQRWIVVHESCYLFSQEQVTWKEARARCIQQDSNMVVINSPVENDGIKSYLTQKKMFFNWWLGGRVTHNRRYWSWEDSSKITRLKYYGNRWLIDGFNRCLSMFSDRGNTWRWVSVDCKLRRRFICERTMNYKTVVQWNRDNVQWLRCNDNESVRIVEWKQGPGNKQSTGFTNCWFWDQATAYHDRPTRAYD
	Gene.128801_B_unicolor_52271_g.128801_m.128801	ATGGGTAGCCTATTTCTGTTGACTCTTGGCCTGACATTGGTGTCGTTGACGGCGGCAAGAACGCAGGAGGAAGCTTGTGCTAGGATTGGCAGCTGTGGACTAGGGTTGAAATGTCAACCCAGCTGGAGTTGCTGGCCGAAGCCATGTGACGGCGATTGGCTCGCCAGTTGTGTTCCAGACTATAGTGACAAAAGGATTTGTGACCTTCCTCCAGAGACGGGCCTGTGCAAGGCTTACATGCCAATGTACGGCTACGACAAAAGTAAAGGCAGATGCGTAGAATTCATCTATGGTGGATGTGGTGGTAATGGAAACCGCTTTATGAACCTGAAGAAATGTCAGGAGTTCTGCACGAAGTAA	MGSLFLLTLGLTLVSLTAARTQEEACARIGSCGLGLKCQPSWSCWPKPCDGDWLASCVPDYSDKRICDLPPETGLCKAYMPMYGYDKSKGRCVEFIYGGCGGNGNRFMNLKKCQEFCTK*	RTQEEACARIGSCGLGLKCQPSWSCWPKPCDGDWLASCVPDYSDKRICDLPPETGLCKAYMPMYGYDKSKGRCVEFIYGGCGGNGNRFMNLKKCQEFCTK
	Gene.132857_B_unicolor_58073_g.132857_m.132857	GGAATGCTTTATGACTCCAGAAAGGAAGAACTAATCCCCGGAGTCACATTATGGGACCAGGAAAAGCTTGAAGACGATGTTAAGGTAGAAAGCATGAACACGTCAGATTTTAGCATTATCGCCGAAGATTCTATACAAAATAAATCATCAGCATTGGACATCGATGCGGGGCTGAAGTTGAGCTTCCTGGGTGGATTGATCAGCGTATCCGGCTCAGCAAAATATCTTGACGACCGCACCAGCTCAACTCATCAATCGCGTGTCACCATGAAGTACAAATGCACAACTAAGTTCAAACATTTGACGATGACGCATCTAGGTAAGGGCAATGTACAGCACCCGGATGTTTTCGACCACGGCAACGCCACCCATGTTGTCACAGGAATACAGTACGGTGCA…	GMLYDSRKEELIPGVTLWDQEKLEDDVKVESMNTSDFSIIAEDSIQNKSSALDIDAGLKLSFLGGLISVSGSAKYLDDRTSSTHQSRVTMKYKCTTKFKHLTMTHLGKGNVQHPDVFDHGNATHVVTGIQYGAQAFFVFDKMFSDEDLKKDIKGELHVMVKALPGIEIDGHGSLKMKEED	GMLYDSRKEELIPGVTLWDQEKLEDDVKVESMNTSDFSIIAEDSIQNKSSALDIDAGLKLSFLGGLISVSGSAKYLDDRTSSTHQSRVTMKYKCTTKFKHLTMTHLGKGNVQHPDVFDHGNATHVVTGIQYGAQAFFVFDKMFSDEDLKKDIKGELHVMVKALPGIEIDGHGSLKMKEED
	Gene.133104_B_unicolor_58427_g.133104_m.133104	ATGGACTCGATGCGAACGAATAGATTCCTTTTAGTCAGTCTATTCTGCATTTTTTTGTGTGGTATTAAAGGTGGATTATCTCTGGTCTGTGATAATTGTGACAAAGAGGCTTGCGATGCCCCGACGAACTGTGCCGGGGGTCTTGTTTATGATCTTTGCCACTGTTGCAGCGCGTGCGCCCAGGTAGAAAACCAAACATGTGGCGGACCTTTTGAAACTCTTGGAAAATGTGACGAAGGTTTAATTTGTTTTGGAGTAGATCCGGAGAATACATTTTCGGCC	MDSMRTNRFLLVSLFCIFLCGIKGGLSLVCDNCDKEACDAPTNCAGGLVYDLCHCCSACAQVENQTCGGPFETLGKCDEGLICFGVDPENTFSA	LVCDNCDKEACDAPTNCAGGLVYDLCHCCSACAQVENQTCGGPFETLGKCDEGLICFGVDPENTFSA
	Gene.134404_B_unicolor_60534_g.134404_m.134404	ATGGGTAGCCTATTTCTGTTGACTCTTGGCCTGACATTGGTGTCGTTGACGGCGGCAAGAACGCAGGAGGAAGCTTGTGCTAGGATTGGCAGCTGTGGACTAGGGTTGAAATGTCAACCCAGCTGGAGTTGCTGGCCGAAGCCATGTGACGGCGATTGGCTCGCCAGTTGTGTTCCAGACTATAGTGACAGAAGGGTTTGTGAGCTTCCTCTAGAGACGGGCCCGTGCCTGGCTCTGATGCCAATGTTCGGTTACGACAAAAGCAAAGGCGGGTGCATAAAATTCACATATGGTGGATGTCGTGGTAACGGAAACCGCTTTAAAACGCTGGAGCAGTGTCAAAAGTTCTGTACGAAGTAA	MGSLFLLTLGLTLVSLTAARTQEEACARIGSCGLGLKCQPSWSCWPKPCDGDWLASCVPDYSDRRVCELPLETGPCLALMPMFGYDKSKGGCIKFTYGGCRGNGNRFKTLEQCQKFCTK*	RTQEEACARIGSCGLGLKCQPSWSCWPKPCDGDWLASCVPDYSDRRVCELPLETGPCLALMPMFGYDKSKGGCIKFTYGGCRGNGNRFKTLEQCQKFCTK
	Gene.134482_B_unicolor_60655_g.134482_m.134482	CCGCTCTTCATTGTTGGACAAATGGCGAACAGCCTACAAGACGTCGACGAATTTGTGCAGTTGGGAGCAAATGTTATCGAGGCTGACCTGAGGTTTGATAAGCACAGCGGGCAAGCTACCTATGTCTACGAAGGTTTCCCCTGCGATTGCTTCAGAATTTGTCACAAGAGTGAAGACGCCCTTAAATTCATGCAACACATCAGCGACATCTCGACACCAGGTAATTCGAAATTCCAGCCATCTTTCACTGGGGTGTTATGGTTGGACGCCCATCTGTCATCAACGACGAGAATCGAGAGTGCTGGGCAAGACATGGCCCGTCTTCTTGACGTTTATCTACTTAAGGAGAATAACAATGCCAAGGTTGTATTTGACATATCGAGCTTGCGCTTACGCCTA…	PLFIVGQMANSLQDVDEFVQLGANVIEADLRFDKHSGQATYVYEGFPCDCFRICHKSEDALKFMQHISDISTPGNSKFQPSFTGVLWLDAHLSSTTRIESAGQDMARLLDVYLLKENNNAKVVFDISSLRLRLFCVRHHPCPSL*	PLFIVGQMANSLQDVDEFVQLGANVIEADLRFDKHSGQATYVYEGFPCDCFRICHKSEDALKFMQHISDISTPGNSKFQPSFTGVLWLDAHLSSTTRIESAGQDMARLLDVYLLKENNNAKVVFDISSLRLRLFCVRHHPCPSL*
	Gene.135598_B_unicolor_62534_g.135598_m.135598	TTTGCGATGCCACATTACCGATTTGTTTCAAACCGAAGGCTTCTCAGGACCGCATCCATCAACCAAATCAGGATGAAAAATCTGGCCATATTAATCGTTTTCGTGACTTTTATGTTGGTGGCGGAGTCAAGGACTAAGGAGGAGGCTTGCAAAAGGACTGCCTGTGGACCAGGGGAGAAGTGCAATCCGTTTTGGAGTTGTACACCTAAGCCTTGTAAAGGGGATTGGATTGCAAATTGTGTACCCGACTACAGTGATAACTCCATTTGTGAGCTTCCTCTTAGGAAGGGGGTGTGTAGGGCGCGATTCATAATGTATGGCTACGATACAAGCAAAGGCGAGTGTAGGCAATTCACGTATGGCGGATGTGATGGCAATGGTAACCGCTTTCCAACGCTT…	FAMPHYRFVSNRRLLRTASINQIRMKNLAILIVFVTFMLVAESRTKEEACKRTACGPGEKCNPFWSCTPKPCKGDWIANCVPDYSDNSICELPLRKGVCRARFIMYGYDTSKGECRQFTYGGCDGNGNRFPTLQKCNDHCAKKHR*	RTKEEACKRTACGPGEKCNPFWSCTPKPCKGDWIANCVPDYSDNSICELPLRKGVCRARFIMYGYDTSKGECRQFTYGGCDGNGNRFPTLQKCNDHCAKKHR
	Gene.148898_B_unicolor_90567_g.148898_m.148898	ATGAACAGCTTGATACTAATTTTAGGCCTGGGCCTAAGTATTCAAGAGTCATTTGGTCAATGTCCGATCGATTGGATTGATCGGATAGGATCGAATTTCTGTTACTATATCCAAACTATAAAGCGTAACTGGCTGGACGCGAGGGTGCTGTGCAAGGAACAAGGCGGAGACCTTGTATCTGTTGAATCACAGGAGGAAATGGATTATCTTAACGACCGTACACGGAACATCGCCTCCTTTTCAAATTACTGGACAGGTCTAAATGACGTTGGCAGGGCCAATCAGCGACCC	MNSLILILGLGLSIQESFGQCPIDWIDRIGSNFCYYIQTIKRNWLDARVLCKEQGGDLVSVESQEEMDYLNDRTRNIASFSNYWTGLNDVGRANQRP	QCPIDWIDRIGSNFCYYIQTIKRNWLDARVLCKEQGGDLVSVESQEEMDYLNDRTRNIASFSNYWTGLNDVGRANQRP
	Gene.155914_B_unicolor_110324_g.155914_m.155914	ATGTTGAGGTCCACGTCACTAGGCAATTCTCTGACTGTCCAGAAACGTCGTCTCACCCAACTTGCCGAAATGTTTGATGGGGCTATCAAGGGCCACACGGTCGAACAGTTTATAAACTATGGGAACTGGTGTGGCTTTGGGGGCAGCGGGGAGCCAGGTGACGCCATAGACACCTGTTGTATGCACCATGATATTTGTTACGATGATTTCCGAGCAAAGTGTAATTTGGTTCCGTACACTACGATGTATGAGTTTGAGCTAAGCAACGGAACTATTACTTGCCAAAATGAGGAGGCCGAA	MLRSTSLGNSLTVQKRRLTQLAEMFDGAIKGHTVEQFINYGNWCGFGGSGEPGDAIDTCCMHHDICYDDFRAKCNLVPYTTMYEFELSNGTITCQNEEAE	MLRSTSLGNSLTVQKRRLTQLAEMFDGAIKGHTVEQFINYGNWCGFGGSGEPGDAIDTCCMHHDICYDDFRAKCNLVPYTTMYEFELSNGTITCQNEEAE
	Gene.158425_B_unicolor_118108_g.158425_m.158425	TTGCGGGTGATATATCTGGTATCCTTAGGATTTGGGATGATACCCAGCGGGTATCCTGATGGATGTTCTTCCCGGTGGTATCCCAAATTCGGTTCGAAATACCGTTTCATAGATACAAGGAAGTCACAGAAGGAAGCAGAGAAGAAGTGTGTTGATGAGGGTGGTCATTTAGTCAGCATCCACAGTGAAGACGAAGAAAATTTCATCACCGGATTAATATGCAATAATAAAATGCAGGTATGGATTGGTCTTGAAAAAAAAGAGAAGACCATCGATATCAAC	LRVIYLVSLGFGMIPSGYPDGCSSRWYPKFGSKYRFIDTRKSQKEAEKKCVDEGGHLVSIHSEDEENFITGLICNNKMQVWIGLEKKEKTIDIN	DGCSSRWYPKFGSKYRFIDTRKSQKEAEKKCVDEGGHLVSIHSEDEENFITGLICNNKMQVWIGLEKKEKTIDIN
	Gene.161711_B_unicolor_129356_g.161711_m.161711	CAACGAAAAGGAAATCAAGTAGTGACATTTGCCAGAGGTTTCCTGCAGCAAGTTGAAATACCGGGATGTGTGAAATTCACGATTGAAACAAACGCTTGCCGTGGATTCTGTACATCTGAGTCGTATCCGTCGACACACAATATACTCTACATGGCTCCGAAACAAGTGATAACTACAGCTGGGAAGTGTTGCGTTATGAAACCACGAACGGTACGTTATGAGGTGTGGTGCATGGGAGGCTATCGGACGTTTCCCGTAAAA	QRKGNQVVTFARGFLQQVEIPGCVKFTIETNACRGFCTSESYPSTHNILYMAPKQVITTAGKCCVMKPRTVRYEVWCMGGYRTFPVK	QRKGNQVVTFARGFLQQVEIPGCVKFTIETNACRGFCTSESYPSTHNILYMAPKQVITTAGKCCVMKPRTVRYEVWCMGGYRTFPVK
	Gene.30482_B_unicolor_3180_g.30482_m.30482	ATGTCTAAAATTGGTTCAATGCCACATATAAAATTACCAGCCCTTGGACGCCCATTTAGCCTGGGGATGCTTTACGACTGCCGGAGGGAAGAACTTATACCAGGACTATCCTTATGGGATCCAGAGCATCTCAAAGGTAATCTGGAGACGCAGAGGATGAATTCTGCAGATTTCAGCATAATAGCTGAAGACACGTTGGAAGACAAATCATGGGCACTGGACATTGAGGCGGGACTAAAGCTTAGCTTTCTTGGTGGGCTGGTGAACGTGTCAGGATCCGCTAAATACCTTGACGACCGGGCGTCATCCAGCAAGTTGTCGCGGGTCACGATGAAATACAAATGTACGACTCGTTTCGAAAGTTTAACCATGAAACACTTAGATACAGCCAATATGCAG…	MSKIGSMPHIKLPALGRPFSLGMLYDCRREELIPGLSLWDPEHLKGNLETQRMNSADFSIIAEDTLEDKSWALDIEAGLKLSFLGGLVNVSGSAKYLDDRASSSKLSRVTMKYKCTTRFESLTMKHLDTANMQYPDLLAQDSATHVVTGITYGAQVFFVFEKTVSDEERKKDVKGELLVMVKSVPKAEIAGDGVVKINEKEVKKSDKTNVKFYGDFQPPTNPTTYADAVRLYKDLPTLLGPGMKNDVPMTVWLHPLINLDSRAARFVREISANLVSQTEGCLEDLHAVNLKCADLTSAVASQHLPWIERKIRDFRERVKDYKVWFQQQLMPVLPKIRGGGAEESKLADIIRKRQASPFSNHLLWHWLDDWEERISLADAYMKSLDQVGRIKIVQSAPNS…	MSKIGSMPHIKLPALGRPFSLGMLYDCRREELIPGLSLWDPEHLKGNLETQRMNSADFSIIAEDTLEDKSWALDIEAGLKLSFLGGLVNVSGSAKYLDDRASSSKLSRVTMKYKCTTRFESLTMKHLDTANMQYPDLLAQDSATHVVTGITYGAQVFFVFEKTVSDEERKKDVKGELLVMVKSVPKAEIAGDGVVKINEKEVKKSDKTNVKFYGDFQPPTNPTTYADAVRLYKDLPTLLGPGMKNDVPMTVWLHPLINLDSRAARFVREISANLVSQTEGCLEDLHAVNLKCADLTSAVASQHLPWIERKIRDFRERVKDYKVWFQQQLMPVLPKIRGGGAEESKLADIIRKRQASPFSNHLLWHWLDDWEERISLADAYMKSLDQVGRIKIVQSAPNS…
	Gene.41256_B_unicolor_5044_g.41256_m.41256	TGGACAAAGAGAATGGACTTGCATATGGTGTGTCTGCTCCTGTCACTTTCGTTTCTGCTTTGTGTCGCGTTTGTTAATTCAGCTGGCTCAATCCAGTATGGTACAGTATACATGAAGGATGGTTTTCCCAGTTTCAAACCTGGTGTCCTGGACAAAGAGAATGGACTTGCATATGGTGTGTACAATGATTCCATTTCAAGCACTGGCTGGGGTACCTTAGATATCAAAGCTGGTTATGCAACAGAAGCACCAAAACAGATAAATCAACGCATAATGTATGCAGCTGGTTACCTAGAGGGATACATGACAGCTGAGAGAATTTCCCAGAACTATGACAATTTGTATTCCACGTTGGTGAAGTCGGAGACAACTGAATTCAAACAAAAATTGGTGGATTTT…	WTKRMDLHMVCLLLSLSFLLCVAFVNSAGSIQYGTVYMKDGFPSFKPGVLDKENGLAYGVYNDSISSTGWGTLDIKAGYATEAPKQINQRIMYAAGYLEGYMTAERISQNYDNLYSTLVKSETTEFKQKLVDFYLYQEKYAMDRIMKDGGRTPFWRHVSYVLAQLDGLYNGHKAATGGNGSLPRFAFEFLNGAGDFIDIRYVLDRKSRPNFEKMSHAEFKVFVERHGHCSALIRATGALENIFMSHSSWFVYSAMLRIYKHYDFNIDDPTTLNKQMSFSSYPGFLESLDDFYLISNGLVMLQTTNNVFNMSLYDQVTPNSVLAWQRVRVAHMMASSPKQWGEIFSIENSGTYNNQYMVLDLKKIKLGEAIEDDAFWVVEQIPTLVEYHDQTHILRNGHW…	AGSIQYGTVYMKDGFPSFKPGVLDKENGLAYGVYNDSISSTGWGTLDIKAGYATEAPKQINQRIMYAAGYLEGYMTAERISQNYDNLYSTLVKSETTEFKQKLVDFYLYQEKYAMDRIMKDGGRTPFWRHVSYVLAQLDGLYNGHKAATGGNGSLPRFAFEFLNGAGDFIDIRYVLDRKSRPNFEKMSHAEFKVFVERHGHCSALIRATGALENIFMSHSSWFVYSAMLRIYKHYDFNIDDPTTLNKQMSFSSYPGFLESLDDFYLISNGLVMLQTTNNVFNMSLYDQVTPNSVLAWQRVRVAHMMASSPKQWGEIFSIENSGTYNNQYMVLDLKKIKLGEAIEDDAFWVVEQIPTLVEYHDQTHILRNGHWPSYNVPFYETIYNMSGYPDIVKQKGLD…
	Gene.48770_B_unicolor_6564_g.48770_m.48770	ATGATGAATTTCCGTATTTCGGCAGTAGTTGTGATAGTTTGTGGCCTTCAAATAACAAGAGTTTCGAGTGAACAATTTGGATTCGAGGAAGCTCAAAGGAAAAAGATACTTCATGATCATAACCAAATTCGGAAAAGCGTTGAACCAAAGCCTTCAGATATGATGATGATGAAATGGTGGGTGCACGGGGCGTCCAAAGCATACGACGTCGCTTTGTCTTGCAATGAAAGGAAAGATGACGACATAAACATGTACGGACAGACACTTTTCGTGTCCAACAATGCTAGTTTTCAGCCCGCCAACGTCGTCGACGAATTGCAAAAACAGAAAAGTAGCTATATTTTATTGAGCAACGCTTGTGTGCTAAGTACCGTATGTGAGGGATATCGACAGATGATA…	MMNFRISAVVVIVCGLQITRVSSEQFGFEEAQRKKILHDHNQIRKSVEPKPSDMMMMKWWVHGASKAYDVALSCNERKDDDINMYGQTLFVSNNASFQPANVVDELQKQKSSYILLSNACVLSTVCEGYRQMIWATSTKVGCAYNNCTKFRDKYGKEQHNITYVVCVYDKRASTKLQVIPYSRGSPCTECDSSLGTWCQDGLCTDKCVDIANCTAANETSCQTDELRGKCPVKCKECGCRLQCFNCAVLDHSKCTCLCDAGFYGDRCENRCSDAASGCDTADIPKCNTSPRLKQKCPEMCDVCVFSGKSECKSVVMPKRQPKKERFVDTDRYIDCQAEMPCRSGMPYLERRTCKCRCSPGWQGTYCDKTIEDATSGVIILIDGEKNRYGEITKKLRSMI…	EQFGFEEAQRKKILHDHNQIRKSVEPKPSDMMMMKWWVHGASKAYDVALSCNERKDDDINMYGQTLFVSNNASFQPANVVDELQKQKSSYILLSNACVLSTVCEGYRQMIWATSTKVGCAYNNCTKFRDKYGKEQHNITYVVCVYDKRASTKLQVIPYSRGSPCTECDSSLGTWCQDGLCTDKCVDIANCTAANETSCQTDELRGKCPVKCKECGCRLQCFNCAVLDHSKCTCLCDAGFYGDRCENRCSDAASGCDTADIPKCNTSPRLKQKCPEMCDVCVFSGKSECKSVVMPKRQPKKERFVDTDRYIDCQAEMPCRSGMPYLERRTCKCRCSPGWQGTYCDKTIEDATSGVIILIDGEKNRYGEITKKLRSMIADKINEYCRSNFEECCPYEEPRG…
	Gene.49406_B_unicolor_6706_g.49406_m.49406	CCCGATACGGCAGCAGAATTTGGCCTGATTCCGATAAATTGTGACCTGGTTGATTGCACCACAATTCAGCGTGTCTGTTGGGTGAATCACAGTTCTTGGCATAAAAACGCATCAAATCACGGAATCAGGCCAAATTCTGCTGCCGTATCGGGAGGTTATGGTAGTCGGACACATTTCTTTCAGAAATCACATTTAAACTCTCTGTCATTGTTGGCGTGTAAGAAAATGGACGCTCCCTATATGCAGAATCCTTTCTTGAACATGATTCAGAGCAGCAAAAAGGAATACGATGAAAATCCTGCAAAAGAGGGTCCGGTCCAACAGGATGACCTTTTCAAGAAGTTCTTCATCGAAATCCTTCTATTCGGACTAGATTACGAATACCAGAAACAAATCGGA…	PDTAAEFGLIPINCDLVDCTTIQRVCWVNHSSWHKNASNHGIRPNSAAVSGGYGSRTHFFQKSHLNSLSLLACKKMDAPYMQNPFLNMIQSSKKEYDENPAKEGPVQQDDLFKKFFIEILLFGLDYEYQKQIGKKPVPYRRTSNKKTVVVLGAGAAGLSAAYELAQVGHEVIIIEREGRVGGRIKTIRKPFAEGLHAEVGAMRFPGDGSGTPGQPSHFMADFYIKQFKIPIKPFITSNDECYYNIFGDNIKIKDWNADPGKYCSRYWPGWDANLTPEAKVKVKGIDQLLEYTLDPVKNELLKDLTAKGWQDWIKKWSVISLGDFLRSDQYQDENPMKLRPWTEAALSAYKTAKYGKYLDESVVNSLRGSLGQWYKDPMHTPVDGMDALAKAFMKPNIHG…	PDTAAEFGLIPINCDLVDCTTIQRVCWVNHSSWHKNASNHGIRPNSAAVSGGYGSRTHFFQKSHLNSLSLLACKKMDAPYMQNPFLNMIQSSKKEYDENPAKEGPVQQDDLFKKFFIEILLFGLDYEYQKQIGKKPVPYRRTSNKKTVVVLGAGAAGLSAAYELAQVGHEVIIIEREGRVGGRIKTIRKPFAEGLHAEVGAMRFPGDGSGTPGQPSHFMADFYIKQFKIPIKPFITSNDECYYNIFGDNIKIKDWNADPGKYCSRYWPGWDANLTPEAKVKVKGIDQLLEYTLDPVKNELLKDLTAKGWQDWIKKWSVISLGDFLRSDQYQDENPMKLRPWTEAALSAYKTAKYGKYLDESVVNSLRGSLGQWYKDPMHTPVDGMDALAKAFMKPNIHG…
	Gene.53702_B_unicolor_7686_g.53702_m.53702	ATGCATCGGTCAGCCCATGCCTGGGCGGAGTTTTCAAGTCTGTCATCCCATTCCATAACCAGCATGTACGCCGGTGCGGGCTGCCCTTCCTGCTTTCCCATCGACACTTTGCTGCGAAAAAAATTGAAAAGGTCCAACATCAACTGTTTCGTATTTGAATACATCCCTATCGGAGTTTCTCTACTTCACCGCAGTGGCAACATGATGCGAATCTGTGTTCTCTTAGCGGTGATATCTTTCGCCTATGGACAAACCCTCGAAAGGGGGTTTAATCGTACTGAAAAACAGTTGATGTTGGACCTTTTCAATTTTTTTCGCAGCAAAGTGTCGATGGGAAAGCAGGAAGGGCAGCCCGCACCGGCGTACATGCTGGTTATGGAATGGGATGACAGACTTGAA…	MHRSAHAWAEFSSLSSHSITSMYAGAGCPSCFPIDTLLRKKLKRSNINCFVFEYIPIGVSLLHRSGNMMRICVLLAVISFAYGQTLERGFNRTEKQLMLDLFNFFRSKVSMGKQEGQPAPAYMLVMEWDDRLENSAQAWADRCIPEHSHADQRNVKPYGVMGETLSGGSIMAIRNGFERAFLTWYNEVPYYTFDSNKCSGVPSCGHYLQVVWANTTRMGCGWNKCPGKDAVIFCHFAPGGNAQYYKDSKVMRPYVKGRPSDACRKCPQGYGFCMGDSLCASEQACRGQRCRCTISSCRNGGRLDSRACKCKCPSGWEGPNCETRCQDLESDACQSETSGCRYDSPRKQWALEACRKSCGFCGIFNVDGGNAPNRDGIVARVLPKQPGGIANRKRDSCPD…	MHRSAHAWAEFSSLSSHSITSMYAGAGCPSCFPIDTLLRKKLKRSNINCFVFEYIPIGVSLLHRSGNMMRICVLLAVISFAYGQTLERGFNRTEKQLMLDLFNFFRSKVSMGKQEGQPAPAYMLVMEWDDRLENSAQAWADRCIPEHSHADQRNVKPYGVMGETLSGGSIMAIRNGFERAFLTWYNEVPYYTFDSNKCSGVPSCGHYLQVVWANTTRMGCGWNKCPGKDAVIFCHFAPGGNAQYYKDSKVMRPYVKGRPSDACRKCPQGYGFCMGDSLCASEQACRGQRCRCTISSCRNGGRLDSRACKCKCPSGWEGPNCETRCQDLESDACQSETSGCRYDSPRKQWALEACRKSCGFCGIFNVDGGNAPNRDGIVARVLPKQPGGIANRKRDSCPD…
	Gene.59910_B_unicolor_9247_g.59910_m.59910	ATGCTGATTGAAATCGTTCAAGTAATTTGTCTATTTCCCGCACAGGTGACAAGCAACGTTCATTTCTTCAACACAACTTTAAAGGATGCTATCGATACATGTAGACTACATCATCAGTGGATACCAGATTATATTGTTTATGAAAAGGGTGTTCCGAAGTCTTTGCTGGATGGTTTGGCTAAAAAGGGACATAAGCTTCAGCAACTAGATGCGGACAGTCGAGGGTCGATCGTGCAGGCAATATTACATGCATCAGATGGATTAATACACAGTTATTCTGATACGCGGAAGGGAGGCTGTCCAGATGGTTATTAG	MLIEIVQVICLFPAQVTSNVHFFNTTLKDAIDTCRLHHQWIPDYIVYEKGVPKSLLDGLAKKGHKLQQLDADSRGSIVQAILHASDGLIHSYSDTRKGGCPDGY*	NVHFFNTTLKDAIDTCRLHHQWIPDYIVYEKGVPKSLLDGLAKKGHKLQQLDADSRGSIVQAILHASDGLIHSYSDTRKGGCPDGY
	Gene.67501_B_unicolor_11401_g.67501_m.67501	GCATCGAATAAGATGTCCCGGTTAACCGTCTTGGCGGTTCTACTCACACTACTCGTGGTAGTGTTGATGATCGCCGAAGAGGGAGAGGCAACCAGTGTCCCAAGACGCAGGAGGAAGGATGGATCTGAATGGAAGCCCCGCGTAAACTACAGACCAACGGCAGTTAGGAAGAGATTCCGCCGAGCAACGGCAAAGATCACAGAGAAGGAAATCGGCCGGCGGGTATTAAGGGCAAAAGTGTCAAAATCTGGACGGAGGTCAAGGTGTAATGGGCAATGCAGTTGCAAAGAAATCCGGGCGAGGTATCATCGCAGTTGCCACTGTTGTCACCAGTGTTGTTTCAATTACGATTGCTGTGAAAAAAAAAAAACCTGCCCGCCTGGGTATTACATGACAAGA…	ASNKMSRLTVLAVLLTLLVVVLMIAEEGEATSVPRRRRKDGSEWKPRVNYRPTAVRKRFRRATAKITEKEIGRRVLRAKVSKSGRRSRCNGQCSCKEIRARYHRSCHCCHQCCFNYDCCEKKKTCPPGYYMTRSRGRRKCVKRCNYPYKRYFYKRRPYCRRPCKLGYRNYGRSCRRVKCPRGYALRLNMILNLVFCVPKTCPRGFVRVKGKSRCIRIRCPQGYKRVNGKCRAPKRCRKGYRRIVLKGAVTCVRKVCGKGQRLAKSGLCVFRRCPSGTEKVKRGKLVFCLKKSCKRGYRPYRTGKGKVVCRMIGCLENYKFSISANKCIFNKCPHGKIPLKYRGSYYCVRKSCNNGFVLRGGKCVGCPTGFRAEPQTKGARSICKFNRCPIGYYRYGRGR…	TSVPRRRRKDGSEWKPRVNYRPTAVRKRFRRATAKITEKEIGRRVLRAKVSKSGRRSRCNGQCSCKEIRARYHRSCHCCHQCCFNYDCCEKKKTCPPGYYMTRSRGRRKCVKRCNYPYKRYFYKRRPYCRRPCKLGYRNYGRSCRRVKCPRGYALRLNMILNLVFCVPKTCPRGFVRVKGKSRCIRIRCPQGYKRVNGKCRAPKRCRKGYRRIVLKGAVTCVRKVCGKGQRLAKSGLCVFRRCPSGTEKVKRGKLVFCLKKSCKRGYRPYRTGKGKVVCRMIGCLENYKFSISANKCIFNKCPHGKIPLKYRGSYYCVRKSCNNGFVLRGGKCVGCPTGFRAEPQTKGARSICKFNRCPIGYYRYGRGRKKACLKKPKCRYPYHLRMVEKRYRCVKYRC…
	Gene.67601_B_unicolor_11432_g.67601_m.67601	ATGCTGTGGGGCACGTCAGCTGGTTACCGCATTCTTCTCGCAACGTTTTCCATCTCTCAAATCATCAAGACTGACGGGAAACTCTGCAGCTCTCCACCGCCCGGGTTAAGCAAGCTTCGTCGAGGCGTCGATGTCACAGCTGTGGATTTTACTCCGGTCGATATACGAAGGGACAGTGGGTTTCAGGGCTCAGTCATCGACTTCACCTGTGATTTGGAAAGAACGTGGAGGAATCCGTTAAACGGGGAAGTATTCGATGTACCCGACCAGATTGAAAGCATTACGAGCATCCCCGGTGGTGTTCTCAGCCACACTATTAACATATTCAAGTCAGCATCGGATGTGAAAAAATCGATGTCAGCTTCAGCTGGGGTCAACTTCCTCGACGGTATGTTCTCT…	MLWGTSAGYRILLATFSISQIIKTDGKLCSSPPPGLSKLRRGVDVTAVDFTPVDIRRDSGFQGSVIDFTCDLERTWRNPLNGEVFDVPDQIESITSIPGGVLSHTINIFKSASDVKKSMSASAGVNFLDGMFSASGSYQETKRSITNHSSYVEEVSAFHSALRADCAPHWGLRLSHYAKLYVDQLLPNTYEAGPSRYAEFIRYYGTHYFFTGKFGGLLVHRMETQDDVFKSLGENTVKTNAEGSFLNFLKAKGAYGGATRTLHETFTSETKTTTRYFGGQSGLLGTGSLEQWRLSAIESPWLFGGELSPISDLIPDENKRAAMDKAIQVHLDRALLREMLTDAYTMSAKSIDPTIRNAISAKIARINGLIDGGSPNHDVVLAIARDIQVPDWFITGTKL…	MLWGTSAGYRILLATFSISQIIKTDGKLCSSPPPGLSKLRRGVDVTAVDFTPVDIRRDSGFQGSVIDFTCDLERTWRNPLNGEVFDVPDQIESITSIPGGVLSHTINIFKSASDVKKSMSASAGVNFLDGMFSASGSYQETKRSITNHSSYVEEVSAFHSALRADCAPHWGLRLSHYAKLYVDQLLPNTYEAGPSRYAEFIRYYGTHYFFTGKFGGLLVHRMETQDDVFKSLGENTVKTNAEGSFLNFLKAKGAYGGATRTLHETFTSETKTTTRYFGGQSGLLGTGSLEQWRLSAIESPWLFGGELSPISDLIPDENKRAAMDKAIQVHLDRALLREMLTDAYTMSAKSIDPTIRNAISAKIARINGLIDGGSPNHDVVLAIARDIQVPDWFITGTKL…
	Gene.67828_B_unicolor_11496_g.67828_m.67828	CACCGTAGGTACCATGATCGTGGTTCGGCGGATAGTAATCTCTTACAAACGGTCCAGACGACAGATGGACGACGGATTCGACGAGTTATTCGGGATGGGGTATTAGCGATGGAGACCACAGTGCCACGACATCCGGAGGGTTTGTTTTCGTGGGAAGTCAGTGACGGCAAGAAAATCGTACGGACCATCGTCAGTGATCGTGCCGGCATTATGGATTGCGATATCCGAACAAGTAACGATGCGCTTTCATCTTTCTCAGACCGATTCTTTCCTAATTCACGTGGCAGTTCTTCGGAGCGGACCAAGAAGGAAAATCTGACGGGGTTTCAACATGGTGAAACCATGCCTCCAGAACTTTTAAAACTGACCAACATGCAGGAAAACTTGGCCAATTGTCGT…	HRRYHDRGSADSNLLQTVQTTDGRRIRRVIRDGVLAMETTVPRHPEGLFSWEVSDGKKIVRTIVSDRAGIMDCDIRTSNDALSSFSDRFFPNSRGSSSERTKKENLTGFQHGETMPPELLKLTNMQENLANCRKYRRQVKIMTKRAKHAKGEFRLRAKRETTAVTEEEESEYGIFPGTNWCGKGNATTDNHVLGIHSETDRCCRTHDHCPYFISALTTKYGLFNFRLHTLSHCDCDYQFRECLKETSNAVSDMVGSLYFNLAGLKCFMFEERSVCTKRNWLYICEEYSTVYEATVHDALPY*	HRRYHDRGSADSNLLQTVQTTDGRRIRRVIRDGVLAMETTVPRHPEGLFSWEVSDGKKIVRTIVSDRAGIMDCDIRTSNDALSSFSDRFFPNSRGSSSERTKKENLTGFQHGETMPPELLKLTNMQENLANCRKYRRQVKIMTKRAKHAKGEFRLRAKRETTAVTEEEESEYGIFPGTNWCGKGNATTDNHVLGIHSETDRCCRTHDHCPYFISALTTKYGLFNFRLHTLSHCDCDYQFRECLKETSNAVSDMVGSLYFNLAGLKCFMFEERSVCTKRNWLYICEEYSTVYEATVHDALPY*
	Gene.68366_B_unicolor_11667_g.68366_m.68366	ATGATTGTGAAGATCCAAGATATACTGGCGCTCGTCATTGGTAAACCCCCTATACAAACTTTGGCAATGCACCGAGAGCACAGCAGTGGCCAGCAAGAAGCACTCTATCGCAATCATCTCCGCACTAAAGTCGCCTTAGGCAGGGAATCTGGCGAGCCAGCGGCTGACTATATGTTAGCGATGGAATGGGATGACAGACTTGAAGAAAAGGCACAGCAGTGGGCGGACCGATGTCAAGCACAGCACAGTGGCAGTGAGTCGGTATATAGGAGTGTGGCACCATACAAAACAGGCGAAAACCGGGTCAGTGGTGGCAAATATGCAGATTTTGAAAGGGCGATAAAGGAAGGATGGTATGACGAATACAAAGATTACTACTATGACTCTAATTATTGCCAA…	MIVKIQDILALVIGKPPIQTLAMHREHSSGQQEALYRNHLRTKVALGRESGEPAADYMLAMEWDDRLEEKAQQWADRCQAQHSGSESVYRSVAPYKTGENRVSGGKYADFERAIKEGWYDEYKDYYYDSNYCQPGKMCGHYTQVVWQNSTLLGCGWNRCPRRQPVFFCHYGPSGNFYERGQNMPRRPYLRAGRGAQCRKCPMQFGFCMNNALCASSTACQNTDSQCTCPITSCSNGGRLDSANCKCNCLDNWDGPRCDVPCNDTFGWCHLPVNMQGCRWDDLKHAWASGVCRKSCGLCGYMLDKDTGKTNSKGIKTNALIGYPAKPIRGNKPSGDGNCDNKHGSDADCAFWATGGECTANRVWMSINCAKACKTCDVAEGGGSCPNKHNDAECEDWANI…	MIVKIQDILALVIGKPPIQTLAMHREHSSGQQEALYRNHLRTKVALGRESGEPAADYMLAMEWDDRLEEKAQQWADRCQAQHSGSESVYRSVAPYKTGENRVSGGKYADFERAIKEGWYDEYKDYYYDSNYCQPGKMCGHYTQVVWQNSTLLGCGWNRCPRRQPVFFCHYGPSGNFYERGQNMPRRPYLRAGRGAQCRKCPMQFGFCMNNALCASSTACQNTDSQCTCPITSCSNGGRLDSANCKCNCLDNWDGPRCDVPCNDTFGWCHLPVNMQGCRWDDLKHAWASGVCRKSCGLCGYMLDKDTGKTNSKGIKTNALIGYPAKPIRGNKPSGDGNCDNKHGSDADCAFWATGGECTANRVWMSINCAKACKTCDVAEGGGSCPNKHNDAECEDWANI…
	Gene.72526_B_unicolor_13001_g.72526_m.72526	TCTCATTGTAAATTCTGGCGTAATCGCCAAACATGTCAAACGGACTATTTGGTCCCAAATCCTGTAAGGGTCGTTCTTGACATCCGCTTGATGACGCCAGAATTTACAATGAGAAGGGGTGGTGCTTCCCAATTTCATACAGTATTGCTGGGTGTGATTTCTATTTTGTCTAACTTGGTTCAAGGTATCAATTACTATTGCCTGCAAAATGGCAGTACCGTCGATATCGTGGGACAAAAACAGGGTAACATTGTGACCCTATATAACACTGAGACTACTTATGGCAACAACCGAGATTGTCGCTGGGTCATTAATGCTGGAAACGGAAACAGAATATGGTTAGAGATTCTTGATTCTCACTTGCAATGGGCTCCTGGAAACGCCATTTGTTCTGGATAT…	SHCKFWRNRQTCQTDYLVPNPVRVVLDIRLMTPEFTMRRGGASQFHTVLLGVISILSNLVQGINYYCLQNGSTVDIVGQKQGNIVTLYNTETTYGNNRDCRWVINAGNGNRIWLEILDSHLQWAPGNAICSGYDYMEVRDGSHASDLEIVTWCGNQKPVYIFSSQKFLFLRFVSNSQNIYSYGGVRLRFGIFSSQECPPVSGEFQGKCVTAVDEPVVWHTAQQHCKWLKSNLLKIDNYEMADFANDLMKRKTKAALYWIGLNDIKQEGVLTWLDGSALTYSRRRTLSISDNDCVCVNHDIDMWEERSCHVDKHPYVCAMNKGGNTILYSTPISIDPSGGPEPPSTPLWVIIASSGVAGVVVIGAIICGCVHFCRKRSKKEIQQEADHWAPDRNRRYVTP…	SHCKFWRNRQTCQTDYLVPNPVRVVLDIRLMTPEFTMRRGGASQFHTVLLGVISILSNLVQGINYYCLQNGSTVDIVGQKQGNIVTLYNTETTYGNNRDCRWVINAGNGNRIWLEILDSHLQWAPGNAICSGYDYMEVRDGSHASDLEIVTWCGNQKPVYIFSSQKFLFLRFVSNSQNIYSYGGVRLRFGIFSSQECPPVSGEFQGKCVTAVDEPVVWHTAQQHCKWLKSNLLKIDNYEMADFANDLMKRKTKAALYWIGLNDIKQEGVLTWLDGSALTYSRRRTLSISDNDCVCVNHDIDMWEERSCHVDKHPYVCAMNKGGNTILYSTPISIDPSGGPEPPSTPLWVIIASSGVAGVVVIGAIICGCVHFCRKRSKKEIQQEADHWAPDRNRRYVTP…
	Gene.73465_B_unicolor_13314_g.73465_m.73465	TCTAACAAAGGCAGTTCGACTGAAGTGGTGAAAGGCGCGATGGCGAAATCTTTTGGGATGCCTGGGATTTTTCAGTTCATATGCTTGGCAATTCTCCTTAGCCTTGCTCAAGCGGGGGACAAACCACTTCCCGGCGTAAACGTGGTTGTACGCGGGCCAAGAGCTCATTGCCCTGCCTGTGATCCATCCAAATGCCCAATTGCGAAAGGTTGCCTTGCTGGAGTCGTGAAGGATCGATGCGGCTGCTGCTACGTGTGCGGGCTGTCGGAGGGTGAGAAATGCAAAATCGGCGGCGACAACAGGGAGGAATTCTGCGGGGAGAAACTTATATGCAAAAAGAGGAAGGATATTGAAGACAAATTATACGAAACCACTTGCCAGTGCAAGGAACAGGTCGCG…	SNKGSSTEVVKGAMAKSFGMPGIFQFICLAILLSLAQAGDKPLPGVNVVVRGPRAHCPACDPSKCPIAKGCLAGVVKDRCGCCYVCGLSEGEKCKIGGDNREEFCGEKLICKKRKDIEDKLYETTCQCKEQVAVCGVNGVTYDNICKLRAEAARTGRRIDVRAKHPCNTAPTIRSAPEDAKNYTGSYVVLACEASGYPLPKLEWTWTNVEHETYQLPSDDLRISINSRGGPEKYMVTGWVQIMDLQDQHQGDYTCVVRNEVGEAAAKARVNVFNPSRF*	GDKPLPGVNVVVRGPRAHCPACDPSKCPIAKGCLAGVVKDRCGCCYVCGLSEGEKCKIGGDNREEFCGEKLICKKRKDIEDKLYETTCQCKEQVAVCGVNGVTYDNICKLRAEAARTGRRIDVRAKHPCNTAPTIRSAPEDAKNYTGSYVVLACEASGYPLPKLEWTWTNVEHETYQLPSDDLRISINSRGGPEKYMVTGWVQIMDLQDQHQGDYTCVVRNEVGEAAAKARVNVFNPSRF
	Gene.74427_B_unicolor_13659_g.74427_m.74427	AGAAGCAGCTGTTTAGCGATCACATCGCGATCCTGCTTTATACGTTTACACAACATGGACGGGCCGGTCATACTTCTCGTCGGGTTGGCGACCCTCGTATATTTAGGTATTGTACAAGGAATGATCGGGTGCCTCGGACGCGATGGAAAACCGGTGGATTGGTTTATTGAATACAAGATTCCCAAAATAGAAAACCACGAGGACCCGTTGGTTCGCCAAGGTCTTGCACACAGTTTCTTGGACCTTGACAAAACCAAGTTCACATTATCGACCACCTCCATGAACATGACCAACCACTCCATCGGCCACACCCTGCAACAGATCTACACAAATTACAAAAGAGAGGATCTTGCGTTCATTATGTTCAATGATGAGTCCCCAGACCACCACTATCACAGC…	RSSCLAITSRSCFIRLHNMDGPVILLVGLATLVYLGIVQGMIGCLGRDGKPVDWFIEYKIPKIENHEDPLVRQGLAHSFLDLDKTKFTLSTTSMNMTNHSIGHTLQQIYTNYKREDLAFIMFNDESPDHHYHSRHAHQKGVLAFDNNQGFWMVHSVPQYPPLAKDGYSYPSTGENYGQTFLCLTVTSQYLNVIAKQLLLSNPYVYDYSLPKQSKYYNDEDLWNVIKGKQEKGNRTVPIKTKNGQSFLSFSKDSAFGKDLYADWVAPYFQTNLYAETWMNGRGKLPSECDQRYKVENVNDVRLSPSIEFTETKDHSKWTVASSKSRIWTCIGDINRQEAQEIRGGGTVCTDVARIHKTFFSSVVGVDRCKPKRRGTSQYTLRVKNYRGDT*	RSSCLAITSRSCFIRLHNMDGPVILLVGLATLVYLGIVQGMIGCLGRDGKPVDWFIEYKIPKIENHEDPLVRQGLAHSFLDLDKTKFTLSTTSMNMTNHSIGHTLQQIYTNYKREDLAFIMFNDESPDHHYHSRHAHQKGVLAFDNNQGFWMVHSVPQYPPLAKDGYSYPSTGENYGQTFLCLTVTSQYLNVIAKQLLLSNPYVYDYSLPKQSKYYNDEDLWNVIKGKQEKGNRTVPIKTKNGQSFLSFSKDSAFGKDLYADWVAPYFQTNLYAETWMNGRGKLPSECDQRYKVENVNDVRLSPSIEFTETKDHSKWTVASSKSRIWTCIGDINRQEAQEIRGGGTVCTDVARIHKTFFSSVVGVDRCKPKRRGTSQYTLRVKNYRGDT*
	Gene.75161_B_unicolor_13935_g.75161_m.75161	CAACACACGAGTCTTGTATTTTGGAGGTACATGTACGTTACTTTGTTATTGTGTGAACCAGGAGGTTTTTCATCACTTTCAACGTGCTCTTACTGTGACTCATTTCAGTACGATGACTGTCCCGGCGATGAGTACGTTTGCCAGACTTTAATGAAAGTCCAAACAGGAGAGGTGATGGACGAGATTCCCTATTGTAAATGCCCGGACTGTAGCAGTACGTGGAACCAGTTTGATGGCAAGGCATTGACATGGACCCATCACGAGCGAAGTGACTGGACTGTTCAGTACCGTTTCTGTTCTGAGATCATGCCGACTACAGAGTGCAAGCAAAATGAGACGGCTTTCCACCTCGAAACTGCTGTTAAAAATTGGGCTCCTCGAGTAAAATTGGGAAGATGC…	QHTSLVFWRYMYVTLLLCEPGGFSSLSTCSYCDSFQYDDCPGDEYVCQTLMKVQTGEVMDEIPYCKCPDCSSTWNQFDGKALTWTHHERSDWTVQYRFCSEIMPTTECKQNETAFHLETAVKNWAPRVKLGRCRCPYSSYHLVGWRRVGTSWRYTYRCEQDMCGKSDPCVRHYLNKSGKTTGYKFLCSCPVGYHCPTEHTVDSYTATEMDKNGDRFFHDYCELNRDRRRR*	SLSTCSYCDSFQYDDCPGDEYVCQTLMKVQTGEVMDEIPYCKCPDCSSTWNQFDGKALTWTHHERSDWTVQYRFCSEIMPTTECKQNETAFHLETAVKNWAPRVKLGRCRCPYSSYHLVGWRRVGTSWRYTYRCEQDMCGKSDPCVRHYLNKSGKTTGYKFLCSCPVGYHCPTEHTVDSYTATEMDKNGDRFFHDYCELNRDRRRR
	Gene.79949_B_unicolor_15712_g.79949_m.79949	ATGATATTCAGTTCTCGAAAATTCTTGATTAATTCTTTTCAACTTGACAAGTCTGCTTATTTGGATCTATGTTATTTTTCGTCCATCGTGATACTGTCATCACTGAAACCGCGGGGCTACAGTCAACAGGTCAAAGCAATGAAAACGTGGGAACCACTCGTTCTCCTGGTGGTAGTTGTGGGGGTCGGTTGTGCCGCGTTGAACATAGATTTAGCAAAACTAATAGAACAAAGTCGCCATAAACAGCCATCAATCAAACGGCAGAACCCAAGTGGAGTGTATAGTCCATGTGACTTGGAAGAGAAGCCATTCCCATGTAAAGACAGCCAACAGTGTATTCCAATGAGTTTTGTCTGCGATGACAACTACGACTGTGAAGACAGATCTGACGAAGAGGAC…	MIFSSRKFLINSFQLDKSAYLDLCYFSSIVILSSLKPRGYSQQVKAMKTWEPLVLLVVVVGVGCAALNIDLAKLIEQSRHKQPSIKRQNPSGVYSPCDLEEKPFPCKDSQQCIPMSFVCDDNYDCEDRSDEEDRLCTAMRRPPADDMKSFIVKERKWILPHLLGEGNVDKIVHLLAISPSIEYFKRKVGLNREQYDNFKKALTAIQTGDEETLQEMGMPDSAWEETKYMFGRLLESGFF*	MIFSSRKFLINSFQLDKSAYLDLCYFSSIVILSSLKPRGYSQQVKAMKTWEPLVLLVVVVGVGCAALNIDLAKLIEQSRHKQPSIKRQNPSGVYSPCDLEEKPFPCKDSQQCIPMSFVCDDNYDCEDRSDEEDRLCTAMRRPPADDMKSFIVKERKWILPHLLGEGNVDKIVHLLAISPSIEYFKRKVGLNREQYDNFKKALTAIQTGDEETLQEMGMPDSAWEETKYMFGRLLESGFF*
	Gene.90302_B_unicolor_20347_g.90302_m.90302	ATGAAGAACAAGGTTGCAGTCATGCCCCAAGATAGTGTCATCGACCTAGAAGAGTTGATTCTCCATCATGCACGAGATTGGTACAAAGATTTTGAGCAGCAGGGTTTGGAGAAAAAGTTCGGGAAACTTCCCTGGGACAAACTTCAAGTTGACATTGACAGGTCGAAATTGATTATCGAACACGATGAGGCCTTGCACGAGAAGGAGGCCGCCGTCGGTAGTTATTCACCTCGCCACAAGGTCCTGTTCAAGTCGAAGTACAACAACACGACTGGTACTCCTCTAAGTTATCAAGTGTCGACCGAGCGCCGTACGCGCACCAGCCTCTCTATGACCATCACCAAAGGTTTCCGCTTCGGCGTGAATTTTGATGTCAAGCTCGGACCCCCCAATGTCGAG…	MKNKVAVMPQDSVIDLEELILHHARDWYKDFEQQGLEKKFGKLPWDKLQVDIDRSKLIIEHDEALHEKEAAVGSYSPRHKVLFKSKYNNTTGTPLSYQVSTERRTRTSLSMTITKGFRFGVNFDVKLGPPNVEATLGMSNEVSFDKSVQTTKEQEVSWTVNTSITVPPHKSTTVKLIVKDDEYKGTFTVRTYFSGKVFVHLQKDNTHLTKIVIGNLRSILKPELGFKEDNKTKRFYFDSVGICNCRYGVEQEVDICETSLVDQEESEGIDSAVI*	MKNKVAVMPQDSVIDLEELILHHARDWYKDFEQQGLEKKFGKLPWDKLQVDIDRSKLIIEHDEALHEKEAAVGSYSPRHKVLFKSKYNNTTGTPLSYQVSTERRTRTSLSMTITKGFRFGVNFDVKLGPPNVEATLGMSNEVSFDKSVQTTKEQEVSWTVNTSITVPPHKSTTVKLIVKDDEYKGTFTVRTYFSGKVFVHLQKDNTHLTKIVIGNLRSILKPELGFKEDNKTKRFYFDSVGICNCRYGVEQEVDICETSLVDQEESEGIDSAVI*
Hubrechtella ijimai	Gene.15901_h_ijimai_2845_g.15901_m.15901	ATGGAGCCCCGCATGCACCACATGATATTGGCACGTTACTGCATCCTCTTCATGCCACTAGTGAGCCTCGCGGTAGAAGATGCATTGACGCTGTCATCTCTTGGTCGTCCTTTCCAACTCGGCATGCTCTACGATGCTAGAAATGACAAGCTTATATCTGGCATTACCCTATGGAACCCGGACAAACTGTCCCAGCAACTCACCGTAACGAACCAACCATCAACTCGATTTGAAATCATTTCGTCGGACAGGATTGAAGACAAAGCCAACGCGATGGACATCTCCGCTTCTTTAAAGGCCAGTTTTCTCGGAGGGCTTGTAGAGGTTGGCGGCTCAGCAGCATACATGAGAAACAACGTTAAGTCATCGCGCCAGGCAAGAGTAACGATGAAATACAAG…	MEPRMHHMILARYCILFMPLVSLAVEDALTLSSLGRPFQLGMLYDARNDKLISGITLWNPDKLSQQLTVTNQPSTRFEIISSDRIEDKANAMDISASLKASFLGGLVEVGGSAAYMRNNVKSSRQARVTMKYKTTTQYKALSMGHLSTQDIQYPAIFDEDIATHVVTGIRYGAEAFFVFDRMCSENEVKSDIHGSLQIAIKAIPGIEVSGSGEVNINDKEKAKVEKFKCTFHGDFRLKSNPSTYVEAVKIYKTLPELLGPNDENAVPMIVDLYPLHRLDSKASRLVRELSNNLITRTQTIFQEIEDAEILCNDLVNGARFPMPKRRLLQVKAMIMEYKASFQKKVARVLPTIRGGGSEEAVLANIIEKHERSPFSSISLQIYLQSLQTEGAALRGFLNL…	VEDALTLSSLGRPFQLGMLYDARNDKLISGITLWNPDKLSQQLTVTNQPSTRFEIISSDRIEDKANAMDISASLKASFLGGLVEVGGSAAYMRNNVKSSRQARVTMKYKTTTQYKALSMGHLSTQDIQYPAIFDEDIATHVVTGIRYGAEAFFVFDRMCSENEVKSDIHGSLQIAIKAIPGIEVSGSGEVNINDKEKAKVEKFKCTFHGDFRLKSNPSTYVEAVKIYKTLPELLGPNDENAVPMIVDLYPLHRLDSKASRLVRELSNNLITRTQTIFQEIEDAEILCNDLVNGARFPMPKRRLLQVKAMIMEYKASFQKKVARVLPTIRGGGSEEAVLANIIEKHERSPFSSISLQIYLQSLQTEGAALRGFLNLMKNVKVVENPRTLIEQLILQDTAL…
	Gene.16805_h_ijimai_3077_g.16805_m.16805	ATGGCAAGCATTCCTGGCGGTGTTCTCAATAATGCCGTCAAAATATACAAGTCGAGCCACGACAAAAAGTTGTCGATGTCATCGTCTGCTGGAGTCAACTTTCTGGAAGGAATGTTTTCCGGTAGCGCCACCTACCGGTCAACTCAGCATACACTCGCCAATGAATCGCGCTACGTGGAAGAGGTAACAGCCCACCATTCGGCGACAAGAGCAGATTTTGTTCCGCACTGGGTGCTCGAACTCAGTCGTTATGCCAAGCTGTATATTGAGCAGCGACTTCCGTCAGATTTCACAGCCAATCCCAACCCATACATGGAGTTCATCGCCAATTACGGAACCCACTACTTCAAGACGGGAAAGTTCGGTGGAATCATCAGTCACACAATGAAAACCCAAACA…	MASIPGGVLNNAVKIYKSSHDKKLSMSSSAGVNFLEGMFSGSATYRSTQHTLANESRYVEEVTAHHSATRADFVPHWVLELSRYAKLYIEQRLPSDFTANPNPYMEFIANYGTHYFKTGKFGGIISHTMKTQTSLFASMTDHQVTRQAEISFLKFLKANGAYSGSSQNNVATFTRSTTTTTRYYGGSANFFGPNGWQNWQPTVADNPWLFGGELGPITDLIDNPTKKQSMAKAINAYRDKAALRDFERDLYAMLSKHSDATIRSAIQSQIRDVKGQLTRSIPEHSAIARIRSNIHVPTWFLSNTKLCYRWYPDGDGGQCGGGVGRHLCAGVNQMTQYYRDDTDRRGGGCRMSWGLTTSSNTPSWFNQIELCYRWYPDGDGGQCGGGASRLLCARLNSYT…	MASIPGGVLNNAVKIYKSSHDKKLSMSSSAGVNFLEGMFSGSATYRSTQHTLANESRYVEEVTAHHSATRADFVPHWVLELSRYAKLYIEQRLPSDFTANPNPYMEFIANYGTHYFKTGKFGGIISHTMKTQTSLFASMTDHQVTRQAEISFLKFLKANGAYSGSSQNNVATFTRSTTTTTRYYGGSANFFGPNGWQNWQPTVADNPWLFGGELGPITDLIDNPTKKQSMAKAINAYRDKAALRDFERDLYAMLSKHSDATIRSAIQSQIRDVKGQLTRSIPEHSAIARIRSNIHVPTWFLSNTKLCYRWYPDGDGGQCGGGVGRHLCAGVNQMTQYYRDDTDRRGGGCRMSWGLTTSSNTPSWFNQIELCYRWYPDGDGGQCGGGASRLLCARLNSYT…
	Gene.19434_h_ijimai_3830_g.19434_m.19434	ATGTTGTCGGGATTTAAGTTTGGCATCTGGCAGTATCTACTAAACAAAACGATCAACTGGCAACAGAAGTATGGACCGGTGTACGTTCTTTCGGGTCCAGTTTACGATTACAATTATGATGGCCTCAGAGACAGCCTCGAACAAATAACAAGTTATTTTGAAAGCAGTGACATGCCCGTACCGACTCACTACTTCTTCATACTGACGCGTTGTGAGCAAATACAAGGAAATTGTACCCGTTACGAGAGCTATCCATTCGTCTTACCACACAAACAGGAGCCCACGACATGTCAGCCAGAGGAAGTGTACCTGCACGAACATTCGGCCAGAGTAAAGGACATAGAGCTTCTGACGGGACTGCAGTTTTTCGCCGACCTCGATACGTACAGTGCTATAGAA…	MLSGFKFGIWQYLLNKTINWQQKYGPVYVLSGPVYDYNYDGLRDSLEQITSYFESSDMPVPTHYFFILTRCEQIQGNCTRYESYPFVLPHKQEPTTCQPEEVYLHEHSARVKDIELLTGLQFFADLDTYSAIELETDLHPDPWPSRLDQGTL*	MLSGFKFGIWQYLLNKTINWQQKYGPVYVLSGPVYDYNYDGLRDSLEQITSYFESSDMPVPTHYFFILTRCEQIQGNCTRYESYPFVLPHKQEPTTCQPEEVYLHEHSARVKDIELLTGLQFFADLDTYSAIELETDLHPDPWPSRLDQGTL*
	Gene.24894_h_ijimai_5652_g.24894_m.24894	TTGTCGGACGACATCCAAATGCATCGAGAGAAAAGGGCGCCATTTTTCCAACATTCGCAGACAGAGATGGGAGTCCTCGGTTCGGTTGTTTTTGGCCTGATTCTACTCGGTACCATCAATGCTAGAGGTTCGTTACGAGATGTAATTGGTACACAAAGCTTAAGGTCGAAGCGATTGTCGGACGACATCCAAATGCATCGAGAGAAAAGGGCGGCGGCAAAGGTATGTGACGCGAAATACTATGCGTTTGCCACGGATCACTCGATGTGCCTGGATGTTGCAACCGCATCCGGTTCAGGCGTCTCTGCGAGTGACCGTGACCTACTTCTGAAGCTACACAACGACCTGAGAGCTCAGGAGCCGGCAACAAACATGATGAAGATGACATGGGACGACGAA…	LSDDIQMHREKRAPFFQHSQTEMGVLGSVVFGLILLGTINARGSLRDVIGTQSLRSKRLSDDIQMHREKRAAAKVCDAKYYAFATDHSMCLDVATASGSGVSASDRDLLLKLHNDLRAQEPATNMMKMTWDDEIAKLAQKWADNCRYEHDGGKQRYLPGRYVVGQNIANGYGSWAKAVEVWHGEKNVFTYGNDAANAGKEIGHYTQIVWATSSKLGCGFAKCTFGPFYVCNYGPAGNMQGQQSVPYKKGTKTADCGKITNGLCDCDGKDCLNGGSLDPKSCACKCNDRPWIKAGTCELDCDHGDKQWSICQSPDSRCAISNFAYDYCPQSCSLCPKGDAYASGVKVDGSNVPTATVNVGGGGSGGSGTGTGTGGGGANACPQPADPRCGNPVSRYYTKS…	LSDDIQMHREKRAPFFQHSQTEMGVLGSVVFGLILLGTINARGSLRDVIGTQSLRSKRLSDDIQMHREKRAAAKVCDAKYYAFATDHSMCLDVATASGSGVSASDRDLLLKLHNDLRAQEPATNMMKMTWDDEIAKLAQKWADNCRYEHDGGKQRYLPGRYVVGQNIANGYGSWAKAVEVWHGEKNVFTYGNDAANAGKEIGHYTQIVWATSSKLGCGFAKCTFGPFYVCNYGPAGNMQGQQSVPYKKGTKTADCGKITNGLCDCDGKDCLNGGSLDPKSCACKCNDRPWIKAGTCELDCDHGDKQWSICQSPDSRCAISNFAYDYCPQSCSLCPKGDAYASGVKVDGSNVPTATVNVGGGGSGGSGTGTGTGGGGANACPQPADPRCGNPVSRYYTKS…
	Gene.33729_h_ijimai_9376_g.33729_m.33729	TACACTCTTTCCCTACACGACGCTCTTCCGATCTCGGGAGAAGAAAAACATATCGGCCACGTCGACTCGGAGAGCTCCGCTGTGCCAGCAACAACTACACGCCGGAGTTGCCGACCGTCCCGCGCTCGCTCTCTCAGCTTTTTGACCGTCAACTCGTGGCATCGTCGTCTTTTCAAGATGCGTCCCTACTTTTTGCTGGCTTTCATTGCCGCGTTGACGGCGGCGGTGGTGCGGGGCCAACAGCAAAGCGATGCCGATGATGATTGTAGCAAGCGCTGCGACGAATCGAAGTGTCCGCAAGTGGAGAACGCCAAATGTGAGGCCGGGATCGTCAAGGACAAGTGCGGCTGCTGCTACGTCTGCGGCTTGACGGCCGGCTCGCGGTGCGACCTGCCCGAC…	YTLSLHDALPISGEEKHIGHVDSESSAVPATTTRRSCRPSRARSLSFLTVNSWHRRLFKMRPYFLLAFIAALTAAVVRGQQQSDADDDCSKRCDESKCPQVENAKCEAGIVKDKCGCCYVCGLTAGSRCDLPDTDPHYGFCGENLECRRREDVPRNAPHEAVCYCTVPGALCGSDRKTYDNICHLRATVAKSKTPIKVAEQGPCKTAPWISAAPKSGRFLVKDNITLACEARGFPLPTVEWTWTNPNIQAGAVYLPTDDLRISTNTRGGPEKFMVTGWIQIMDLQEWHEGDYTCVVQNDLGMSSETARVKVMSRGEL*	YTLSLHDALPISGEEKHIGHVDSESSAVPATTTRRSCRPSRARSLSFLTVNSWHRRLFKMRPYFLLAFIAALTAAVVRGQQQSDADDDCSKRCDESKCPQVENAKCEAGIVKDKCGCCYVCGLTAGSRCDLPDTDPHYGFCGENLECRRREDVPRNAPHEAVCYCTVPGALCGSDRKTYDNICHLRATVAKSKTPIKVAEQGPCKTAPWISAAPKSGRFLVKDNITLACEARGFPLPTVEWTWTNPNIQAGAVYLPTDDLRISTNTRGGPEKFMVTGWIQIMDLQEWHEGDYTCVVQNDLGMSSETARVKVMSRGEL*
	Gene.33916_h_ijimai_9465_g.33916_m.33916	TCACCGTCCTTCAGCGCCATGTCGGTGTTACACGTTTGGTGCATGTTGCTGGCTATGGCGACCGCAATCCGCGGCCAGGCCCTGAAGAGGGGCTTCAACCAGGAGGAGAAACAGCTCATGGTCGACTTACACAACTTCTTCCGCAACAAGGTGGCCACTGGTGGGCAGCAGGGACAGCCGCAGGCATCCAATATGATAGCGCTGGAATGGGACGATCGCTTTGAAAAGACGGCGCAGGCCTGGGCTGACCAGTGCGTCCCTGGTCACAGCACACTGAAGGCCTTGGAGCACAAACCCTATCTGATGGGCGAAAACATGGGTGGCGGATCCATTGTGGCTATAAAGAATGGATTCGAAAGACAGTTCTACGAATGGTATGGTGAGGAGCCGCATTATCAC…	SPSFSAMSVLHVWCMLLAMATAIRGQALKRGFNQEEKQLMVDLHNFFRNKVATGGQQGQPQASNMIALEWDDRFEKTAQAWADQCVPGHSTLKALEHKPYLMGENMGGGSIVAIKNGFERQFYEWYGEEPHYHYDSNSCDAGKVCGHYTAVVWSNTTKIGCGWNTCPGKAPVIFCHYGPSANIEDPKTKRPIRPYSKGQPCSDCPQGFGFCMNNGLCASKTACSNPQANCQCSIKSCENGGQLDGTQCKCNCPAAWEGLRCNIRCQDKGDTSMCKSNAPAACQWNSPQFVTWSNYQCRKTCGFCGMWNVRDNNPSNRGGIKSRILAKQPGGIANRERGPCKNQEKDDVCGVWVDQGLCKSRKVRTLCRSFCKACRSEGTGKCKNVMPDKECEDYAKKGF…	QALKRGFNQEEKQLMVDLHNFFRNKVATGGQQGQPQASNMIALEWDDRFEKTAQAWADQCVPGHSTLKALEHKPYLMGENMGGGSIVAIKNGFERQFYEWYGEEPHYHYDSNSCDAGKVCGHYTAVVWSNTTKIGCGWNTCPGKAPVIFCHYGPSANIEDPKTKRPIRPYSKGQPCSDCPQGFGFCMNNGLCASKTACSNPQANCQCSIKSCENGGQLDGTQCKCNCPAAWEGLRCNIRCQDKGDTSMCKSNAPAACQWNSPQFVTWSNYQCRKTCGFCGMWNVRDNNPSNRGGIKSRILAKQPGGIANRERGPCKNQEKDDVCGVWVDQGLCKSRKVRTLCRSFCKACRSEGTGKCKNVMPDKECEDYAKKGFCEEKEYKATLQIKCARSCNTCHLLI…
	Gene.38018_h_ijimai_11669_g.38018_m.38018	ATGTTGTGGATAGCCTTGACGGTTTTCGGCGGATTTCTTACGGCGCCGGGATATGCAGGTCAGACGCGGCCTCTCTATATATTTGGCAGCATGTCCAACAGCATAGGGGACGTAGACGAGTACATCAAACTGGGCGCCAATGGTATCGAGGCAGATCTCGTCTTTGACTCGTCTTCTGGCTTCGCAACGAAGTTTTACCATGGCGTTCCGTGCGACTGCTTCCGAGTGTGCACGAGGAGCGAACAGGCGATTACATTCTTGGAACACATGAGGGACATCACAACAAAAGGTCATCCGAAGTACAAGGAAAAATTTGCCGGCGTTCTGTGGATTGATACCCAGTTCGACACGAGCCGTATGCTGGAGGCTGCCGGGAAGGACTTCGCAATGCTGCTCGAC…	MLWIALTVFGGFLTAPGYAGQTRPLYIFGSMSNSIGDVDEYIKLGANGIEADLVFDSSSGFATKFYHGVPCDCFRVCTRSEQAITFLEHMRDITTKGHPKYKEKFAGVLWIDTQFDTSRMLEAAGKDFAMLLDRYVYNADTHLKIVYELRSPSHWPFIHNMLTELAERERTDIVKHLGVSVSGAEHFPMFIHMVQGTGLGLWMGDGITNCLQHVFAIRDVREAVRLRDAGAGNAKTVRWVVDSSLTIRNALRLGVDVIATNKVPTALSVLGEQEFKNRYHLATLDDDPFETVRGHGPYRIGCSRKYGIIGSSLCWKDTNQEGSYCWTGTNCGGDNSICNIDIPCA*	GQTRPLYIFGSMSNSIGDVDEYIKLGANGIEADLVFDSSSGFATKFYHGVPCDCFRVCTRSEQAITFLEHMRDITTKGHPKYKEKFAGVLWIDTQFDTSRMLEAAGKDFAMLLDRYVYNADTHLKIVYELRSPSHWPFIHNMLTELAERERTDIVKHLGVSVSGAEHFPMFIHMVQGTGLGLWMGDGITNCLQHVFAIRDVREAVRLRDAGAGNAKTVRWVVDSSLTIRNALRLGVDVIATNKVPTALSVLGEQEFKNRYHLATLDDDPFETVRGHGPYRIGCSRKYGIIGSSLCWKDTNQEGSYCWTGTNCGGDNSICNIDIPCA
	Gene.39233_h_ijimai_12425_g.39233_m.39233	TGGCGGGCCTACGTGGCCAGGGGTGAGGAGAAGGATCAGCCGGAGGCCGCAAACATGGTCGCCATGGAGTGGGACGATCGCCTGATGGGCAGCTCTCAGAGATGGGCGGACACCTGTACGGGATGGCATAACAAGAATGAGGACAGACGCTTCGACCCTTACCCTTACACCGGTCAGGATTACGCCGGCAATATGGGACCCGAGGCGGCCACGGATGGCTGGTACTCGGAGGTCAAAAAGTTCCGGTACAACAACACTGCCTGCTCCGGTGTCTGCGGGCATTACACACAGGTCGTCTGGCACAACAGCGTCCTCGTCGGTTGCGGATGGAACAAGTGTACGGGAAAGCGGCCCATGTCCGTTATCTACTGTGATTACGCCCCAGGCGGCAACCTGTTC…	WRAYVARGEEKDQPEAANMVAMEWDDRLMGSSQRWADTCTGWHNKNEDRRFDPYPYTGQDYAGNMGPEAATDGWYSEVKKFRYNNTACSGVCGHYTQVVWHNSVLVGCGWNKCTGKRPMSVIYCDYAPGGNLFDSDTNRVKKPYIWGKACSKCPQGFSKCMEGALCASKRACDNSDSKCECTITSCENGGKFLGKKECRCECKAGFEGARCEIPCKDNIDYCKQYADTGECKPTAQMWMWMSEVCRKSCKKCGGLRAKDHGLVNKDGIKTNVKKVKRVGDAVGTGKKKTTPPPLVKGKCKNRANEAKCDKWARTGQCDRNKKWMHFNCASSCNTCSTRKLGKCPNTAPEAKCEMWAANNQCGNDYVKTNCKKSCNTC*	WRAYVARGEEKDQPEAANMVAMEWDDRLMGSSQRWADTCTGWHNKNEDRRFDPYPYTGQDYAGNMGPEAATDGWYSEVKKFRYNNTACSGVCGHYTQVVWHNSVLVGCGWNKCTGKRPMSVIYCDYAPGGNLFDSDTNRVKKPYIWGKACSKCPQGFSKCMEGALCASKRACDNSDSKCECTITSCENGGKFLGKKECRCECKAGFEGARCEIPCKDNIDYCKQYADTGECKPTAQMWMWMSEVCRKSCKKCGGLRAKDHGLVNKDGIKTNVKKVKRVGDAVGTGKKKTTPPPLVKGKCKNRANEAKCDKWARTGQCDRNKKWMHFNCASSCNTCSTRKLGKCPNTAPEAKCEMWAANNQCGNDYVKTNCKKSCNTC*
	Gene.39354_h_ijimai_12494_g.39354_m.39354	ATGAACGAAAGTGGCGCGATTTTGGGGCTCTGTTTAACCGGATTATTGATTTCTATGGTCGGCGCAGCCCCAGCAAAGGACGTTTGCAAGGGCATAAACTGCGAAGGTGAAGGCCTGAAATGCGTCCCACATCGCATCTGCATAGTTAAGCCATGTGGACACTCCTATATAGCACACTGCATACCAGATCCGGATGCCGATGTCTGCCATCTGCCCGTTGACGGGAGCGTGTGTCTTGGCAAATTCCAACGGGTCTACTACAACGCCGCATCGGGGCGCTGCGAATGGTTCGAGTTTGGCGGATGTGACGGCAACGGAAACAGGTTCCGTACGGTAGAAGACTGCGAGAAGAAATGTATCCATCACCAATGA	MNESGAILGLCLTGLLISMVGAAPAKDVCKGINCEGEGLKCVPHRICIVKPCGHSYIAHCIPDPDADVCHLPVDGSVCLGKFQRVYYNAASGRCEWFEFGGCDGNGNRFRTVEDCEKKCIHHQ*	APAKDVCKGINCEGEGLKCVPHRICIVKPCGHSYIAHCIPDPDADVCHLPVDGSVCLGKFQRVYYNAASGRCEWFEFGGCDGNGNRFRTVEDCEKKCIHHQ
	Gene.40461_h_ijimai_13161_g.40461_m.40461	ATGCTGTTGTTGATCGTCCTCGTGTCTTCGGCATTGCTGGCTCCTTCCACAGGTGCACCAAAATCGAAGCGCAATGCGATCCAGATGGGAAACATAGTGGCGTGTAAAACGGGTCGCAACCGTCTTGACTACCTCGAGTATGGTTGCTTTTGCGGCCTCGGCGGACACGGCACGCCGCTCGACGACACCGACAAATGCTGCCTAGCCCACGACAACTGTTTCGGCAAGGTGCAGACGGACGAGGTGTGTCCATGGGCGACGTACGTCTATGCGGCATCTTATCTCTACGAGGGATGTGCCGTCTGCTCTCCGGAATCGGCCTACACCGGCTGGGGATGGTGGTTCCTGCCGGCCTCCTTCGAATGCCGCGTCCGAGTTTGTCAGTGTGACGTCGACTTC…	MLLLIVLVSSALLAPSTGAPKSKRNAIQMGNIVACKTGRNRLDYLEYGCFCGLGGHGTPLDDTDKCCLAHDNCFGKVQTDEVCPWATYVYAASYLYEGCAVCSPESAYTGWGWWFLPASFECRVRVCQCDVDFGECLRKVLPTFNEEYIAYNKTICV*	APKSKRNAIQMGNIVACKTGRNRLDYLEYGCFCGLGGHGTPLDDTDKCCLAHDNCFGKVQTDEVCPWATYVYAASYLYEGCAVCSPESAYTGWGWWFLPASFECRVRVCQCDVDFGECLRKVLPTFNEEYIAYNKTICV
	Gene.41400_h_ijimai_13775_g.41400_m.41400	ATGCAACACATTCTTGACATTCACAACGAGTACCGGGCCAAGGTGGCTCTGGGAAAAGAGAGTGGTCAGCCAGCGGCCGCCAACATGGTTGCCATGGAATGGGATGACCGTTTAGTTCAGACGTCACAGAAATGGGCGGACACGTGTAGAGGCTGGCATAACCAGGCCAAAGACAGACAGTTTGAACCATATCCATTCAACGGACAGAACTACGCTGGTAACTACGGAATGGAGAAGTCCATGTATGAGTGGTATAGGGAGGTCAAAGAGTACACCTACTCCGGAAGCAGATGCAGTGGCGTATGTGGCCATTACACACAGTTAATTTGGTGGGCGACCGCTAAAGTTGGCTGTGGACATAACAAGTGCAAAGGCCGGAAGGACATGAGCGTGCTGTAC…	MQHILDIHNEYRAKVALGKESGQPAAANMVAMEWDDRLVQTSQKWADTCRGWHNQAKDRQFEPYPFNGQNYAGNYGMEKSMYEWYREVKEYTYSGSRCSGVCGHYTQLIWWATAKVGCGHNKCKGRKDMSVLYCDYAPGGNTQWKGKKDPPYISGKACSKCPPGYGFCMNNALCASKRMCSNSESKCVCKISGCKNGGTFDKTNCMCKCKDGFDGLMCEKPCKDNIDYCKSYSKECKWNANMWMWMGRDCRKFCKKCGPLYANDRGHKNSKGIKTNVKKVKKMGALGNRKRGKCPNKYDTKKCDQWAGSGQCEANPGFMKKSCAQSCNSCNYSG*	MQHILDIHNEYRAKVALGKESGQPAAANMVAMEWDDRLVQTSQKWADTCRGWHNQAKDRQFEPYPFNGQNYAGNYGMEKSMYEWYREVKEYTYSGSRCSGVCGHYTQLIWWATAKVGCGHNKCKGRKDMSVLYCDYAPGGNTQWKGKKDPPYISGKACSKCPPGYGFCMNNALCASKRMCSNSESKCVCKISGCKNGGTFDKTNCMCKCKDGFDGLMCEKPCKDNIDYCKSYSKECKWNANMWMWMGRDCRKFCKKCGPLYANDRGHKNSKGIKTNVKKVKKMGALGNRKRGKCPNKYDTKKCDQWAGSGQCEANPGFMKKSCAQSCNSCNYSG*
	Gene.42207_h_ijimai_14250_g.42207_m.42207	CCCAACTTTGTGGCCATGTACTTCAGCGAGCCGGACAGCAGCGGGCACCAGTTCGGACCCTATTCGGATCAGGTAAACAAGGCCCTGGAACACGTCGATAGCATTATTGGCATGCTAATGGATGGTCTGGTGGCGCGTGACCTACATCAGTGTGCCAACGTCATCCTTGTGGCTGACCATGGTATGGCACCTATTTCCTGTGACCGGGTCATTCAGTTGAACAATTGTACCAATATGGACAACGCTTATATCTTTGACGGGGTCGTCGGTAGACTGAACAATGAATACGACATTGACACAGTGAACGGCGAAATCACCCCCATACCCAATAAGCAATCATACGCGTACTGGGAAGAAAAGCTGAAGTGTTGTAATCAACACATGCACGCTAATCTGAAA…	PNFVAMYFSEPDSSGHQFGPYSDQVNKALEHVDSIIGMLMDGLVARDLHQCANVILVADHGMAPISCDRVIQLNNCTNMDNAYIFDGVVGRLNNEYDIDTVNGEITPIPNKQSYAYWEEKLKCCNQHMHANLKQDLPKRVHYANNRRIDDLCMDLDVGWLVTKKPNYTECKGGAHGYDNAYVSMEAIFLAHGPGFKTNYTVEPFLNIELYNLLAELSGVSPASNNGTDGSLHHILNHPAAAPSRPSGQDPVTCDYPATEGEYNKRLQNDCLCKEPQGKTVRQLDERLNLTSEDMISLQQRHLPYGGPRMLGNDTVCILTQPEYITGYSQTFHSPLWTAYQLDDTKGTVLTLNGTDTCLRADVRLPPEVTVNCSQLTPASATNMSASLLYPPDFASTETA…	PNFVAMYFSEPDSSGHQFGPYSDQVNKALEHVDSIIGMLMDGLVARDLHQCANVILVADHGMAPISCDRVIQLNNCTNMDNAYIFDGVVGRLNNEYDIDTVNGEITPIPNKQSYAYWEEKLKCCNQHMHANLKQDLPKRVHYANNRRIDDLCMDLDVGWLVTKKPNYTECKGGAHGYDNAYVSMEAIFLAHGPGFKTNYTVEPFLNIELYNLLAELSGVSPASNNGTDGSLHHILNHPAAAPSRPSGQDPVTCDYPATEGEYNKRLQNDCLCKEPQGKTVRQLDERLNLTSEDMISLQQRHLPYGGPRMLGNDTVCILTQPEYITGYSQTFHSPLWTAYQLDDTKGTVLTLNGTDTCLRADVRLPPEVTVNCSQLTPASATNMSASLLYPPDFASTETA…
	Gene.43821_h_ijimai_15293_g.43821_m.43821	GCGGAACAGTCGCGGCCGCTGTACATATTTGCCCATATGGTCAACGCCATATGGGAGGTGGATAAAGCTATCGAAAATGGAGCCAACGCAATTGAAGCAGATATTCAATTTGATGACGTTTCCGGTCTGGCCACGAGGTTTTACCACGGATACATATGCGACTGTTTCCGGGTGTGCAGTCGAAGCGAACAGGCGGTAGAATATCTCGAGCACATGAGAGATATCGCCACAGTCGGTCACCCCAAGTATAAACCGAAGTTCACCGGCGTTTTCTGGGTTGACGTCAAGATCTCCAACCCGCTCCTGCTAGATGCGGCGGGCAAGGATTTCGCCATGCTGCTGGACAGGCATGTCTACAACAAAGACACACAACTGAAGATAATACTGGAGATTTTATCT…	AEQSRPLYIFAHMVNAIWEVDKAIENGANAIEADIQFDDVSGLATRFYHGYICDCFRVCSRSEQAVEYLEHMRDIATVGHPKYKPKFTGVFWVDVKISNPLLLDAAGKDFAMLLDRHVYNKDTQLKIILEILSSSAWPFMKSLLDTLESRGRKDIHGNLGVTVSGEEHFPMLLHLVAGSRIPVWLSDGTSNCLEHVFKTDGVREALRLRDEGAGNAKVARWTVDSSRNIRNALRMGVDAIITNSVSTALSVLGEQEFKTTYRLATRDDDPFDLVQGHGPLRVGCSRKIPWFGSYRCWKDTNQEGSYCWTGVDCSSDRSICRIDMPCA*	AEQSRPLYIFAHMVNAIWEVDKAIENGANAIEADIQFDDVSGLATRFYHGYICDCFRVCSRSEQAVEYLEHMRDIATVGHPKYKPKFTGVFWVDVKISNPLLLDAAGKDFAMLLDRHVYNKDTQLKIILEILSSSAWPFMKSLLDTLESRGRKDIHGNLGVTVSGEEHFPMLLHLVAGSRIPVWLSDGTSNCLEHVFKTDGVREALRLRDEGAGNAKVARWTVDSSRNIRNALRMGVDAIITNSVSTALSVLGEQEFKTTYRLATRDDDPFDLVQGHGPLRVGCSRKIPWFGSYRCWKDTNQEGSYCWTGVDCSSDRSICRIDMPCA*
	Gene.46349_h_ijimai_17045_g.46349_m.46349	ATGAAGTTCATATTGTGTGCTGTCTTTCTTATTCTGCCATGGGTTGGTGCTGAGCGACCACTGTCGTATCCAGACCTATGTTATCTCCCACCCTTGACCGGGCCCTGCAGAGCATCCTTTCCACGGTACTACTTCGATGCGCAGTCCGCATCCTGCAAAACATTTACCTACGGCGGTTGTAAGGGAAATGATAACAATTTCGAGACCGCCGAGGAATGTGCAAAGGTGTGCCAGAAAAGGGTAGTGGCGGAAAATTGCAGCCTCCCTCCGGAGACGGGGCGATGCAGAGGCTACTTCACCAAGTATTACTACGACCCGAAATCAGACAGCTGTCAGAAGTTCGTCTACGGAGGCTGTGGAGGCAATGCGAACCGCTTTGATACCGTCGACGACTGTATT…	MKFILCAVFLILPWVGAERPLSYPDLCYLPPLTGPCRASFPRYYFDAQSASCKTFTYGGCKGNDNNFETAEECAKVCQKRVVAENCSLPPETGRCRGYFTKYYYDPKSDSCQKFVYGGCGGNANRFDTVDDCIDACSYYRE*	ERPLSYPDLCYLPPLTGPCRASFPRYYFDAQSASCKTFTYGGCKGNDNNFETAEECAKVCQKRVVAENCSLPPETGRCRGYFTKYYYDPKSDSCQKFVYGGCGGNANRFDTVDDCIDACSYYRE
	Gene.48497_h_ijimai_18587_g.48497_m.48497	GGACAGGAGGCGAGACAGCCAGCTGGGGCCAATATTATTGCACTGGAATGGGACGACCGTCTTGAATCGGGCGCTCAGCGCTGGGCCGACACGTGCCGGGGATGGCACAATCCCAACAGCGAGAGAGCCTTCTATCCATACTTCTACGTGGGACAGAACTACGCAGGAAATCTTAAAATGGATGTTTCCATTAAGGCTTGGTATGATGAACACAAATTATACGATTTCCACAGCGGTCGCGGCGACTCACGGGCGGGCCACTACGTGCAGCTTGTTTGGGCTGTGACCAGCAAAGTCGGGTGTGGTTGGAATAAATGCGAAAGTCGCCGAAAAACAGTTCTTATTTGTGATTACGCACACGGTGGACGAGGCCTTGATTTGGATACCAACCAGCCCCTT…	GQEARQPAGANIIALEWDDRLESGAQRWADTCRGWHNPNSERAFYPYFYVGQNYAGNLKMDVSIKAWYDEHKLYDFHSGRGDSRAGHYVQLVWAVTSKVGCGWNKCESRRKTVLICDYAHGGRGLDLDTNQPLKPYITGQPCSKCPEGYTQCMGGSLCASKEACELSSMECDCLLSAKMCRNGGVFDEDACKCRCQPGWEGTTCQEPCKDKIDYCDSYRDECRWNSDMHRWMDDVCRKTCDFCGEFEDPGESNTARIKTNVKVVSGESVSPTKAPTAAPSRKGKCKNINNDESCDRWASRGQCESNNGWMHINCASSCDT	GQEARQPAGANIIALEWDDRLESGAQRWADTCRGWHNPNSERAFYPYFYVGQNYAGNLKMDVSIKAWYDEHKLYDFHSGRGDSRAGHYVQLVWAVTSKVGCGWNKCESRRKTVLICDYAHGGRGLDLDTNQPLKPYITGQPCSKCPEGYTQCMGGSLCASKEACELSSMECDCLLSAKMCRNGGVFDEDACKCRCQPGWEGTTCQEPCKDKIDYCDSYRDECRWNSDMHRWMDDVCRKTCDFCGEFEDPGESNTARIKTNVKVVSGESVSPTKAPTAAPSRKGKCKNINNDESCDRWASRGQCESNNGWMHINCASSCDT
	Gene.48764_h_ijimai_18798_g.48764_m.48764	AAACCCGGTTACATACATCACCGGCGTAACTGGGCCGACATGATGTATTACAAACAGAGCGACGACGTTCTAGTGTTTGAACGCGAGCAATTCTACTACGAGGCGACGACCATTGTCGTGGCAGACGATTTGGTTGAGGTACACGCAACCATGGGAACCAGTCACAAACCGGAAGTACACGTAGAGGTCAGACCAAGGTCATCGTCTGATTATCACGACTAA	KPGYIHHRRNWADMMYYKQSDDVLVFEREQFYYEATTIVVADDLVEVHATMGTSHKPEVHVEVRPRSSSDYHD*	KPGYIHHRRNWADMMYYKQSDDVLVFEREQFYYEATTIVVADDLVEVHATMGTSHKPEVHVEVRPRSSSDYHD*
	Gene.49571_h_ijimai_19458_g.49571_m.49571	GCCAGGTGTGATGTGAAATTCTACGGATGGGACAAGAGCCACACAATGTGCCTGGACGTCACAACCAACTCAAACTCAGGACTGTCGAGCAAGCAGAAGAGGCAGATCCTGAACAGGCACAACGCCCTGAGAGCAAAACAACCTGCCACGAACATGCTCAAAATGTCCTGGGACGATGAAGTCGCAAAGATTGCGCAGAAATGGGCCGACAACTGCGTATACAAACACGACGAGAACAAGCAGAGGAATATCCCAGGTCGATTCACCCTTGGTCAGAATATAGCCAGGGGCTACGGCAGCTTCGACGCGGCCATCCAGGGCTGGTATGACGAGATCAACATCTTCACCTACGGAAGCGAATCCGCCAACAATGGAAAAGAAATAGGACATTACACTCAG…	ARCDVKFYGWDKSHTMCLDVTTNSNSGLSSKQKRQILNRHNALRAKQPATNMLKMSWDDEVAKIAQKWADNCVYKHDENKQRNIPGRFTLGQNIARGYGSFDAAIQGWYDEINIFTYGSESANNGKEIGHYTQIVWATSYKLGCGFANCPSPVGRFYVCNYGPGGNLQGQKSKPYKKGTKGADCGRKKDSKGLCNCGRRECRNGGTLNPSSCRCECPKRAWIKGSTCALDCTASSQEYSTCPTKPGNCEYSNWPYEYCPQTCGLCPKDGKYPNGVKSDGSDVPGATGGNGGSTGGNGDGDEDDDDDGG	ARCDVKFYGWDKSHTMCLDVTTNSNSGLSSKQKRQILNRHNALRAKQPATNMLKMSWDDEVAKIAQKWADNCVYKHDENKQRNIPGRFTLGQNIARGYGSFDAAIQGWYDEINIFTYGSESANNGKEIGHYTQIVWATSYKLGCGFANCPSPVGRFYVCNYGPGGNLQGQKSKPYKKGTKGADCGRKKDSKGLCNCGRRECRNGGTLNPSSCRCECPKRAWIKGSTCALDCTASSQEYSTCPTKPGNCEYSNWPYEYCPQTCGLCPKDGKYPNGVKSDGSDVPGATGGNGGSTGGNGDGDEDDDDDGG
	Gene.53539_h_ijimai_22853_g.53539_m.53539	TGGATTGATCCCCAGTTCGACACGAGCCGTATGCTGGACGCTGCCGGGAGGAACTTCGCCTTGTTGCTCGACAGATACGTCTATAAAGCAGACACGCATCTAAAGATCGTGTACGAGCTGCGATCGCCGAGTCACTGGCCGTTTATACACAACATGCTGACGGAACTGGCCGAAAGGGAACGGACAGATATCGTCAAACATTTAGGTGTGAGCGTGACCGGCGCGGAACACTTCCCCACGTTCCTGCACATGGTTCAGGGCACCGGCCTCGGCCTGTGGATGGGCGACAGAATCATTGACTGCCTGGAGCACGTGTTCGCCACCAGGGACGTTCGCGAGGCGGTTCGCCTCCGTGACGCCGGCGCCGGCAACGCCAAGACCGTCCGCTCGGTCGTCGAA…	WIDPQFDTSRMLDAAGRNFALLLDRYVYKADTHLKIVYELRSPSHWPFIHNMLTELAERERTDIVKHLGVSVTGAEHFPTFLHMVQGTGLGLWMGDRIIDCLEHVFATRDVREAVRLRDAGAGNAKTVRSVVESSSTIRNSFRLGVDVIATNKVPTALSVLKEQEFKNRYHLATQDDDPFETVRGHGPYRIGCSRKYGIIGRSLCWRDTNQEGSYCWTGTDCGGDNSICNIDIPCAWA*	WIDPQFDTSRMLDAAGRNFALLLDRYVYKADTHLKIVYELRSPSHWPFIHNMLTELAERERTDIVKHLGVSVTGAEHFPTFLHMVQGTGLGLWMGDRIIDCLEHVFATRDVREAVRLRDAGAGNAKTVRSVVESSSTIRNSFRLGVDVIATNKVPTALSVLKEQEFKNRYHLATQDDDPFETVRGHGPYRIGCSRKYGIIGRSLCWRDTNQEGSYCWTGTDCGGDNSICNIDIPCAWA*
	Gene.54175_h_ijimai_23430_g.54175_m.54175	ATCCCCGGGAGGTTCAATGTCGGTCAGAATATTGCCATGAACACGGGCGCAAAAGACTGGAACATTCCTATGAACGGCTGGTACGGTGAGGTCAAAGATTTCACCTTCGGACAAGGTGGCAATGGTAAACCGGTCGGCCACTACACACAGATCGTCTGGGCCAAGAGCGTCAAGCTTGGCTGTGGATATGCCAAATGTAACTTTGGACACTTCTATGTGTGCAATTTCGGACCAGGCGGCAATATGCAGTCACCAAACGATCCTATGAGTGTGTATAAACCTTATGAAAAGGGAACTACTGGATCAAAATGCGGCAAGAAAACTTCAAGTGGCCTTTGTGACTGCGGAGGCAAGGCCTGCTACAATGGCGGTACGCTTGACCTGAAATCCTGTTCATGT…	IPGRFNVGQNIAMNTGAKDWNIPMNGWYGEVKDFTFGQGGNGKPVGHYTQIVWAKSVKLGCGYAKCNFGHFYVCNFGPGGNMQSPNDPMSVYKPYEKGTTGSKCGKKTSSGLCDCGGKACYNGGTLDLKSCSCTCLQKPWISGGSCDLNCGKAKDMFPCGSQFPASSCKMMANIPYEYCPKMCKLC*	IPGRFNVGQNIAMNTGAKDWNIPMNGWYGEVKDFTFGQGGNGKPVGHYTQIVWAKSVKLGCGYAKCNFGHFYVCNFGPGGNMQSPNDPMSVYKPYEKGTTGSKCGKKTSSGLCDCGGKACYNGGTLDLKSCSCTCLQKPWISGGSCDLNCGKAKDMFPCGSQFPASSCKMMANIPYEYCPKMCKLC*
	Gene.54210_h_ijimai_23459_g.54210_m.54210	AGCCGGCGCACCTGTGGAAAGTGCCGATTCCTGCCAAGCTGTATGAAGAGATCCCCCGGCTATCGAAGTCTGTACGGGGTCCGCCTGAAGTCGATCCGGACCTGGCGACGGTGTGTGAGGTTCTGCGCACGTAAGCGGACCTGCTCGGCCGTCGACTGGAATGCCAAGAGCAAGACCTGTTGGATGCACTTCGCAATGACGAGGCGAGTCAGAGCCAAGGCTCCACAGTCCGACTTTCCAAAGTTCTGGGAACAGATCGCCAAATTAAAACCTTGCCGCAATGCCAAAGGCTGCCGCCGCGGATACAAGAAGGTCGGAATGAGATGCATATTTCGAGGGTGTCCAAACGGCTATCGCCCATACACCGGAAAGACACGCACACGCTGTGTCCGGTGTCCT…	SRRTCGKCRFLPSCMKRSPGYRSLYGVRLKSIRTWRRCVRFCARKRTCSAVDWNAKSKTCWMHFAMTRRVRAKAPQSDFPKFWEQIAKLKPCRNAKGCRRGYKKVGMRCIFRGCPNGYRPYTGKTRTRCVRCPVMRCRLGCPSGYRLSRYGCPICRCRRPANLCKMPPAKGKCRAIFRRWYFNRKTASCLRFTYGGCGGNANRFKTKKACQRACVTKCPRHYRKKNGKCQFKACPTTHMPSFVKQTRRWTCVRCPRGY	SRRTCGKCRFLPSCMKRSPGYRSLYGVRLKSIRTWRRCVRFCARKRTCSAVDWNAKSKTCWMHFAMTRRVRAKAPQSDFPKFWEQIAKLKPCRNAKGCRRGYKKVGMRCIFRGCPNGYRPYTGKTRTRCVRCPVMRCRLGCPSGYRLSRYGCPICRCRRPANLCKMPPAKGKCRAIFRRWYFNRKTASCLRFTYGGCGGNANRFKTKKACQRACVTKCPRHYRKKNGKCQFKACPTTHMPSFVKQTRRWTCVRCPRGY
	Gene.54259_h_ijimai_23503_g.54259_m.54259	GCAAAGCCAGGAAAAGGATTGCTTCTTGAACTCTGGTCGAAACCCATGGTGGTGGCAATGGATAACGGCACACATGAGCACTGTCCGGCGGAAACAGTGTCAGTGCCTGCCACTCATGGGATCATTCAGTCTCCGAATTACCCTTTCGGCTACCCGACAGAATCAGTATGTTCCTGGTCAATTGTTTCCAAGCGAGACCATTACGTCATTGTGTCCTTTCAGACATTTGACATCAATGGGGCGTCGGTCCGCTGTGATGCGGACAAGATTGAAGTGTACAGCACTGACAATGCCATAGAAGAATTTTTCACAGGACGCTATTGTAATGAGTATCAACCATCAACCCATCTTACGTCCGCATGGAATAAAATGTACATTAAGTTCACAGCTGTCAGTGCG…	AKPGKGLLLELWSKPMVVAMDNGTHEHCPAETVSVPATHGIIQSPNYPFGYPTESVCSWSIVSKRDHYVIVSFQTFDINGASVRCDADKIEVYSTDNAIEEFFTGRYCNEYQPSTHLTSAWNKMYIKFTAVSAKPGKGFLLELWSKPMVVAMDNGTHEHCPASWSGFGISCYRFERKPQPVTWREARKWCRHFGNDSDLITIKNSDEMYFVHRRIVADWHFDRSDPYVYIGLTDSGHEGRFRWVDGSQVSYSDWIQE	MDNGTHEHCPAETVSVPATHGIIQSPNYPFGYPTESVCSWSIVSKRDHYVIVSFQTFDINGASVRCDADKIEVYSTDNAIEEFFTGRYCNEYQPSTHLTSAWNKMYIKFTAVSAKPGKGFLLELWSKPMVVAMDNGTHEHCPASWSGFGISCYRFERKPQPVTWREARKWCRHFGNDSDLITIKNSDEMYFVHRRIVADWHFDRSDPYVYIGLTDSGHEGRFRWVDGSQVSYSDWIQE
	Gene.55378_h_ijimai_24527_g.55378_m.55378	TTGTGTTCCAGTCGTCTGAACGGAGACAAGTGGATCGCTTACGGTCAATGCAATGACACTACAGAAACTAAATGCGGCGAACACAGCGTCTTCTCGGAGAAAGCCTCCTCGTGCCAGCCGACGTGTCTGCAGAGGTCACCTGTTTGTACGGAACCTCCCCAACCAGGCTGCGAATGCATATCCGGGTATGTTCGGGATTCGGTGGACGGTGACTGCATACCGGAGTCCGACTGTCGCCGAGACTGCGTGCTCAACAATCGGACTATCCCGGACCACTCTACGACGAGAAACTGTAGCCACAGCTGTACGTGCAGTGGGGGCAGTCTCAGGTGCGAACCGAAAGACGCGTGCAGCCACCCCGGGGATGTATGTCAGATGGAAGGGAACCAGACGAAGTGC…	LCSSRLNGDKWIAYGQCNDTTETKCGEHSVFSEKASSCQPTCLQRSPVCTEPPQPGCECISGYVRDSVDGDCIPESDCRRDCVLNNRTIPDHSTTRNCSHSCTCSGGSLRCEPKDACSHPGDVCQMEGNQTKCVCQSDTCPKLEKCTVGESPWKPDGLCCPVCRQTCDTVSGRKITADQAESRVAGYRWRLRMGDCLAYDVGYFHNVTLHRCKEECAKMVNCVTLQFYQGHRCWLKRWSCPTVSHAC	LCSSRLNGDKWIAYGQCNDTTETKCGEHSVFSEKASSCQPTCLQRSPVCTEPPQPGCECISGYVRDSVDGDCIPESDCRRDCVLNNRTIPDHSTTRNCSHSCTCSGGSLRCEPKDACSHPGDVCQMEGNQTKCVCQSDTCPKLEKCTVGESPWKPDGLCCPVCRQTCDTVSGRKITADQAESRVAGYRWRLRMGDCLAYDVGYFHNVTLHRCKEECAKMVNCVTLQFYQGHRCWLKRWSCPTVSHAC
	Gene.57253_h_ijimai_26396_g.57253_m.57253	ATGAAGATTTTCTTCGCGATCGTGCTGGTCTCGGCCCTGGTGCTCGCGTGCCACTCTCATGCCGTCTCCAAACGATGGACGGTACCCAGCAACATCCACTCGTCAGACTGTCAGAAGCGAGTCTGCTCTGAGGGAGGCATCGCCGAGAAGGGCTTCTGCAAGGGTTACTGTCTGATGAGAAAGAGGATCTGGCAAAAATGTACGGCCGACAAGTCCTACTTCATCTGCAAGGAACTAGTCCTCCAGGCTCTGGAAGCTCTCACAGATAGCATGCCAGGAATAATCAAGGCCGTGAAAGGAGCCCTGTAA	MKIFFAIVLVSALVLACHSHAVSKRWTVPSNIHSSDCQKRVCSEGGIAEKGFCKGYCLMRKRIWQKCTADKSYFICKELVLQALEALTDSMPGIIKAVKGAL*	VSKRWTVPSNIHSSDCQKRVCSEGGIAEKGFCKGYCLMRKRIWQKCTADKSYFICKELVLQALEALTDSMPGIIKAVKGAL
	Gene.57892_h_ijimai_27009_g.57892_m.57892	ATGAAGCTGGTCCTGGCCCTCGCACTGCTCAGCGTCATGGTGATGACGGCGCATGGACTGTTCGGACTTTGCAGATCGGACGCCTCCTGCGACCAGGATGAATGCTGCGCTTCGTTTGGCCTGACTGGCTTTCTGAAACGATGTAAGAAGCTCGGACAGTTTGGACAGCCGTGCGGCAAGTCGGTCAAGGCCCTCTGCCCATGCGCAGAAGGTCTCTAC	MKLVLALALLSVMVMTAHGLFGLCRSDASCDQDECCASFGLTGFLKRCKKLGQFGQPCGKSVKALCPCAEGLY	LFGLCRSDASCDQDECCASFGLTGFLKRCKKLGQFGQPCGKSVKALCPCAEGLY
	Gene.59761_h_ijimai_28983_g.59761_m.59761	ATGGAGCGAATGAAGTTGTTGGATTCGAAGATTAAGTATGTCTGCCTAATCATACTGACGCTGTCTTGTGTGGACATGGGCTTGGGTAAATCCGTGTCCCGGCGACGTCTGGACCAGCTGGCAGAGATGCTCCTTCTAAAGACGGGTCGGCAGCCAATGGACTTCAACGACTACGGAAACTGGTGTGGATTTGGAGGCGATGGCCAAACATTGAATCCTATTGACAATTGCTGTAAAATCCATGATCTGTGCTACGCCCGTCTGCGCCGCACCACCTGTAAACATGTAATCAATGTACTACCGTACGTGTCCAAATACCAGTGGCTCACCTCCAACGAAGAACAGAATCAGATAAAATGCACCGACACGAATCAATGCCAGTTGGACATCTGTAACTGT…	MERMKLLDSKIKYVCLIILTLSCVDMGLGKSVSRRRLDQLAEMLLLKTGRQPMDFNDYGNWCGFGGDGQTLNPIDNCCKIHDLCYARLRRTTCKHVINVLPYVSKYQWLTSNEEQNQIKCTDTNQCQLDICNCDRDISNCLAENLHHYDAKFKSKSWVTYITDTAIELWIKTGTLPAYFNELMVKFGFSSYLG*	KSVSRRRLDQLAEMLLLKTGRQPMDFNDYGNWCGFGGDGQTLNPIDNCCKIHDLCYARLRRTTCKHVINVLPYVSKYQWLTSNEEQNQIKCTDTNQCQLDICNCDRDISNCLAENLHHYDAKFKSKSWVTYITDTAIELWIKTGTLPAYFNELMVKFGFSSYLG
	Gene.61429_h_ijimai_30714_g.61429_m.61429	TGCCTCCAGTTGCGCAGGTTCACTTGGTTCTGTGACGAAGAAGAAACTATGGTTAAATCTCTGATTTTCGTTGTCTTGTTTGCGGCGGTAACCACTGCGAAACCATGGAAACCGTGGGGCAAGCTGAGACCTCACAAACACGAGGTCGACCAAAAGCAACTGGAGGCACAGGAGAAGAACCTGCTACTGGGCATATGGCCAGGTACCAAGTGGTGTGGGCCAGGCGATATCGCTGAGGATTACGATGACGTGGCTGAAGGTATAGGCCACCACGCTGACCTCTGCTGTCGAGACCACGATCATTGTCCCTACAACATCAAAGCCTTCTCCAGCAAGTACGGCATTTTCAACTGGAGACCATATACCATATCTCATTGTGACTGTGACGAGCAGTTCCTG…	CLQLRRFTWFCDEEETMVKSLIFVVLFAAVTTAKPWKPWGKLRPHKHEVDQKQLEAQEKNLLLGIWPGTKWCGPGDIAEDYDDVAEGIGHHADLCCRDHDHCPYNIKAFSSKYGIFNWRPYTISHCDCDEQFLSCLTNNADLVSNNLGEIYFNLANIPCFTLDGQLQWSEFESQSLD*	KPWKPWGKLRPHKHEVDQKQLEAQEKNLLLGIWPGTKWCGPGDIAEDYDDVAEGIGHHADLCCRDHDHCPYNIKAFSSKYGIFNWRPYTISHCDCDEQFLSCLTNNADLVSNNLGEIYFNLANIPCFTLDGQLQWSEFESQSLD
	Gene.62213_h_ijimai_31569_g.62213_m.62213	TACATAGAGGCTCATGGGAAAGGCAAGGTCAATATAACTGACAAGGAAAAGGCAAAAGTCGAAAAGTTTAAGTGTACATTTCACGGAGATTTCCGGCTTAAGTCGAACCCATCAACCTACATAGAGGCCGTGAAGATATGCAAGACTCTTCCTGAACTAATTGGACCAAATGACGAAAACGCTGTTCCTCTGATAGTCGATCTGTATCCTTTGCATCGTCTCGACAGCAAAGCATCTCGCCTCGTCCGCGAATTGAGCAACAATCTCATCACCAGAACTCAGACCATTTTTCAAGAAATCGAAGATGCGGAAGTATTATGCAACGATCTTGTCAATGGAGCCCGATTTCCAGTGCCTAAACGACGACTGCTAAAGGTAAAAGCTATGATCATGGAATAC…	YIEAHGKGKVNITDKEKAKVEKFKCTFHGDFRLKSNPSTYIEAVKICKTLPELIGPNDENAVPLIVDLYPLHRLDSKASRLVRELSNNLITRTQTIFQEIEDAEVLCNDLVNGARFPVPKRRLLKVKAMIMEYKVSFQKSVARVLPTIRGGGSEESALANIIEKHERSPFSASSLQIYLQSLQTERSEERF	YIEAHGKGKVNITDKEKAKVEKFKCTFHGDFRLKSNPSTYIEAVKICKTLPELIGPNDENAVPLIVDLYPLHRLDSKASRLVRELSNNLITRTQTIFQEIEDAEVLCNDLVNGARFPVPKRRLLKVKAMIMEYKVSFQKSVARVLPTIRGGGSEESALANIIEKHERSPFSASSLQIYLQSLQTERSEERF
	Gene.62342_h_ijimai_31711_g.62342_m.62342	ACCGAAAAATGCAACGGTCACGGACAGTGTAAGTCGGTGCCCTTCACCCGGTCATACCAGTGCATCTGTAACAAACACTATGAAGGTGAGTCCTGCAAGAAACCGGTCAATATTGACGACACGATCGAGCGCCTCATGACAGAGTTACGGAACACTTTCGGCATTGTTAACGGCGTTCCCACAACAGTCGACGTCTACTTCGAAATCAAAATGCTTCCTCAAAAGTTGGATCTGGTCCTGCAGAAGATAGAGACATCTTTTAAGCACACGCATAACATCATCATGCACTCGAGGGTCATCTACCACGTCGAAGACATTGTCGACATGTATTCCAAACTGCAGAAGGATGAGCTGACGTTTGATCGATTCGGCGAGAAGATGGATCGCTATCTGAGAATC…	TEKCNGHGQCKSVPFTRSYQCICNKHYEGESCKKPVNIDDTIERLMTELRNTFGIVNGVPTTVDVYFEIKMLPQKLDLVLQKIETSFKHTHNIIMHSRVIYHVEDIVDMYSKLQKDELTFDRFGEKMDRYLRITTTEFELQNRLKKMILGQGLLDTPGNDIYNSYKREYASLHGNGCSATYNADIKGFRD	TEKCNGHGQCKSVPFTRSYQCICNKHYEGESCKKPVNIDDTIERLMTELRNTFGIVNGVPTTVDVYFEIKMLPQKLDLVLQKIETSFKHTHNIIMHSRVIYHVEDIVDMYSKLQKDELTFDRFGEKMDRYLRITTTEFELQNRLKKMILGQGLLDTPGNDIYNSYKREYASLHGNGCSATYNADIKGFRD
	Gene.67873_h_ijimai_38275_g.67873_m.67873	TTCCGATCTGGTAGTCCTGTGGACGCTGTCGACAGATGTTGTCATGTGCATGATGGTTGCTACGCCGGCGTCAACCGAGACTGTACTATAAACATATACACGCATAGGTACCTGCGAAATAACTGCGACGATTGCTCCAGCAACCGGGACAGATGCGTTCGGCGGCTGTGCGAGTGTGACCGAGCTGCAGTCAGGTGCTTCGCGAGCGCCACCTACAACAACCGATTCAAGAACTACAACAGACGGAGAAACTGTTAG	FRSGSPVDAVDRCCHVHDGCYAGVNRDCTINIYTHRYLRNNCDDCSSNRDRCVRRLCECDRAAVRCFASATYNNRFKNYNRRRNC*	FRSGSPVDAVDRCCHVHDGCYAGVNRDCTINIYTHRYLRNNCDDCSSNRDRCVRRLCECDRAAVRCFASATYNNRFKNYNRRRNC*
	Gene.72600_h_ijimai_44478_g.72600_m.72600	ACGGAGAACTGCCAATCATCGCTACCCACTGTCTGCGTCCGTCGACGTGGAAAACCAACCGCCGTGCCTGACGAGCCCGCCAGTACATCCTGTCCCGAAGGATGGCTTGATATCGACCGCTCATGCTACTGTGTGGACTGTGGTCAGAATGCAGCGACTTGGCCAAAGGCTGTTAGAAACTGTGGAGCGTACGGTGACAATGTCCAGATCGCAAGCCTTCACGACGAGGATACCTCGAATCGCTTGAGTAAGGCTCTACGGAGCAGGTTCGGAGGAAAAGCGTCACTGGTCTGGATAGGTCTTGAATGGAGTATAAGCGGATCGTTGACCTGGGCCGACAGTTCACCACTCGACTACTCAAAGTTGTCGCTAGGACGCAAGGACAATTACCCCTTGTTA…	TENCQSSLPTVCVRRRGKPTAVPDEPASTSCPEGWLDIDRSCYCVDCGQNAATWPKAVRNCGAYGDNVQIASLHDEDTSNRLSKALRSRFGGKASLVWIGLEWSISGSLTWADSSPLDYSKLSLGRKDNYPLLL	TENCQSSLPTVCVRRRGKPTAVPDEPASTSCPEGWLDIDRSCYCVDCGQNAATWPKAVRNCGAYGDNVQIASLHDEDTSNRLSKALRSRFGGKASLVWIGLEWSISGSLTWADSSPLDYSKLSLGRKDNYPLLL
	Gene.76159_h_ijimai_49380_g.76159_m.76159	ACGTTGGGTGTAACTCTCGCCCGGTCGGAAGTCCCGAATGGCCCACAGTGGGACACGCCGAAATCCGATGTTCCTGTCGCTACAGCTTGGCAGACTGCTATTAAATCCCGACGGCAAAAAACTTTTAGATCTAGGCCCAATTTAGGTCCTTGTTCGAGATTTGTTGGACTCTCTGGAGAGAAGTTCTCAAGAATAAGAGAAAGACAGGAGATCCAAGAACTGTGTCCGCTTTCAGTGTGGTATCCGTACCAAGGACACGAATACAGGCATTATTATGACGTCACGGCCACTTTCAGCGACACAGAGAAGTACTGCAATATGGAAGGAGGTCACTTGGCCAGCGTCCACTCACCCGAGGAGATG	TLGVTLARSEVPNGPQWDTPKSDVPVATAWQTAIKSRRQKTFRSRPNLGPCSRFVGLSGEKFSRIRERQEIQELCPLSVWYPYQGHEYRHYYDVTATFSDTEKYCNMEGGHLASVHSPEEM	TLGVTLARSEVPNGPQWDTPKSDVPVATAWQTAIKSRRQKTFRSRPNLGPCSRFVGLSGEKFSRIRERQEIQELCPLSVWYPYQGHEYRHYYDVTATFSDTEKYCNMEGGHLASVHSPEEM
	Gene.76307_h_ijimai_49575_g.76307_m.76307	CCGACGCAGTATTTCGCCATCATGAAGTTTCTACTTGTACTGGCATGTTTGGTTGCAGCAGCGGCCGCTGTCCCATCGGTCTGTAACCTTCCCGCCGAAACTGGGCCATGTCTCGGTTACTTTCCACGCTTCTACTACAACGCCAAGGATGGCGACTGCAAACAGTTTGTTTACGGTGGTTGCGTTGGAAACGGGAACAACTTCGAGACGTATATCCAGTGTCATACGACATGCAGATAG	PTQYFAIMKFLLVLACLVAAAAAVPSVCNLPAETGPCLGYFPRFYYNAKDGDCKQFVYGGCVGNGNNFETYIQCHTTCR*	VPSVCNLPAETGPCLGYFPRFYYNAKDGDCKQFVYGGCVGNGNNFETYIQCHTTCR
	Gene.78783_h_ijimai_53131_g.78783_m.78783	GCCTTTCTTGTCCGACACCTCGGCAGCCAAGTTTTAGCAACGGTGGACTATGGCACTGCACAAAAGATACGCGACAAGAGGTCGACTGACTGTCCGTATAAGTACTCGCAAATCACAGGTCATTCCTACTGCGGCAAGAACGGCAACGGGCTTGAGGGAGGAGGTGTTCCGTCTACCAGTGAAATTGCAACGATACTTAGTCTACACAATCAAGCCAGATCCCAAGTGAACCCCGCCGCCAAAAGCATGATGGAAATGGCATGGTACGAGGAGGCGGCGAAGGTAGCCTGGGGCCTGGCTCGACAGTGCAGTATGACGCACGACACGGAGATCCAAAGA	AFLVRHLGSQVLATVDYGTAQKIRDKRSTDCPYKYSQITGHSYCGKNGNGLEGGGVPSTSEIATILSLHNQARSQVNPAAKSMMEMAWYEEAAKVAWGLARQCSMTHDTEIQR	AFLVRHLGSQVLATVDYGTAQKIRDKRSTDCPYKYSQITGHSYCGKNGNGLEGGGVPSTSEIATILSLHNQARSQVNPAAKSMMEMAWYEEAAKVAWGLARQCSMTHDTEIQR
	Gene.78870_h_ijimai_53264_g.78870_m.78870	CTGACCGGGGTCGAACTTCGCCCTGAGCCCTGTTTCTACCACGGACATGTTGATGGGATTGGAGGCTCGTCGGTGGTGATTAGCAGCTGTGACGGTTTACGCGGATTCTTTGATGTTGGCGACGAAATCTATCATATAGAGCCACACCCACACAGAAACGCCAGTCAGGTGAAAGAAGTGGTGGGTCATCCTCATATTGTTTACAAACAGTCGGACCAAATCGATCAACCCATAAGGACCTGTGGACACAATAACTCGGAATCGCACGGGCATGACTTCCATTTCAAAACATCAACCCATTTTCATAGAAGGATACGATCAACCGGAACTATTCCA	LTGVELRPEPCFYHGHVDGIGGSSVVISSCDGLRGFFDVGDEIYHIEPHPHRNASQVKEVVGHPHIVYKQSDQIDQPIRTCGHNNSESHGHDFHFKTSTHFHRRIRSTGTIP	LTGVELRPEPCFYHGHVDGIGGSSVVISSCDGLRGFFDVGDEIYHIEPHPHRNASQVKEVVGHPHIVYKQSDQIDQPIRTCGHNNSESHGHDFHFKTSTHFHRRIRSTGTIP
	Gene.79950_h_ijimai_54868_g.79950_m.79950	CGACGCTCTTCCGATCTGGGACCAATATGCACATTCAAGTATTCTGGTGGTGTCAATATGGACCACCGTCACCTGGCAGCATTTACGGCGACAACAATGGCCCACGAAATGGGTCACAACTTTGGCATGGAACATGACACAGACCGTTGCAATTGTCCAGATTCTAGGTGCATAATGTCGGCGACCAGTGGGACTCAGAATCCGACCCTGTGGTCCTCGTGCTCTCAGGCGTATCTCCACGATGCCTTCGAAGCCGGCATGGATTACTGTCTGCGTGATAAGCCAGCAGAGATTGCCGACGGTCCTCTGTGCGGTAACGGATGGGTG	RRSSDLGPICTFKYSGGVNMDHRHLAAFTATTMAHEMGHNFGMEHDTDRCNCPDSRCIMSATSGTQNPTLWSSCSQAYLHDAFEAGMDYCLRDKPAEIADGPLCGNGWV	RRSSDLGPICTFKYSGGVNMDHRHLAAFTATTMAHEMGHNFGMEHDTDRCNCPDSRCIMSATSGTQNPTLWSSCSQAYLHDAFEAGMDYCLRDKPAEIADGPLCGNGWV
	Gene.84678_h_ijimai_62109_g.84678_m.84678	ATCCTCGACTACTTGGGTGGTGTACCAACGTCCTTAGTTCCCTCTGGTGAACAATGGGACTATCCCAATGTGTGGCCACCGGTCCAGCACATGATTGTTGAGGGGTTGGCGAGCAGTGGTTTCGACCAAGCGCGGAAATACGCCATTGATCTCAGCAGAAGATATCTTGAAAATAACCTTTATTCGTGGAGCAAAGACGGACACATGTACGAAAAGTATGATGCAACTAAGCGTGGCTATCCCGGCGGTGGAGGAGAGTATAACGTTCAGCTCTTGACTGCGCGCACCTGT	ILDYLGGVPTSLVPSGEQWDYPNVWPPVQHMIVEGLASSGFDQARKYAIDLSRRYLENNLYSWSKDGHMYEKYDATKRGYPGGGGEYNVQLLTARTC	ILDYLGGVPTSLVPSGEQWDYPNVWPPVQHMIVEGLASSGFDQARKYAIDLSRRYLENNLYSWSKDGHMYEKYDATKRGYPGGGGEYNVQLLTARTC
	Gene.85849_h_ijimai_63935_g.85849_m.85849	GCTGGCCGGTGGCGAAAGAAGGGTTTGGTGATTCTGCTAGTGTCCGCTGTTCTTCTGCTCGGAGTAGAAGTTCAGGCAGACCAGTGCACCTTTAAATGTAACATGGGGGAGAATAGGCCGGTCTGCGGCAGCAACGGAAAGACGTACAAGAACCGATGTGAGATGGTGACCGAGGCTTGTCGTAACAGTGCCGACATTACCGTGAGAAAGCAAGGGCAATGCTAA	AGRWRKKGLVILLVSAVLLLGVEVQADQCTFKCNMGENRPVCGSNGKTYKNRCEMVTEACRNSADITVRKQGQC*	DQCTFKCNMGENRPVCGSNGKTYKNRCEMVTEACRNSADITVRKQGQC
	Gene.87733_h_ijimai_66957_g.87733_m.87733	CCGGTTACTGGGCCTATGGAAACAATGACATGTCCTCCTGGTTGGAGCCCACATAAAGGCCATTGTTACAAGTCATTTGCTGCGAAACCATTCTCCACTGGCAGATTGACTTGGGACGAAGCCGTTGTCAATTGCTCCGCTATGGCTAGAGGATACGACAACCTGCGTGGAGACCTGGTCAGCATTCATGACCCTTCATTAAATGACTATTTAAAAGAGGTGTTATCGCCAAATGTCCATGATAAGCGAGCGAGTTACTGCAGTGGTCCG	PVTGPMETMTCPPGWSPHKGHCYKSFAAKPFSTGRLTWDEAVVNCSAMARGYDNLRGDLVSIHDPSLNDYLKEVLSPNVHDKRASYCSGP	PVTGPMETMTCPPGWSPHKGHCYKSFAAKPFSTGRLTWDEAVVNCSAMARGYDNLRGDLVSIHDPSLNDYLKEVLSPNVHDKRASYCSGP
	Gene.88129_h_ijimai_67546_g.88129_m.88129	TTCCGATCTGTGCAAGAAACGGAAGTCATCTTCTGGACCGACCAAGAATCCTGTTATGTAATGGTTCACAAGTACAAATCTTGGCAAAATGCCAAGGATTATTGTGCAAGAAACGGAAGTCATCTTCTGCAAATCGAAAGCGAGGCTGAGCAGAAGGCCATCGAAAGGTACCTGATAACGCAGGGCTACTGGAAAGATGTGTGGTTAGGAGGCAAGGTTTACCCCCGGACATGGCACTGGGTGAAAACATCAACCCCATTAGATCGG	FRSVQETEVIFWTDQESCYVMVHKYKSWQNAKDYCARNGSHLLQIESEAEQKAIERYLITQGYWKDVWLGGKVYPRTWHWVKTSTPLDR	FRSVQETEVIFWTDQESCYVMVHKYKSWQNAKDYCARNGSHLLQIESEAEQKAIERYLITQGYWKDVWLGGKVYPRTWHWVKTSTPLDR
	Gene.93238_h_ijimai_75856_g.93238_m.93238	GGTGGCCGGGGCAGGCCAGTCGATGGCACCGACAGATGTTGTTACTGGCACGACAAGTGTTACGATCGGGTGAAGCGCAGATGTCCCCGCCTGAACCTCTACTTTGGCACATATAAACGATCGGGCTGCGACGGCTGCTATCGGAACCGCGGATGCAAGAGGATGCTCTGCCTGTGTGACCAACGGGCCGTTAGATGCTTCCGGCGGAACAAATTCTACTTTGGCACATATAAACGATCGGGA	GGRGRPVDGTDRCCYWHDKCYDRVKRRCPRLNLYFGTYKRSGCDGCYRNRGCKRMLCLCDQRAVRCFRRNKFYFGTYKRSG	GGRGRPVDGTDRCCYWHDKCYDRVKRRCPRLNLYFGTYKRSGCDGCYRNRGCKRMLCLCDQRAVRCFRRNKFYFGTYKRSG
	Gene.93937_h_ijimai_77005_g.93937_m.93937	GCGGCTGACCCTGGTACGTGTTCGCCCGGCCAGTCACTAAATGGCAGCCTATGTTTCAAGTTGGACAGAACTAGTCGTTCGTGGGAGGAGGCTTCCCGTTCCTGCCAGCAAGACGGAATGCATCTGCCCTCCATATTGGAGGCCAGTGACGCGTCAACTTTGATCCCGTTGGGCCAAACCCATGCCTGGATAGGGCTGAGAGCGGATTCGACGGACGCAGACAGTGGGTAG	AADPGTCSPGQSLNGSLCFKLDRTSRSWEEASRSCQQDGMHLPSILEASDASTLIPLGQTHAWIGLRADSTDADSG*	AADPGTCSPGQSLNGSLCFKLDRTSRSWEEASRSCQQDGMHLPSILEASDASTLIPLGQTHAWIGLRADSTDADSG*
	Gene.94293_h_ijimai_77673_g.94293_m.94293	TCTTCCGATCTCATTGAAAAACGCGTTCTAGACTGCCGAGCATTCAACTGGAAGAGAGGAGTACCCAATGAAGAGTTTAAGCGGACGAGCCGCGAGACGTTTGACGAGTACGTTGATCGATGCCGCAGGTCTTCATCCGATCAGAGCAGAAAGAGCAAGCGCTTCTTCAGTATGACCTTTCCAGGGACCAAGTGGTGCGGACCTGGGAACTCTGCCTACAACGACACAGACCTCGGC	SSDLIEKRVLDCRAFNWKRGVPNEEFKRTSRETFDEYVDRCRRSSSDQSRKSKRFFSMTFPGTKWCGPGNSAYNDTDLG	SSDLIEKRVLDCRAFNWKRGVPNEEFKRTSRETFDEYVDRCRRSSSDQSRKSKRFFSMTFPGTKWCGPGNSAYNDTDLG
	Gene.96797_h_ijimai_81889_g.96797_m.96797	AATCGGGATGCGATCCAGCTGGGAAACATAGTGGCGTGTAAAACGGGTCGCAGCCGTCTTGACTACCTCGAGTATGGTTGCTTTTGCGGCTTGGGCGGACACGGCACGCCACTCGACGAAACTGACAAATGCTGTCAAGTCCACGATAACTGTTTCGGCAAGGTGCAGACAGACGAGGTGTGTCCGTGGTCATCGTACGTCTACACGGCATCCTATCTCTACGAA	NRDAIQLGNIVACKTGRSRLDYLEYGCFCGLGGHGTPLDETDKCCQVHDNCFGKVQTDEVCPWSSYVYTASYLYE	AIQLGNIVACKTGRSRLDYLEYGCFCGLGGHGTPLDETDKCCQVHDNCFGKVQTDEVCPWSSYVYTASYLYE
Lineus longissimus	Gene.100267_l_long17817_g.100267_m.100267	ATGAATTTTGCCGCGAGTGGAGGAGCCATGATCAGGCGGCATGAGTACAACTTAATAGTTCTGGTCTTCCTGATCAGCCATTTCATCTGCCCCACCGTCCAGTACCGTGGCTGTGGGCCCCACCTGGCTAACGCCGTGGAGCTAGTCTGCGAGATGCGACCGGGAGTCAACAACGAAGACCCTGACGACCAAACAGACGATGCCACACAACTGGTCTCGCTGCTGACGGAACAGAGTAGAAACAAGAAGAGCTCCCCTTTTGTTTCTAAACGTACAGCAAATGGCTTTTTGCGGGTACGATCCCGTCGGGGTATTGTGGACGAGTGTTGCAACCGTGACTGTCACATTGAGGAGCTTGAGGAATATTGCCCGCCGGTAGTTGGCAAAATACCACGCGGG…	MNFAASGGAMIRRHEYNLIVLVFLISHFICPTVQYRGCGPHLANAVELVCEMRPGVNNEDPDDQTDDATQLVSLLTEQSRNKKSSPFVSKRTANGFLRVRSRRGIVDECCNRDCHIEELEEYCPPVVGKIPRGIEDEQQQVTAKEEEPVVEESATINGNEASLRDQETNGNVIPEKETDREVESNMALDINANEAPSVDPVQNEISETYLGVDLIPTAEPVQKETLSVEEELKDTASGQARQNIDPTVKSVLPQQIMKNVKQVAPYIGQYKPDAHAGSAAPSDATQAYKIQTVRVPPIPKVGSSRRPFPHKVLESINRWRG*	YRGCGPHLANAVELVCEMRPGVNNEDPDDQTDDATQLVSLLTEQSRNKKSSPFVSKRTANGFLRVRSRRGIVDECCNRDCHIEELEEYCPPVVGKIPRGIEDEQQQVTAKEEEPVVEESATINGNEASLRDQETNGNVIPEKETDREVESNMALDINANEAPSVDPVQNEISETYLGVDLIPTAEPVQKETLSVEEELKDTASGQARQNIDPTVKSVLPQQIMKNVKQVAPYIGQYKPDAHAGSAAPSDATQAYKIQTVRVPPIPKVGSSRRPFPHKVLESINRWRG
	Gene.100331_l_long17837_g.100331_m.100331	ATGTGCCGATTATTGGTTGTTTTCGCCCTCGTGCTTGTGGCTCAGGTCTGCCAGGGTAAACTCCGGGTGGACAGTGCCAACGTCATCCGCACTGTCCTTAGGACGGACGGGCAAAGAGTCCAACACATCATTCATAATGGTATTCTCGCCAGGGACACGGACATCCCAAACCACCCTGAGGAGCTGGCGTACAGGGAGGTCAGCGATGGGAAAGAGCTCGTCCAGGCGATCATGCGAGGACGGGACCAAGTGTTAGATTGTGATATAAGGAAGAACGATGAGGCTGTGACCACCTTCACTGAGACATTCGTGCCGGACCAGTTCAAGAACCCACAACAGATTAAAGAGGAGAACATCACCACGCTAAGATTAGGACAAGCTTTACCCGAGGGACTTAGA…	MCRLLVVFALVLVAQVCQGKLRVDSANVIRTVLRTDGQRVQHIIHNGILARDTDIPNHPEELAYREVSDGKELVQAIMRGRDQVLDCDIRKNDEAVTTFTETFVPDQFKNPQQIKEENITTLRLGQALPEGLRHIADFHSLLKKCREHHKSVKLSLRRSKQSKEGFSGMVRKKRQTHLPINQGDQIHRAVNAGDESEFGIFPGTNWCGRGAKTSRYEDLGPNRDTDKCCRTHDHCPFFIGAMETKYGFLNFRLHTLSHCDCDHAFRSCLRGKTDPTADMVGNLYFNVIGMKCFTFVPKRVCQKRSWWYKCESFEMTYEVAVHDSLSY*	KLRVDSANVIRTVLRTDGQRVQHIIHNGILARDTDIPNHPEELAYREVSDGKELVQAIMRGRDQVLDCDIRKNDEAVTTFTETFVPDQFKNPQQIKEENITTLRLGQALPEGLRHIADFHSLLKKCREHHKSVKLSLRRSKQSKEGFSGMVRKKRQTHLPINQGDQIHRAVNAGDESEFGIFPGTNWCGRGAKTSRYEDLGPNRDTDKCCRTHDHCPFFIGAMETKYGFLNFRLHTLSHCDCDHAFRSCLRGKTDPTADMVGNLYFNVIGMKCFTFVPKRVCQKRSWWYKCESFEMTYEVAVHDSLSY
	Gene.101475_l_long18215_g.101475_m.101475	ATGACTGTTCCATCTGAGCAGTGTTTGGTGAAACCACCAATACCAACAGTCAGGTGTTTGGTGAGACCATCAATACCAACAGTCAGGTGTTTGGTGAGACAACCAATACCAACAGCAAGGTGTTTGGTGAAACCATCAATACCAACAGTCAGGTGTTTGGTGAGACCACCAATACCGACAGTCAGGTGTTTGGTGAGACCACCAATACCAACAGCAAGGTGTTTGATGAGACAACCAGTTCCAATTTCAACACTCAGAATAGGAAGCAACATGTCCACCAGTTCCAAATGA	MTVPSEQCLVKPPIPTVRCLVRPSIPTVRCLVRQPIPTARCLVKPSIPTVRCLVRPPIPTVRCLVRPPIPTARCLMRQPVPISTLRIGSNMSTSSK*	MTVPSEQCLVKPPIPTVRCLVRPSIPTVRCLVRQPIPTARCLVKPSIPTVRCLVRPPIPTVRCLVRPPIPTARCLMRQPVPISTLRIGSNMSTSSK*
	Gene.102764_l_long18613_g.102764_m.102764	ATGAATTATTTTAACACGATTTCGATTTGGATATTGTGGATTCTGGGCTTGACGCAAGATCTCGTTCAAAGCCAAGATCTTGTCAACAGATGCGTGACGCCCAAGTATGAGTTTGGCGAGTACTGCTATGATCATTCTGGCTCGGGGCAAGGTCAGACCTGGAACCATGCCTGGGTAGACTGTATGAGTAAGGGCGGCAGGTTGGTGACCATCCCGGATAGTGCCACACACAACTACATCACCCACAATATCATATGGAGCGAATTTGGAAAGAAAGCAGAGGTGTGGCTCGGAGCCGTTGAACACTATAGTCCATGGAAGTGGGTTAGAACAGGGAAACCACTTCTCAGTATGACCGGCTGCTATGAGATAGCTAGTGGTGATATTGGCACAGAAGAC…	MNYFNTISIWILWILGLTQDLVQSQDLVNRCVTPKYEFGEYCYDHSGSGQGQTWNHAWVDCMSKGGRLVTIPDSATHNYITHNIIWSEFGKKAEVWLGAVEHYSPWKWVRTGKPLLSMTGCYEIASGDIGTEDFTIDQIIPEKCVQKCLASRFAIVQGSRCWCRETVGSYPDGKCSTPCGGDIQLSCGGESAINVYHTRANEGTYFNWTKTSFIDGFNCVAYDKDSRGWVNATCNSRNGYGYACQDKGLLHIEVYDDSKTWFEARETCAKKGPGSDLAKIDSAALSEDIAKKVMLRTNKRFWIGATNREWKWIPSQVPVIYSKWFDGYPRGEQRSCLMVKGRVGEVFSSPFSWENADCNATKPYICQYYKYKTTPSLTSTQSTTTDAETSTIKEVETTS…	QDLVNRCVTPKYEFGEYCYDHSGSGQGQTWNHAWVDCMSKGGRLVTIPDSATHNYITHNIIWSEFGKKAEVWLGAVEHYSPWKWVRTGKPLLSMTGCYEIASGDIGTEDFTIDQIIPEKCVQKCLASRFAIVQGSRCWCRETVGSYPDGKCSTPCGGDIQLSCGGESAINVYHTRANEGTYFNWTKTSFIDGFNCVAYDKDSRGWVNATCNSRNGYGYACQDKGLLHIEVYDDSKTWFEARETCAKKGPGSDLAKIDSAALSEDIAKKVMLRTNKRFWIGATNREWKWIPSQVPVIYSKWFDGYPRGEQRSCLMVKGRVGEVFSSPFSWENADCNATKPYICQYYKYKTTPSLTSTQSTTTDAETSTIKEVETTSGGTPNSSDLSPIVKTDKTSEPEQT…
	Gene.102923_l_long18662_g.102923_m.102923	ATGGATTCAAAGACCATATTCTTTACTGTGGCTCTGTGCCTGGGTATGGCTCTTGGCCTATCCAACAGGAAGATAAGATCCAGTCATGAGGTTACGCCCCACGATTATAATGAGACTAGACAATTGGTCAGGAGAAGGTTTGGAGAGTTAGGTGAAGATTTGCAGGAGTTGGCTGAGAAGACAGAGACAATTGAGGCAGAGTTTGATCATTTGAAAAAGATTCTGAAAAGTCATCGAGAAGCAATTGAAAGCCTTGGAGGTATCATAGCTCCACCAATACCACTAGGCTCAGGAACTGATAATGAATCCGGTGTGGTATGTCCATCTCACTACATCTACCATGGCAACTCCTGCTATGAATGGGTGAAGAAGGCCGCCAACTGGACCGAGGCAGAGCAG…	MDSKTIFFTVALCLGMALGLSNRKIRSSHEVTPHDYNETRQLVRRRFGELGEDLQELAEKTETIEAEFDHLKKILKSHREAIESLGGIIAPPIPLGSGTDNESGVVCPSHYIYHGNSCYEWVKKAANWTEAEQYCAHEHNGHLVKISSEKEHKFVVYHTMHHYPAVDSIWIGLHNFGDGWYWDHDEHHGRHHDDDRTHPEHHNDEDHHDKADEHLSDNPDHHDNQGDHHGDHNDQSEDDNDQRHMDYEHENLDTGGHKKDHETAKHADNGKEKSFSSWGEHEPRRDSDKLCVQIRANTGYLWRTHDCADHAMFICEWNK*	MDSKTIFFTVALCLGMALGLSNRKIRSSHEVTPHDYNETRQLVRRRFGELGEDLQELAEKTETIEAEFDHLKKILKSHREAIESLGGIIAPPIPLGSGTDNESGVVCPSHYIYHGNSCYEWVKKAANWTEAEQYCAHEHNGHLVKISSEKEHKFVVYHTMHHYPAVDSIWIGLHNFGDGWYWDHDEHHGRHHDDDRTHPEHHNDEDHHDKADEHLSDNPDHHDNQGDHHGDHNDQSEDDNDQRHMDYEHENLDTGGHKKDHETAKHADNGKEKSFSSWGEHEPRRDSDKLCVQIRANTGYLWRTHDCADHAMFICEWNK*
	Gene.107060_l_long20049_g.107060_m.107060	ATGTCCAATCTTCAACTTACGCTGTTGGCCCTCATTCTAGGAGTTTACGTCACCTCTGTTGTAGGGATGCCAAAAGATGCTCCACAAATACGAGAGAAACGGGACCTCTTACAGCTTGGCCTCATGTTGCAGTGTAGCACCAACAGGAGTATGTGGGACTACAATGGGTACGGGTGCTACTGTGGTCTCGGAGGGTCGGGGACCCCTCTGGATGCAACTGACACATGCTGCCAGACCCACGACCACTGCTACGAAAAAATGCATACAGAAAAGACGTGCGCCTATTATATCGAGGTGTACACGGTATTTTATAGATACACCCCGTGTTCGCTCTGCAGTGATCTTTCCTCCTACTCCAATTGGATCTACAAGTTTCTCGCGGGGTCCCCTGAGTGTCGC…	MSNLQLTLLALILGVYVTSVVGMPKDAPQIREKRDLLQLGLMLQCSTNRSMWDYNGYGCYCGLGGSGTPLDATDTCCQTHDHCYEKMHTEKTCAYYIEVYTVFYRYTPCSLCSDLSSYSNWIYKFLAGSPECRYRLCQCDSALAACVKKASPTFNPSYTHYNKKTCKQLKRWTDIFSQEETNHGIQDAGHRVHGNHKIGGDKGVQSIKTAGRQHERLKTAGRQHEHLKSAGRQHERLKSAGRQHERLRR*	MPKDAPQIREKRDLLQLGLMLQCSTNRSMWDYNGYGCYCGLGGSGTPLDATDTCCQTHDHCYEKMHTEKTCAYYIEVYTVFYRYTPCSLCSDLSSYSNWIYKFLAGSPECRYRLCQCDSALAACVKKASPTFNPSYTHYNKKTCKQLKRWTDIFSQEETNHGIQDAGHRVHGNHKIGGDKGVQSIKTAGRQHERLKTAGRQHEHLKSAGRQHERLKSAGRQHERLRR
	Gene.109882_l_long21067_g.109882_m.109882	ATGATAGGCAGTGATTACGAACTCTCAGCAGCAACGATGGCCAAGACAACCCCCATCGCCCTGACTGCACTGCTGTTAATCAGCGCTGCTTTACCCATCGCACGAGCAAACGGCTGGGCGAAAACATGTACCGAAGACGACGTAGAACGAGGGCCGGTCGGGGTATGCGGGCCTCATCTTTCCAGTATGTTAGGCACAATCTGCGTAAACGGTTACTACGCAGGCGATGCATTCATTAAAAAGCGATCAGCAGACACATCTGAGGCAGAAGAAACTGAAGAACGCATAGTACCCTTCATATCCACGGACAGGGCAAAGACGTACTTGAAGAGCAAGCGATGGGGCGGTGAAGGCTGGTCAGGCATCGTCTGCGAATGTTGCTATAACCGATGCACTTAC…	MIGSDYELSAATMAKTTPIALTALLLISAALPIARANGWAKTCTEDDVERGPVGVCGPHLSSMLGTICVNGYYAGDAFIKKRSADTSEAEETEERIVPFISTDRAKTYLKSKRWGGEGWSGIVCECCYNRCTYTELQQYCNQPSSKRSASPSSVKNSVLYSNPQLAIKNPARVLNKHWLALGKRIIGMLTGSSRTGTKGPQNN*	NGWAKTCTEDDVERGPVGVCGPHLSSMLGTICVNGYYAGDAFIKKRSADTSEAEETEERIVPFISTDRAKTYLKSKRWGGEGWSGIVCECCYNRCTYTELQQYCNQPSSKRSASPSSVKNSVLYSNPQLAIKNPARVLNKHWLALGKRIIGMLTGSSRTGTKGPQNN
	Gene.110707_l_long21360_g.110707_m.110707	ATGGGAAAGGATTCGCGCCTCAGAGCTGTCGCAGTGCTGTGCGCATTATTCGGCCTAACATCCGCCACTGGGTGCATTGGAAGTACTGGGAAGCCAGTGGACTGGTTTGTGGCGTACAAGTTGCCGAAGATAGAAGGCTCGACTAAGCTCATCAGAGCGGGAGTGGCACATGTCTATCTGGATGTGGACAACCCGAAATGGGTTCTTTCAGACACACCAGTGAATGTCTCCAACCAAGCCATTGGATTCACCCTCAACCAGATATACAAGGGACCGAAACGAGACGATATTACCTACCTGATGTATAACGATGAATCTCCTGACGGTTCGGTGCATGAAAACAGGGGCCACCTCAAAGGAGTGGTGGCCTTTGATGACAAGCACGGTTTCTGGTTGGTG…	MGKDSRLRAVAVLCALFGLTSATGCIGSTGKPVDWFVAYKLPKIEGSTKLIRAGVAHVYLDVDNPKWVLSDTPVNVSNQAIGFTLNQIYKGPKRDDITYLMYNDESPDGSVHENRGHLKGVVAFDDKHGFWLVHSVPKFPPMAKDGYDYPESGHYFGQTFLCISLDGSYFNKIAKQLLVSWPYVFDFNIPQSSRYSKDRDLQSVVKGKHNKLHTSVYSLPTLHSQTFISLSKNKYWGQDLYTDLVAPHFKSSLYTETWQNGSEDMHSNCTTVYKVENIRDIALPFSINFSDTKDHAKWAVTSSKGVQWICIGDINRQVSQKHRGGGTVCTNHTALWKAFNDAIEKYEPCPGDSQKMHQEKNERLKFEPGHL*	TGCIGSTGKPVDWFVAYKLPKIEGSTKLIRAGVAHVYLDVDNPKWVLSDTPVNVSNQAIGFTLNQIYKGPKRDDITYLMYNDESPDGSVHENRGHLKGVVAFDDKHGFWLVHSVPKFPPMAKDGYDYPESGHYFGQTFLCISLDGSYFNKIAKQLLVSWPYVFDFNIPQSSRYSKDRDLQSVVKGKHNKLHTSVYSLPTLHSQTFISLSKNKYWGQDLYTDLVAPHFKSSLYTETWQNGSEDMHSNCTTVYKVENIRDIALPFSINFSDTKDHAKWAVTSSKGVQWICIGDINRQVSQKHRGGGTVCTNHTALWKAFNDAIEKYEPCPGDSQKMHQEKNERLKFEPGHL
	Gene.112660_l_long22103_g.112660_m.112660	AACAAGATAATACCCAACAAGCATGAAATAATGAATGCTTGGGTGGGAATGAAAACCTGGAAAGGTGAGAAGGGAGCACACTGGAAGTGGACTGATGGAGCAGCGGACAGTTACAAGTTCAAGCACGCAATTGATGAGGTCCCGAGAGGAGCCGATGTGGCAAGACTGCTCAAGTACCAAGGACAGCCACAAGGGGCATTTGACACCACCAAGACACACGCGTACCCTTTCGTTTGTAAGAAGAGGGTAAACGCATTGTGCGAAGATCAGTGGCAGCATTTTGACGGAGGGTGTTACCGGCTCTTCCTCAATCGACGCCCATTCCTTGACGCTGAAGCCGATTGCCATCGCTACAACTCTCATCTGACCAGCATGAACAGTGATGCCGAGTATAAATTC…	NKIIPNKHEIMNAWVGMKTWKGEKGAHWKWTDGAADSYKFKHAIDEVPRGADVARLLKYQGQPQGAFDTTKTHAYPFVCKKRVNALCEDQWQHFDGGCYRLFLNRRPFLDAEADCHRYNSHLTSMNSDAEYKFLRDMYRNKQRLGKRILNMFGNNIAIVGPWVGIVIHDANKVHFSWTDGSPTLYNPEVHKYKFIHKERNKLAVAKLAKAHHFLLWPEDMRNKMPYICEKKVGERRKNDIGSRAISKLRKLLQGIASGENVHKVPTKAPGYTKPKIGGPTPKHAITGTTTSKITSTATMKMTTPPVTSAEETTTTTTSSVVTTTQSTTTTTTTPTTNPTPVMTTTTSTTPTPTKHSNPAVTTTKRTTNVPETTSQPPKLKVPTTSTMPAPVTPLRPSNW…	NKIIPNKHEIMNAWVGMKTWKGEKGAHWKWTDGAADSYKFKHAIDEVPRGADVARLLKYQGQPQGAFDTTKTHAYPFVCKKRVNALCEDQWQHFDGGCYRLFLNRRPFLDAEADCHRYNSHLTSMNSDAEYKFLRDMYRNKQRLGKRILNMFGNNIAIVGPWVGIVIHDANKVHFSWTDGSPTLYNPEVHKYKFIHKERNKLAVAKLAKAHHFLLWPEDMRNKMPYICEKKVGERRKNDIGSRAISKLRKLLQGIASGENVHKVPTKAPGYTKPKIGGPTPKHAITGTTTSKITSTATMKMTTPPVTSAEETTTTTTSSVVTTTQSTTTTTTTPTTNPTPVMTTTTSTTPTPTKHSNPAVTTTKRTTNVPETTSQPPKLKVPTTSTMPAPVTPLRPSNW…
	Gene.117298_l_long23931_g.117298_m.117298	ATGCAGTCGGCAAATGAACGTACCATGTTGGAGTGCACAGTTCACAGTACGACCAGAACCGACCTCATCGTGACGACGGTTTTATTTTTGTTAATCTCGCCGTTCTTTGTGATGGGAAAGAATCCCTGTTGGGATCTACCAGAACAGAGGCAACCATCTTGGTGTAAACCAGGCTGCCATAAAGTAGGTTTTCGACAACCGGTAGAAGTACCAGGCTGTATCAAATTCTGGAGTGAAACGAACGCATGTCGTGGTTTCTGTATGTCCGAATCCTATCCATCCCTTGATGATATCCTCCATATTGCACCAAAACAGAAGATTACTACAGCCGGAAGGTGTTGCGTGATGAAACCTAAAATGATAAAATATAACGTATACTGCCGTGGCGGTAACAGGACT…	MQSANERTMLECTVHSTTRTDLIVTTVLFLLISPFFVMGKNPCWDLPEQRQPSWCKPGCHKVGFRQPVEVPGCIKFWSETNACRGFCMSESYPSLDDILHIAPKQKITTAGRCCVMKPKMIKYNVYCRGGNRTVMVKSADSCYCGSCQKY*	KNPCWDLPEQRQPSWCKPGCHKVGFRQPVEVPGCIKFWSETNACRGFCMSESYPSLDDILHIAPKQKITTAGRCCVMKPKMIKYNVYCRGGNRTVMVKSADSCYCGSCQKY
	Gene.119454_l_long24839_g.119454_m.119454	CGGCTACGGGAAGGCCAGCTGCTGTGGATGGTTGTCAAATGTGCAGCAGCAATGGAGTCGATGGAATGGATACTGATGTTGGCTTGCCTCCTCTTGGTGTTCAGTGCCGAGTTGCCAAGAACTCATGGATACACGGATGATGAGGGAGATGAAGATACGGACAAGTTGGCAGCATGTGGAGGCGAGGCCCACGTCTGTCAGACCCTGATGAGGCTCGTGACGGGGGAGGTCATGGACGAACAACCCTACTGCGAATGCACAGAATGCAGCACGACCTGGGACCAATATGACAAGAGGTCACTGACGTGGACACATCATGAGAGACGGGACTGGACAGTTCAGTACCGGTTTTGCGGCGATATCACCCCGACCAGAGACTGTAAAAACAACGAGACAGCC…	RLREGQLLWMVVKCAAAMESMEWILMLACLLLVFSAELPRTHGYTDDEGDEDTDKLAACGGEAHVCQTLMRLVTGEVMDEQPYCECTECSTTWDQYDKRSLTWTHHERRDWTVQYRFCGDITPTRDCKNNETAFHLETDVKGWNPRVKNGRCRCPHSTYHLLGWRKVGSVWRYTYRCDKEICGKHDPCVKHYVNKNGKTTGYKFLCSCEMGYHCPTSHPIDSFTATEMDKNGDRFVYDYCELNVERRRRK*	YTDDEGDEDTDKLAACGGEAHVCQTLMRLVTGEVMDEQPYCECTECSTTWDQYDKRSLTWTHHERRDWTVQYRFCGDITPTRDCKNNETAFHLETDVKGWNPRVKNGRCRCPHSTYHLLGWRKVGSVWRYTYRCDKEICGKHDPCVKHYVNKNGKTTGYKFLCSCEMGYHCPTSHPIDSFTATEMDKNGDRFVYDYCELNVERRRRK
	Gene.120462_l_long25319_g.120462_m.120462	ATGATGAAAACACATTTCCTTGTGTTATGGCTGATGGTTTTAATCAGTGACGGCCTAGGAGGCTATGAGTCAAACGTAACACCATGCACAGTAAAGAACTGGAAGATTAGAGTCGAGAAGCCGCCTTTCCAAACACCTTCTGGTCGACTGCTACAATGCAAGGGGGATGTAGTGGTGAGAGGATGCAGAGGTCTATGCGAATCTTTCGAGAGAGGAACGTATCAACCACCCTACCTGTACCGCCATCATGTGCAATGTACGTATCAACGCATTGCATTCCGTGACGTTGAACTCAGTGAATGTGATGAGGGTTATCCTCAGCGAACTTACCGCGTGTTCGAGGCAGCCGAATGTGGCTGCAGACGATGCTCGAGCGGCAACTCAAACTGTGTAGGCCTG…	MMKTHFLVLWLMVLISDGLGGYESNVTPCTVKNWKIRVEKPPFQTPSGRLLQCKGDVVVRGCRGLCESFERGTYQPPYLYRHHVQCTYQRIAFRDVELSECDEGYPQRTYRVFEAAECGCRRCSSGNSNCVGLING*	GYESNVTPCTVKNWKIRVEKPPFQTPSGRLLQCKGDVVVRGCRGLCESFERGTYQPPYLYRHHVQCTYQRIAFRDVELSECDEGYPQRTYRVFEAAECGCRRCSSGNSNCVGLING
	Gene.121444_l_long25753_g.121444_m.121444	ATGTCGCGCATAATATTCAACTTGGTTTTGGTTCTACTCGTGGCCAGCGTTCACGTATCTGACGTGAAGGCTGAATGCGACAAAAAGTTCTCGGATGTCGCAGCAGACCACACGGCTTGTTCAACTATCGACAAGTCAGTAGGTGGCGTTAAAGGGATTGACGCTACTACTAAGGCTCAAATACTGAAAATAAGCAATGATTACAGGGCGCGGCAGCAAGCCAAGAACATGGCAAAATTGGTCTGGGACGACGAGGTTGCCATGATTGCCCAGAAGCATGCGGAGCGGTGTGTCTATGGACATGACGAAAACTACCAACGAAACATCCCCGGGCGGTTCAGCGTGGGCCAAAACATTGCAATTGGTCGCAGCAATTGGGAATTGTCGCTGCGTGATTGG…	MSRIIFNLVLVLLVASVHVSDVKAECDKKFSDVAADHTACSTIDKSVGGVKGIDATTKAQILKISNDYRARQQAKNMAKLVWDDEVAMIAQKHAERCVYGHDENYQRNIPGRFSVGQNIAIGRSNWELSLRDWYIEVDNFVYGMGAKDVKEDIGHYTAMVWATTLKIGCGYAKCDYKGNDLGYYVCNYGPAGNGRNINKPYISGTKGSDCKTKTSDGLCDCGDIECDNGGHLNPENCECQCPNFEWIIKENNCKHDCTKAPATPGWFCFSADDCKVYSSMMVECPKLCGLCPSGKLNCHQYVILPTLFSRFGRGVSPDHSKLTCNG*	ECDKKFSDVAADHTACSTIDKSVGGVKGIDATTKAQILKISNDYRARQQAKNMAKLVWDDEVAMIAQKHAERCVYGHDENYQRNIPGRFSVGQNIAIGRSNWELSLRDWYIEVDNFVYGMGAKDVKEDIGHYTAMVWATTLKIGCGYAKCDYKGNDLGYYVCNYGPAGNGRNINKPYISGTKGSDCKTKTSDGLCDCGDIECDNGGHLNPENCECQCPNFEWIIKENNCKHDCTKAPATPGWFCFSADDCKVYSSMMVECPKLCGLCPSGKLNCHQYVILPTLFSRFGRGVSPDHSKLTCNG
	Gene.122600_l_long26276_g.122600_m.122600	ATGTGGGGATGGAGGAGTATTGGTGTTTGCATTATTTTTTGCCTCTCACTAGCCGATGCCGATGGGCGGGTCACGGTGAAGACTGAAAAAGCGAAACCTTGCAGCTTTCCCTTCATCTACAACGGCGTCCTGAATTATGATTGTCTTTACTATGGTAACCCGGAAAAGGCCTGGTGCAGCCTGACGCCTAACTATGAGAAAGACAAAGAGTGGGGATGGTGCGATGCAACTGCGAGCCCAAAGATGGAAACCTACGGAGGAAATGCAAATGGTAACGTCTGCAGATTCCCATTCACATATGAAGGCAAGGAATACAAATATTGCCTACTTTACTCGTCCGTTCCTTGGTGCGCCACGACCAGTAGCTACGACCGAGACAAGATATGGGGCAATTGTGCT…	MWGWRSIGVCIIFCLSLADADGRVTVKTEKAKPCSFPFIYNGVLNYDCLYYGNPEKAWCSLTPNYEKDKEWGWCDATASPKMETYGGNANGNVCRFPFTYEGKEYKYCLLYSSVPWCATTSSYDRDKIWGNCAVYTAENQFRPFSSDHVGVLSFGDTEAVDSSTRSTIVQIHNKLRNDVSPTATNMLKMSYDLELENLARKWVNQCKREHPSVNTVPGKAALGQNLFFSEVHETWNTAINAWHNEIKHFTYGTYTTSGVTGHYTQVVWADTSLVGCAMKKCGERNYIYACNYGPGGNYNPAYKPYTKGDAGSSCMNRDSTYKNLCGRWCYISANKASV*	DGRVTVKTEKAKPCSFPFIYNGVLNYDCLYYGNPEKAWCSLTPNYEKDKEWGWCDATASPKMETYGGNANGNVCRFPFTYEGKEYKYCLLYSSVPWCATTSSYDRDKIWGNCAVYTAENQFRPFSSDHVGVLSFGDTEAVDSSTRSTIVQIHNKLRNDVSPTATNMLKMSYDLELENLARKWVNQCKREHPSVNTVPGKAALGQNLFFSEVHETWNTAINAWHNEIKHFTYGTYTTSGVTGHYTQVVWADTSLVGCAMKKCGERNYIYACNYGPGGNYNPAYKPYTKGDAGSSCMNRDSTYKNLCGRWCYISANKASV
	Gene.123301_l_long26609_g.123301_m.123301	ATGGTCACCGCTGTGAAATCCAAGATGATCGCCAGGGCGCTTTTCTTCATGGTGGCTCTGCCTGTCCTAGTCGTTGCGGTAATAGAAGGCGATGTTGCAGGAGACCGATTCAGCAAAGCCGATAAACAGAAGATTCTGGACCTCCACAATGAGTACAGGGCGAAGGTCGCCCGAGGTCAGGAGGGTGGGCAGCCACAAGCAGCCGACATGATCGCATTGGAATGGGACGACCGCCTTGAGGGAAGTGCCCAGGGCTGGGCAAACGGATGCAGAGCTGGTCACAACAGCGCCGATGTCAGAAAGTTTGAACCATACATATTCGTTGGACAGAGCTACACATACAACTACGGATTAGTAAAGTCAATGGAGATATGGTACGATGAAGTAAAAAACCCTGGC…	MVTAVKSKMIARALFFMVALPVLVVAVIEGDVAGDRFSKADKQKILDLHNEYRAKVARGQEGGQPQAADMIALEWDDRLEGSAQGWANGCRAGHNSADVRKFEPYIFVGQSYTYNYGLVKSMEIWYDEVKNPGYRYGGQFGGAGHYTQMIWGPTTKVGCAYKKCGSEAMVVCEFAPGGNLNWAGTPDKTYKRGSLCSACPAGYGYCMDGALCASDRACKNSDSNCECKVSSCQNGQFNRETCTCTCNAGWRGASCNEQCSNGDNCPRPDGPASDKDKFCRWNSQSWMWMMKECPGTCDRYCKPLPDLGGNHNSQGLKVNVKVVDRSSGGATSPPKGNCPNKHQGSDCDSWAASGECSRNPVWMSENCARSCNTC*	VIEGDVAGDRFSKADKQKILDLHNEYRAKVARGQEGGQPQAADMIALEWDDRLEGSAQGWANGCRAGHNSADVRKFEPYIFVGQSYTYNYGLVKSMEIWYDEVKNPGYRYGGQFGGAGHYTQMIWGPTTKVGCAYKKCGSEAMVVCEFAPGGNLNWAGTPDKTYKRGSLCSACPAGYGYCMDGALCASDRACKNSDSNCECKVSSCQNGQFNRETCTCTCNAGWRGASCNEQCSNGDNCPRPDGPASDKDKFCRWNSQSWMWMMKECPGTCDRYCKPLPDLGGNHNSQGLKVNVKVVDRSSGGATSPPKGNCPNKHQGSDCDSWAASGECSRNPVWMSENCARSCNTC
	Gene.123598_l_long26751_g.123598_m.123598	ATGACCAAGTTAATACTTTTCCTATTGTGTGGGTTCCTGATCCTGAGCCTTGAGGCGCTGGTCATCCCGGAGAAAGCCGCCGCCCGTCTTCAGCCTCCACGCACATATGACCAAGGCCCGTCACCAACGGACCCCAAACGCACTAAGTGCAAACCCAAAGTCATCTATACCTACTGCTTCAACAGAGGGACTTGTTTCGCCGTGAAGTCCGGGGAGAAGATGCAGTACGGATGTGTGTGTCAATCTGGATGGACAGGATATCGATGTTCAGAAGTCAACTTGAATATGTACCGGTACATGGCGTAA	MTKLILFLLCGFLILSLEALVIPEKAAARLQPPRTYDQGPSPTDPKRTKCKPKVIYTYCFNRGTCFAVKSGEKMQYGCVCQSGWTGYRCSEVNLNMYRYMA*	LVIPEKAAARLQPPRTYDQGPSPTDPKRTKCKPKVIYTYCFNRGTCFAVKSGEKMQYGCVCQSGWTGYRCSEVNLNMYRYMA
	Gene.125889_l_long27832_g.125889_m.125889	ATGTTGGTTGTTTTTGTGGTGGGGCTGCTGGCCTCTGCTGGATTCTGCCGTGCTGCATCCCCTGATTGTGCAGCAGAGCTTGGTCTGGAAGATGGCCGTATCAAGAGTCACCAGCTGAGTGCAAGCTCCATGAGTCCAGGTGCTGACATCGATGATGTCAGGTTCGACTGCTGTAAAGGAGACTACCCCGGTGGTTTCTGCCTCCAAAAAGAAGACAACCCTTGGTTCCAGGTCGACTTCGGCACGATGACAGCCGTGTCGGGAATCAAACTTCAGCTGACCGACTCCAAAGAAAGCTTCGTCAAGTCGTTCCACTTTCAATACCTCAGACACGACAAGGACGAGTTTCTTTATTTCAACAATGGCAACGTGCAATATAAATTTGAAGGGAGTGCCAAT…	MLVVFVVGLLASAGFCRAASPDCAAELGLEDGRIKSHQLSASSMSPGADIDDVRFDCCKGDYPGGFCLQKEDNPWFQVDFGTMTAVSGIKLQLTDSKESFVKSFHFQYLRHDKDEFLYFNNGNVQYKFEGSANSTVLTSKTRFTPIVTRKIRILPLEYRNRPCFRMELLGCDTKVLCPKDCQNGGTCVAKNSCACPQKFSGKYCEKAVTIDPIRCNYPLGLESGYIKDSQITASSNAPGSSPAYVRLNCCDNKGTRGWCPKPSVAGRGQYVEVRLGKSTAVTKVAMQHPAKVGDALPDKYLTIYAIKYPIEGKMDYYRYRGQPATLKAAANATLSMATRLPTPFIANKLQIYALAFEGSPCFRMELYGCDPKGCAPEGCQNGGWCEDYSCRCTQGFAGR…	ASPDCAAELGLEDGRIKSHQLSASSMSPGADIDDVRFDCCKGDYPGGFCLQKEDNPWFQVDFGTMTAVSGIKLQLTDSKESFVKSFHFQYLRHDKDEFLYFNNGNVQYKFEGSANSTVLTSKTRFTPIVTRKIRILPLEYRNRPCFRMELLGCDTKVLCPKDCQNGGTCVAKNSCACPQKFSGKYCEKAVTIDPIRCNYPLGLESGYIKDSQITASSNAPGSSPAYVRLNCCDNKGTRGWCPKPSVAGRGQYVEVRLGKSTAVTKVAMQHPAKVGDALPDKYLTIYAIKYPIEGKMDYYRYRGQPATLKAAANATLSMATRLPTPFIANKLQIYALAFEGSPCFRMELYGCDPKGCAPEGCQNGGWCEDYSCRCTQGFAGRRCEIGRGSVITHDVTFIA…
	Gene.125968_l_long27877_g.125968_m.125968	GCCGTTGTGGTTTTTGGTCAAAGCAAAGACAAAGGTTTTACAAATGAGGAGAGGCAGTATATCTTAGATCTTCACAACTATCTGAGAATGAAAGTGGCTACAGGAAAGGAGAGTAACCAACCCCCTGCTGACTACATGATGGCCATGGAATGGGATGACCGTTTAGAGGAAAGAGCACAGAAATGGGCTGATGGCTGTCCAACATATCACAGCCAAGACGGCTCATGGTACAGGAAGGTCAAACCCTACGAGACGGGAGAGAATCGTGTCGAAGGCATGTTGTATGCTAATTTTGAAAAGGCTATCGCCGAGGGCTGGTATGGTGAATACAAAGGATACCACTATAAATCAAATTATTGTTCCATGTCCATGTGTGGACATTATACGCAGGTAACTTGG…	AVVVFGQSKDKGFTNEERQYILDLHNYLRMKVATGKESNQPPADYMMAMEWDDRLEERAQKWADGCPTYHSQDGSWYRKVKPYETGENRVEGMLYANFEKAIAEGWYGEYKGYHYKSNYCSMSMCGHYTQVTWQNTTLLGCGWNRCKGRSPVMFCHYGPTGNIYPSYGNSPRRPYLVAAKGAQCKKCPMGFELCMNNGLCAAPSACANSASKCTCPITSCKNGGKLDKKKCQCKCKPAWEGTHCERPCMDTFGWCSMASNKAGCVWDSIKHEWATTVCRKTCSVCGLTLDRDDGKSNKNGIKSNAPITKPKNPKKTGGGGKPGAAKCPNKAGDDECEGWAAEGQCKENPRYMKKNCARSCNSCPVCKNINGDDDCDPWAASGECQKNVKWMKKNCAKSC…	AVVVFGQSKDKGFTNEERQYILDLHNYLRMKVATGKESNQPPADYMMAMEWDDRLEERAQKWADGCPTYHSQDGSWYRKVKPYETGENRVEGMLYANFEKAIAEGWYGEYKGYHYKSNYCSMSMCGHYTQVTWQNTTLLGCGWNRCKGRSPVMFCHYGPTGNIYPSYGNSPRRPYLVAAKGAQCKKCPMGFELCMNNGLCAAPSACANSASKCTCPITSCKNGGKLDKKKCQCKCKPAWEGTHCERPCMDTFGWCSMASNKAGCVWDSIKHEWATTVCRKTCSVCGLTLDRDDGKSNKNGIKSNAPITKPKNPKKTGGGGKPGAAKCPNKAGDDECEGWAAEGQCKENPRYMKKNCARSCNSCPVCKNINGDDDCDPWAASGECQKNVKWMKKNCAKSC…
	Gene.127205_l_long28520_g.127205_m.127205	ATGAAGGCTGCTCTTATGTTGGTCCTGGCTTTGGTCCTAGTGGTTGGAGTTCATTCCTATGACTCCCAGTGTCAAATGGAGGCCGACCCAGGCCCGTGCCGCGGTAACATCATCCTCTACTACTTCGACACAGAGACCGAGTCGTGCAGACTCTTCACCTTCGGGGGGTGCAAGGGAAATGCCAATAGGTTCCCCAACAAGGCAGCTTGTGAGGAGGTCTGCATGTACAAATCAGTATACGACGAGAAGTAA	MKAALMLVLALVLVVGVHSYDSQCQMEADPGPCRGNIILYYFDTETESCRLFTFGGCKGNANRFPNKAACEEVCMYKSVYDEK*	YDSQCQMEADPGPCRGNIILYYFDTETESCRLFTFGGCKGNANRFPNKAACEEVCMYKSVYDEK
	Gene.129083_l_long29578_g.129083_m.129083	ATGGCGAGGTTGATCAACTTGGTGATATCTTTTGCTTTACTTCTTGTTGTAGCCGGGCAGAGAAAGAGTGTTGTTCCAACAGAATGCTCGGAATGCCATCGAGATTTATGCAAGAAACCTCAAAATTGTCACGCCGGCGTTACCAAGGATCGCTGTAGCTGTTGTTACATCTGCGCCCAAGAAGAAGGACAGGCATGTGATCTGAACACGGGATACAAGTACGGGTCATGCGGTGACATGCTCAAGTGCTTGGCCCGTGATGACGTAGACGCCAGTCTCCACCTGGCGACTTGTCAATGCCGGGAGCCTGGCATAGTATGCGGCACCAATGACGTCACATATAACAGCTACTGTCAACTGTTAGCTGACGGAAAGAAGAAGACAATAGACATTGGTAGG…	MARLINLVISFALLLVVAGQRKSVVPTECSECHRDLCKKPQNCHAGVTKDRCSCCYICAQEEGQACDLNTGYKYGSCGDMLKCLARDDVDASLHLATCQCREPGIVCGTNDVTYNSYCQLLADGKKKTIDIGRKFKHPCKTVPSIRSPPTNVKNETGADVFLSCEATGYPIPSMSWTWVNAEQETVDLPTDDLHVSVNSRGGPDKYMVTGWMQIMDLKEHHQGDYVCKVQNEMGFATAVARVNVIDRSRL*	QRKSVVPTECSECHRDLCKKPQNCHAGVTKDRCSCCYICAQEEGQACDLNTGYKYGSCGDMLKCLARDDVDASLHLATCQCREPGIVCGTNDVTYNSYCQLLADGKKKTIDIGRKFKHPCKTVPSIRSPPTNVKNETGADVFLSCEATGYPIPSMSWTWVNAEQETVDLPTDDLHVSVNSRGGPDKYMVTGWMQIMDLKEHHQGDYVCKVQNEMGFATAVARVNVIDRSRL
	Gene.130745_l_long30563_g.130745_m.130745	ATGGCCAACAGCATTGAAGATGTCGATGCCTACATTGCTGCCGGAGCCAATGTTGTGGAGGCTGATCTGACTTTTGACCTCCACAGCGGTCGTGCTACTGAATTCTATAAAGGAACCCTCTGTGACTGCTTTAGACTCTGCCACAAGAGAGAGAGTGTCATAAACTATCTGGAACATATCAAAGAAATCACTACACCGGGGCATCCCAAATTCAAGGCAAGCTTCACTGGCATCGTGATAATCAGTACTCAGCTCCAGACAACTTACAAACACGACGAAGCTGGAAAGGACATGGCAAACATACTGGACAAATACCTCTTTAGCAATGAAAACAATGCCAAGGTCGTGTTTGATGTCGCTCACCCAAACTACTGGACGTTCGTGGACTCACTGGTAGAA…	MANSIEDVDAYIAAGANVVEADLTFDLHSGRATEFYKGTLCDCFRLCHKRESVINYLEHIKEITTPGHPKFKASFTGIVIISTQLQTTYKHDEAGKDMANILDKYLFSNENNAKVVFDVAHPNYWTFVDSLVENLRARQRGDILRKIGVVSNAGENFYSEFIEKAGETDLGLWMGDGISNCLEDFFHLDNVNVKEACLLRDEGRGVSKVIRWTVGLKKNIRNALWFGVDVIGTDDVDDVLYVMKEGEFKGRYRPATPDDDLFARIKGKGPYRYGCQKASIFHHSYICWKDTTIEGHWCKVNEDCTNNKSGCSKAFGLPCL*	MANSIEDVDAYIAAGANVVEADLTFDLHSGRATEFYKGTLCDCFRLCHKRESVINYLEHIKEITTPGHPKFKASFTGIVIISTQLQTTYKHDEAGKDMANILDKYLFSNENNAKVVFDVAHPNYWTFVDSLVENLRARQRGDILRKIGVVSNAGENFYSEFIEKAGETDLGLWMGDGISNCLEDFFHLDNVNVKEACLLRDEGRGVSKVIRWTVGLKKNIRNALWFGVDVIGTDDVDDVLYVMKEGEFKGRYRPATPDDDLFARIKGKGPYRYGCQKASIFHHSYICWKDTTIEGHWCKVNEDCTNNKSGCSKAFGLPCL*
	Gene.130943_l_long30684_g.130943_m.130943	ATGGCTTCAGCAGGCCAGAACGCTTTTGCGAGTGGTGGGCCTACTACGTGGAAAAATGCAATCAATGCATGGTACAACGAGGTCAAAGATTTCACTTACGGCCAATCGTCAACTTCTGTGACCGGTCATTATACCCAGGTTGTCTGGGCTCGGTCTACAACTGTTGGTTGTGCCATGAAAATCTGCTCTGATGGTCTCCCGCGCCCGCGCCATCGTTACGTGTGTAATTATGGCCCAAGTGGTAACCTTCATCCTGCCTTCAAGCCTTATGAGACAGGATCAACTGGTTCATCATGCAAAGTTAGAGACAGCAAATATAGCAATCTTTGCCTTTGTGAGATCCATGGCTGTTTGAACGGAGCCAGTATTGATGCCAAGACGTGCACGTGTCCTTGCAAT…	MASAGQNAFASGGPTTWKNAINAWYNEVKDFTYGQSSTSVTGHYTQVVWARSTTVGCAMKICSDGLPRPRHRYVCNYGPSGNLHPAFKPYETGSTGSSCKVRDSKYSNLCLCEIHGCLNGASIDAKTCTCPCNTGQVGPRCAIDCDTAVDPWYCPTTYKGGCTIYSNVPFACPQMCGICPS*	MASAGQNAFASGGPTTWKNAINAWYNEVKDFTYGQSSTSVTGHYTQVVWARSTTVGCAMKICSDGLPRPRHRYVCNYGPSGNLHPAFKPYETGSTGSSCKVRDSKYSNLCLCEIHGCLNGASIDAKTCTCPCNTGQVGPRCAIDCDTAVDPWYCPTTYKGGCTIYSNVPFACPQMCGICPS*
	Gene.131057_l_long30751_g.131057_m.131057	ATCACCATCATGGTCAACGCAAGTGTCGTCCTCACAGCTTGTGTTTTATTCGGAACTTTAGCTTCCGCATCAAGCGACAAAGTGGTTCTGAACGAGGATGTCTTAATGGGCACTTGCACTTGGACATGTGATACCATTCCAGATCTTCACAACAAGGAAGGCTGTACGAAGATTAGCGGGTGCACTCTCGGCTCGCCCGGGTGGGTCAGGGGCTTTGTGCGGTGTGACTACTGTAAGTGCGACTGCGAAGAAGATGAGGAGGATAGGGACGTCCTCGTGGAGAAGACAAAGATAAGCACGGATGAGTACGAGTTATACGGTAGATGTACCGGTCTTCTCTTTTCATGTAGCCGGCGTGGATTGGTGAGATCTGACTTCAAAGGCTGCCACCGTGTTGAA…	ITIMVNASVVLTACVLFGTLASASSDKVVLNEDVLMGTCTWTCDTIPDLHNKEGCTKISGCTLGSPGWVRGFVRCDYCKCDCEEDEEDRDVLVEKTKISTDEYELYGRCTGLLFSCSRRGLVRSDFKGCHRVEDCSFAEPDALPDLFACDYCTCQCVNEHYANKYRMTNIKYDIENAHMKKGRPFALNKSTFLKNNGGISQTMTRVLTYTDSQTTAMETSKALQHGLTITVDATIGPFGVGSLGTSVGNQLTKGFTQNAGQTNMTSRSDEIRATVRVEPYSSVNVTVIGFRIEVDVSYTADLVTEYTDGRTDTQQITGIYRNVDSSEAYVEYGEQIPLKKP*	DKVVLNEDVLMGTCTWTCDTIPDLHNKEGCTKISGCTLGSPGWVRGFVRCDYCKCDCEEDEEDRDVLVEKTKISTDEYELYGRCTGLLFSCSRRGLVRSDFKGCHRVEDCSFAEPDALPDLFACDYCTCQCVNEHYANKYRMTNIKYDIENAHMKKGRPFALNKSTFLKNNGGISQTMTRVLTYTDSQTTAMETSKALQHGLTITVDATIGPFGVGSLGTSVGNQLTKGFTQNAGQTNMTSRSDEIRATVRVEPYSSVNVTVIGFRIEVDVSYTADLVTEYTDGRTDTQQITGIYRNVDSSEAYVEYGEQIPLKKP
	Gene.136669_l_long34583_g.136669_m.136669	ATGAACCGAGCCCAGTTAATCTCGGTGTGTCTATTGGGGTTGATCACCGGCGAAATGGTTAATGGACTTGACTGGCCTACATACCCAGGCAAGGAGGGAATCCGATCCAGCAAATGTCAGAAAACACTCAATTGCGGCACTAAAAACATAGCGACAAAACTAGTTTGCAAGGGGTTTTGTCTTGGAAGAAAACGATTCTGGGAAAAATGTGGGAAAAATGGCTCTAAATCGAAATCCAAAATATGCAATGCTTTAATTGCACAAGCTTGCGAACGAGCCGGAAAAGGGCTTATCAGTTTGACGGACACGGCGGTTACACAGATCGTATCCCTGGCCACAGGTTTAATTGGGGGAAAAAGGGACATGAGCACCGAAGAACAAGAATATTTTAACGAATTG…	MNRAQLISVCLLGLITGEMVNGLDWPTYPGKEGIRSSKCQKTLNCGTKNIATKLVCKGFCLGRKRFWEKCGKNGSKSKSKICNALIAQACERAGKGLISLTDTAVTQIVSLATGLIGGKRDMSTEEQEYFNELKRRGIDFERRQE*	LDWPTYPGKEGIRSSKCQKTLNCGTKNIATKLVCKGFCLGRKRFWEKCGKNGSKSKSKICNALIAQACERAGKGLISLTDTAVTQIVSLATGLIGGKRDMSTEEQEYFNELKRRGIDFERRQE
	Gene.137391_l_long35194_g.137391_m.137391	ATGAATTCCACAGCTCTTGTCCTTCTCGTGGTGGTGTTTGTAATGGCGGCATTCGTGATTGAAGATGGCAAAGCGGAGTGCGCGGGCGGTGGAGAAAGATGTGATGGTATAGACTGCTGCGATCAAAATTGCTACATCTGTAGATGTGGAACTCCTTGGGGAACGAATTGCACATGCACGAAAAGAACGTTTTCGTGCTGGGGCAGACGTTAA	MNSTALVLLVVVFVMAAFVIEDGKAECAGGGERCDGIDCCDQNCYICRCGTPWGTNCTCTKRTFSCWGRR*	ECAGGGERCDGIDCCDQNCYICRCGTPWGTNCTCTKRTFSCWGRR
	Gene.138804_l_long36403_g.138804_m.138804	ATGAAATTTCTTTTTGCGTTCATCTTGGCCTTGGCAATTGTTTCGGTGATATTCGCCAGAACTGAGGAAGAGGCTTGTCCCGCCGGTAGATGTGTCTCAGAGAACAAGGCTTTGAAATGTGTAGCGAGATGGTCCTGTCAGCCAAAAGAAAGATGTGGTGACCAAGGGACCTGGATTGGTGGGTGTGTCCCCGACCACACTGCCGCAAATACATGTAAGCTGCCTCTGGAGACTGGTCCGTGCAGGGCAGGCTTCCGTGTGTGGGGCTTCAACAGTAAGCAGGGCCAGTGTGAGCAATTTACATACGGAGGATGCCAAGGAAATGGAAACCGTTTCGAAAGCAAAACAGAATGCGAGGGCAGGTGTCTTCTGATGGCATAA	MKFLFAFILALAIVSVIFARTEEEACPAGRCVSENKALKCVARWSCQPKERCGDQGTWIGGCVPDHTAANTCKLPLETGPCRAGFRVWGFNSKQGQCEQFTYGGCQGNGNRFESKTECEGRCLLMA*	RTEEEACPAGRCVSENKALKCVARWSCQPKERCGDQGTWIGGCVPDHTAANTCKLPLETGPCRAGFRVWGFNSKQGQCEQFTYGGCQGNGNRFESKTECEGRCLLMA
	Gene.139946_l_long37449_g.139946_m.139946	CTCGTGCTTGCTTGTTGTGTTGTCCTCGGTTATTGCAATGTAGCTTTCACAGGCTTTAGAAACGGTCAGATTGCCTATGAAGCTCTGGCGCCATCTGACGATGGTCTCTACCGAATCCGTGTGACAGACGGCAAGGCTTATATTGAGGCTTACGTGTCGAAGGACAGTGGCATGAAGAGATGTACCGTGTCGTATGGCAAGAACCTCGTCTCCAGCATGCTGAAGGCAGACGACATCCAATATGCAACAATAGGAGCGAAAGCTGTTTTTGAGATGATCGACAACTGTCAGCGACGGGAGCTGGCCATCCAGTACCGCCAGGCCCGGGTGGTTGACTTGTGGCGCCCAGTGGGGGAAAACAGTACGATAGCCTCGGGGTCTGCCATCAACCCGCTCATT…	LVLACCVVLGYCNVAFTGFRNGQIAYEALAPSDDGLYRIRVTDGKAYIEAYVSKDSGMKRCTVSYGKNLVSSMLKADDIQYATIGAKAVFEMIDNCQRRELAIQYRQARVVDLWRPVGENSTIASGSAINPLIAPGTKWCGADNVAEHYHDLGTENATDSCCREHDHCNYFINAFDKKYNYQSLRPHTIVHCECDEKFKDCLTAVDTTFASELGKTFFDRLFMECFTLEERTYCAQRHWTQLWCTRWAKGTTAV	NVAFTGFRNGQIAYEALAPSDDGLYRIRVTDGKAYIEAYVSKDSGMKRCTVSYGKNLVSSMLKADDIQYATIGAKAVFEMIDNCQRRELAIQYRQARVVDLWRPVGENSTIASGSAINPLIAPGTKWCGADNVAEHYHDLGTENATDSCCREHDHCNYFINAFDKKYNYQSLRPHTIVHCECDEKFKDCLTAVDTTFASELGKTFFDRLFMECFTLEERTYCAQRHWTQLWCTRWAKGTTAV
	Gene.140308_l_long37783_g.140308_m.140308	AACTCCAAATGGAATGGCAAGACTTGTGTTCCGGATAAACCAGTCCACAAATGCCGTAAAGGATATAGACGATACAGAGGACGATGTATCAAGCAGAGGAAATGTACTCATGGGCAAGTTTGGAATGGGATGCGTTGCATTAAGAGACTGAAATGTAACAAAAAGACTCAGAGATGGAATGGAGAGACTTGCGTTCCAAAGGCAAAATGTCCCGGTAAAAACCTCGTCTGGAATGGAAAGAAATGTACACGCAAACCCAAGTGTAAGCGAGGGTACCGATTCAACAAGAAGAAATGCATCAGGCAGAATAGATGCAGACGAAACTCCAAATGGAATGGCAAGACTTGTGTTCCGGATAAACCAGTTGAAAAGTCTGTCTGCAACCTTCCCAAGAAGACC…	NSKWNGKTCVPDKPVHKCRKGYRRYRGRCIKQRKCTHGQVWNGMRCIKRLKCNKKTQRWNGETCVPKAKCPGKNLVWNGKKCTRKPKCKRGYRFNKKKCIRQNRCRRNSKWNGKTCVPDKPVEKSVCNLPKKTGLCKAAFRKYYYNASSGTCLQFIYGGCGGNGNNFRTKAECEKRCKKGKKCQPGYRKVGGKCIPRRCRRGYRRIKGKCRKVPVRCRRGYKLRKGRCVRNTRKCHKGYRRYRGRCIKQR	NSKWNGKTCVPDKPVHKCRKGYRRYRGRCIKQRKCTHGQVWNGMRCIKRLKCNKKTQRWNGETCVPKAKCPGKNLVWNGKKCTRKPKCKRGYRFNKKKCIRQNRCRRNSKWNGKTCVPDKPVEKSVCNLPKKTGLCKAAFRKYYYNASSGTCLQFIYGGCGGNGNNFRTKAECEKRCKKGKKCQPGYRKVGGKCIPRRCRRGYRRIKGKCRKVPVRCRRGYKLRKGRCVRNTRKCHKGYRRYRGRCIKQR
	Gene.141292_l_long38803_g.141292_m.141292	GTCGAGGCAGATCGCTTTCTCCAGCGTCTACGTCGGAAAGAGCTGCGTTCCATCATGTTGAGGCTAGGTCTATTCCTGTCCGCAGTGCTCTATGCCAATGCGTTCTTGGCGAATACCAATGATGAGTGCACTCAAGAGGCGGAAAACTACCACACAGGTAGTAACAGCTGTTACATGGTGCCTCTAGGAGAGCTACAGACATGGAACGGAGCACAGACGTTCTGCAAGGGAAGGGGTGGAGATTTGGCTAGTATCCCAAGCCAGAGCGCACAGGATTTCGTCGAGGCTTTGATTGAGAAGTTGAACCCAGTTGCCAAGGACAACGCCCTGTTCATCAACATCAACAGTGTTGGGTCGTCTGCGGAGGGTTGGATGGACGGAGAGACATCCACGTACAGG…	VEADRFLQRLRRKELRSIMLRLGLFLSAVLYANAFLANTNDECTQEAENYHTGSNSCYMVPLGELQTWNGAQTFCKGRGGDLASIPSQSAQDFVEALIEKLNPVAKDNALFININSVGSSAEGWMDGETSTYRHWSGGRDKGPWSTSRPTGCMLVRPDDSKYFWTGCYYNWPMEFICRFKK*	VEADRFLQRLRRKELRSIMLRLGLFLSAVLYANAFLANTNDECTQEAENYHTGSNSCYMVPLGELQTWNGAQTFCKGRGGDLASIPSQSAQDFVEALIEKLNPVAKDNALFININSVGSSAEGWMDGETSTYRHWSGGRDKGPWSTSRPTGCMLVRPDDSKYFWTGCYYNWPMEFICRFKK*
	Gene.141669_l_long39209_g.141669_m.141669	TGGAGCGACACCAACACTGGCACCTACAGGCCGACCACCTCCTGGAGCGACACCAACACTGGCACCTACAGGCCGACCACCTCTTGGAGCGACACCAACACAGGCACCTACAGGCCGACCACCTCTTGGAGCGACACCAAATCGAACACTGGCACCTACAGGCCGACCACATCTTGGACGGGAACTGGTACCTACAGGCCAACCACGTATCGCCCTTCAAGTTCAGTGGCACCAACACAAGGTCCGTGTGATGTTCTCTGCATGACCCTGTATGATCCGGTGTGCGCCAATGATGGGGCCACATACAGCAATGAGTGCGCAATGAACGCAGCGGCTTGCAAGGCCGACACCAGCCTGTATGTTGTCCACAGAGGACAGTGCAATCTGGAAAAAAGTACT…	WSDTNTGTYRPTTSWSDTNTGTYRPTTSWSDTNTGTYRPTTSWSDTKSNTGTYRPTTSWTGTGTYRPTTYRPSSSVAPTQGPCDVLCMTLYDPVCANDGATYSNECAMNAAACKADTSLYVVHRGQCNLEKSTKPLAPRPTAASGENKLWESPKFCMSGSGFNSIAVPCNKTGEVCVSYKWNGVIDVFECRQTGFCQYGSPSQRCCCSECSEKVCNKDGPKCTGGDRA	WSDTNTGTYRPTTSWSDTNTGTYRPTTSWSDTNTGTYRPTTSWSDTKSNTGTYRPTTSWTGTGTYRPTTYRPSSSVAPTQGPCDVLCMTLYDPVCANDGATYSNECAMNAAACKADTSLYVVHRGQCNLEKSTKPLAPRPTAASGENKLWESPKFCMSGSGFNSIAVPCNKTGEVCVSYKWNGVIDVFECRQTGFCQYGSPSQRCCCSECSEKVCNKDGPKCTGGDRA
	Gene.142151_l_long39713_g.142151_m.142151	ATGCAAATCCAAGCCGCTGTGTTACTGTGCGTGCTGGGTATGACAGTAGGAAAGTTCAGCCAGTCGACCTTCAAGAGCGAGATCGTGAACGAGCATAATGACAAAAGGAAGGGAGAACCAGCTAGGAACATGAAGATGATGAAATGGAGCGATAAGTTAGCAGGCTATGGCCAAGCCTGGGCTAACAAATGTAGATTTGCTCACGGTCAACCATCAGAGGCCAAAGGTGAAGGTCCTATCGGGCAAAACCTGTATGCTTCCTGGGGAAGAGGTGTAACTCACGTGGGCAAGAGTGCAGTCAAAGCGTGGTTTGGCGAGAAGAACGATTATGACTTCTCATCGATGAAATGTAACCCTGGCAAGATGTGTGGACATTATACCCAGGTTGTTTGGGCCAAA…	MQIQAAVLLCVLGMTVGKFSQSTFKSEIVNEHNDKRKGEPARNMKMMKWSDKLAGYGQAWANKCRFAHGQPSEAKGEGPIGQNLYASWGRGVTHVGKSAVKAWFGEKNDYDFSSMKCNPGKMCGHYTQVVWAKSTEVGCGYKHCPDGMDIVVCNYQPAGNYIGEHPYET*	KFSQSTFKSEIVNEHNDKRKGEPARNMKMMKWSDKLAGYGQAWANKCRFAHGQPSEAKGEGPIGQNLYASWGRGVTHVGKSAVKAWFGEKNDYDFSSMKCNPGKMCGHYTQVVWAKSTEVGCGYKHCPDGMDIVVCNYQPAGNYIGEHPYET
	Gene.143563_l_long41377_g.143563_m.143563	ATGAAATTTCTTTTTGCGTTCATCTTGGCCTTGGCAATTGTTTCGGTGATATTCGCCAGAACTGAGGAAGAGGCTTGTCCCGCCGGTATATGTGATTCAAATAAAAAGGTTTTGAAATGTGTAGCGAGATGGTCCTGTCAGCCAAATGAAAGATGTGCTGACTGGAGTGGTGGGTGTGTCCCCGACCACACTGCCGCAAATACATGTAGGCTGCCTCTGGAGCCTGGTCCGTGCTCGGAAGGCTTCCAGGTGTGGGGATTCAACAGCAAACAGGGCCAGTGTGAGCAATTTACCTACGGAGGATGCCAAGGAAATGGAAACCGTTTCGAAAGCATCAGAGAATGCGAGAACAGGTGTCTGATGGTATAA	MKFLFAFILALAIVSVIFARTEEEACPAGICDSNKKVLKCVARWSCQPNERCADWSGGCVPDHTAANTCRLPLEPGPCSEGFQVWGFNSKQGQCEQFTYGGCQGNGNRFESIRECENRCLMV*	RTEEEACPAGICDSNKKVLKCVARWSCQPNERCADWSGGCVPDHTAANTCRLPLEPGPCSEGFQVWGFNSKQGQCEQFTYGGCQGNGNRFESIRECENRCLMV
	Gene.144061_l_long42022_g.144061_m.144061	ATGGCCAGCCAGATCGCAGTGTTGGTCCTTGTTGGGCTCTCTCTTTTTGTGGGTGTATTTGCGACAGGGGGCTGGGGAAACGTCCCTCTTCATGATCCTCGATTGAATGAACTCACTAACTATGCGATCAACAAGTTGAATACGAAAGAAGGCAACGTATATTGGTCTAAGTTGGTCCAGATCAAGAGTGCTTCAAAACAGGTTGTCAATGGCTTAAAATGGAAGATCACATTCAGCTGGAAGCCTACGAGGTGTACGCTACAAATTAGTCTTCAGGCACCTGATCCAAATGCCTGCGAGTTTGACAGCGATGCTCAGGAGAGCACATGCACAGTTGAACTCTATGAAGCTCCTTACTACCATGACCAGCCTAATACACCAAGGGAGCCCCAAGTTAGA…	MASQIAVLVLVGLSLFVGVFATGGWGNVPLHDPRLNELTNYAINKLNTKEGNVYWSKLVQIKSASKQVVNGLKWKITFSWKPTRCTLQISLQAPDPNACEFDSDAQESTCTVELYEAPYYHDQPNTPREPQVRRLQCNQPQQKAKVATYNTRVGGAHPISNLDDETVVTAAKKAVERINMATNSMYLDPY*	TGGWGNVPLHDPRLNELTNYAINKLNTKEGNVYWSKLVQIKSASKQVVNGLKWKITFSWKPTRCTLQISLQAPDPNACEFDSDAQESTCTVELYEAPYYHDQPNTPREPQVRRLQCNQPQQKAKVATYNTRVGGAHPISNLDDETVVTAAKKAVERINMATNSMYLDPY
	Gene.146352_l_long45155_g.146352_m.146352	TCTGACTTCGTACATGCCCTTTCTGTCGCGAGGTCATTTTCCAACGCAGGAAGGGCATGTACGAAGTCAGGGGGGGCTCTTGTCAGTATTCACAGCGAGGCGACAAGGATATTCGTCGAAAATCTAGTGAGCTGCCAAGGAACCGATGAAGTGTGGATCGGCCTGAACTATCATACTAACAATGCCGCCAAATTTACGTGGGTTGATGCTTCTCCCTTCGACTACAGTTACACCAGCAATATGATTGACATCAACAACAACCACAGATGCATCGAGATGAAAAAGATGTCTGGTAGCTCCCAGTGGAGGTGGCAGGATGAGGACTGTGCCAGCCAACGAGCATTTATTTGCCAAATTGATCCCTGTCCTGGGGAACCTAAGTACACCGATGGTGGTCTT…	SDFVHALSVARSFSNAGRACTKSGGALVSIHSEATRIFVENLVSCQGTDEVWIGLNYHTNNAAKFTWVDASPFDYSYTSNMIDINNNHRCIEMKKMSGSSQWRWQDEDCASQRAFICQIDPCPGEPKYTDGGLGFDYQFFEQKLDQTEAHLQCVKRNAGLPSIHSL	SDFVHALSVARSFSNAGRACTKSGGALVSIHSEATRIFVENLVSCQGTDEVWIGLNYHTNNAAKFTWVDASPFDYSYTSNMIDINNNHRCIEMKKMSGSSQWRWQDEDCASQRAFICQIDPCPGEPKYTDGGLGFDYQFFEQKLDQTEAHLQCVKRNAGLPSIHSL
	Gene.147661_l_long47205_g.147661_m.147661	CAGCTAGTCAATGTTGTTAGTCATCTTGTATCTTGCCATCTTGTCTTTCTTGTTACTATCTTCCAGGTTTTTCTGCTGACATTGAGCCTGTGTGCTGCTTCCAGGCGGTTCACGGAAGAAGCATGCAGGTCTGCTCGATGTGGTATCGGTGAAAAATGCCTGGCGATGTATTCCTGCGCGCCACGCCCGTGCGCTGGAGGCTATATCCCGCGGTGTGTTCCCGATTTTAAATATGCGGGCATCTGTGACCTGGGAGTGAGTCCCGGAATGTGCATGGCCAGTTTCCCGAGGTTTTACTACAGTAGCGAAAATCGTGAGTGCCAGCCCTTCATCTTCGGCGGCTGCAGTGGAAATGGCAATAGATTCGATACGATGGAGGAATGCGAAGCGCGCTGCAAA…	QLVNVVSHLVSCHLVFLVTIFQVFLLTLSLCAASRRFTEEACRSARCGIGEKCLAMYSCAPRPCAGGYIPRCVPDFKYAGICDLGVSPGMCMASFPRFYYSSENRECQPFIFGGCSGNGNRFDTMEECEARCKHGGSASLRSSESSESSAE	SRRFTEEACRSARCGIGEKCLAMYSCAPRPCAGGYIPRCVPDFKYAGICDLGVSPGMCMASFPRFYYSSENRECQPFIFGGCSGNGNRFDTMEECEARCKHGGSASLRSSESSESSAE
	Gene.151742_l_long54638_g.151742_m.151742	GATTCGTTGGAGACTAATACGGACCTGATTTGTCCTCGGTGCCAGGAGGAGCGCTGCAGACCCTCGCGGAAGCAGCGATTAAACTGCCGGGGAGGCTACACGTTAGATGTTTGCAACTGCTGTCCGACTTGCGCAAAGTTGGAGGGGGACTTGTGCGGTGGAGATTATCAGATGTTTGGAAAGTGTGACCGAGGGATGGTGTGCCAGCCAAACAGTGTGGATGCCAATAGATACGGCGTGTACAAGAATCCAGTTGGACGATGTGAAAGAGTGATAGGGACATCTCTGTTGCAAGCTGACCAGCCGAAAGGACTCCATTGCAAACCACTGTGTACACCCGAATATTGC	DSLETNTDLICPRCQEERCRPSRKQRLNCRGGYTLDVCNCCPTCAKLEGDLCGGDYQMFGKCDRGMVCQPNSVDANRYGVYKNPVGRCERVIGTSLLQADQPKGLHCKPLCTPEYC	DSLETNTDLICPRCQEERCRPSRKQRLNCRGGYTLDVCNCCPTCAKLEGDLCGGDYQMFGKCDRGMVCQPNSVDANRYGVYKNPVGRCERVIGTSLLQADQPKGLHCKPLCTPEYC
	Gene.157145_l_long67833_g.157145_m.157145	GCAAATGGATCCCTGTCAGTGAGTTGGAAAGCAGTCATAGCCGCCTGGCAAAATGAGGTGAATGGATTTGTGTTTGGAGACGCGTCTCTCAAATTGGTCAAGCACGCTCATTACACACAGATGATTTGGCATGACAGCTCAAGAATAGGATGTGCCGCAGCCATGTGTGACGGGGTTAACCAATTCCGTATCTTTGTGTGTAATTATGCCCCAGCGGGAAACATCTACCCAGGTTGGACGTCCCCTTACACGAAG	ANGSLSVSWKAVIAAWQNEVNGFVFGDASLKLVKHAHYTQMIWHDSSRIGCAAAMCDGVNQFRIFVCNYAPAGNIYPGWTSPYTK	ANGSLSVSWKAVIAAWQNEVNGFVFGDASLKLVKHAHYTQMIWHDSSRIGCAAAMCDGVNQFRIFVCNYAPAGNIYPGWTSPYTK
	Gene.17811_l_long1502_g.17811_m.17811	ATGTTATTTATTAAATTATTATTCCTGCAGTGCCTTCTTAGTTGTATAAGAGGACTACAGGAAGACAAAAGTAGAGAGGAATTTCATACTTATGACGTGACGGTACCTTATATAAGAGGACTGCGCTATCGCAGGGATACAGGGACATTACTTCATAATGGTCACATGAAAAAGACGGAATTAGCCTTCACGGCGTTTAATCGAAAGATCGTTGTTGATCTACACCTGAACAGTGAGCTGATCTCTGAAAAGTATATTGAAAAACATTTTGAAGGTGAAAGAGAGGTGATCCACCGACCACGAGATCATTCATATACCCACTGTTACTACCATGGGAGGGTACACGGCATTCCAGAATCGATCGTTGCGCTCAGCACGTGTGACGGTGTCAGCGGTATG…	MLFIKLLFLQCLLSCIRGLQEDKSREEFHTYDVTVPYIRGLRYRRDTGTLLHNGHMKKTELAFTAFNRKIVVDLHLNSELISEKYIEKHFEGEREVIHRPRDHSYTHCYYHGRVHGIPESIVALSTCDGVSGMVDTGHEIYYIHPMNESSHGKHYVFREVDRKETNASCGVEDHGSPHMAHQMGREVHNHIRMKRSIHGPYDSNSKSRYVELYIVNDLRQYDNFKRDKYAVIARTKEVINIVNALYRPLNIYIALVGVEIWTSTDRIYVVENAEKTMNNFLKYRKDYINPYHKNDNAQLLTGAVFNDGVVGKAVKGPICTYQYSGGVNMDKHSYAETTASTVAHEMGHNFGMEHDSSACMCPAVQCIMTSVTNG*	LQEDKSREEFHTYDVTVPYIRGLRYRRDTGTLLHNGHMKKTELAFTAFNRKIVVDLHLNSELISEKYIEKHFEGEREVIHRPRDHSYTHCYYHGRVHGIPESIVALSTCDGVSGMVDTGHEIYYIHPMNESSHGKHYVFREVDRKETNASCGVEDHGSPHMAHQMGREVHNHIRMKRSIHGPYDSNSKSRYVELYIVNDLRQYDNFKRDKYAVIARTKEVINIVNALYRPLNIYIALVGVEIWTSTDRIYVVENAEKTMNNFLKYRKDYINPYHKNDNAQLLTGAVFNDGVVGKAVKGPICTYQYSGGVNMDKHSYAETTASTVAHEMGHNFGMEHDSSACMCPAVQCIMTSVTNG
	Gene.38449_l_long4188_g.38449_m.38449	ATGCTTGCTTACGGATCTGTGTGCTATATACTGCTGTTGACAACGCTTATCTCAGGACAAGAGTCAAATAGCCAGAATGACTTTCAGAAAAATAAAGCCAGTGGGAGTATATTTCCATATGGAAGCGCAGATAATGACTTAGACGTTTTAAAATCGCTGAGAGAACGATTAGACAAAGAAAAACAGAGTCGTGCGAAACGTCCCTTCTGTAATAGTTACTACGGATGTGGGAATGGAGGATACGGTAAAAGGTCCGAGGAATTAAAAATTTCGAAATCAGAAGATCCTTCGAACGAGCAAGGTTTATTGCTAAAAGCTCTATTGAGTAATACCGGAAATAACCAGTTCATGGAAGGTTCGGGTAAAACACAAAAGAGGGCGTTCTGTAATGGATTCTAC…	MLAYGSVCYILLLTTLISGQESNSQNDFQKNKASGSIFPYGSADNDLDVLKSLRERLDKEKQSRAKRPFCNSYYGCGNGGYGKRSEELKISKSEDPSNEQGLLLKALLSNTGNNQFMEGSGKTQKRAFCNGFYGCANGKRSGMENVIQRALKQKTSKMAAKRPFCNAYSGCGNGKKRSVDVENGAEGEKGLLQTILSRLRSVESEGNHQEEPFTF*	QESNSQNDFQKNKASGSIFPYGSADNDLDVLKSLRERLDKEKQSRAKRPFCNSYYGCGNGGYGKRSEELKISKSEDPSNEQGLLLKALLSNTGNNQFMEGSGKTQKRAFCNGFYGCANGKRSGMENVIQRALKQKTSKMAAKRPFCNAYSGCGNGKKRSVDVENGAEGEKGLLQTILSRLRSVESEGNHQEEPFTF
	Gene.48707_l_long5836_g.48707_m.48707	TGCGTTGAAAACATTTTACACTTTCCTTTTGATTTTGACTTGTGGGCCTTTGGAGCAAGCAGTGTTGAAGAAAGGGAGTTCGTTGGAGACATGGCTGAACCACCATACATGCATCTACCATTTTTGCACATTGTCAATGATGCAAAGATCAGACTTCAAGCCTTAAAGGGAGAAAAACTCGATCCAGTTCAGCAGGATGACGTCTACAAGAAGTTTTTCATGAACATCGCTCAGTTCGGACTCGATTATGAGTACAAAAAGATGATCGGGGGGTCGGCCGTACACCACACCAAGACGAAGTACGCGAAGGAAGTCCTCGTGCTTGGTGCAGGAGCGTCGGGCTTGGTGGCGGCCTATGAGTTGGCACAAGCTGGACACAAGGTAACACTGATTGAGAGA…	CVENILHFPFDFDLWAFGASSVEEREFVGDMAEPPYMHLPFLHIVNDAKIRLQALKGEKLDPVQQDDVYKKFFMNIAQFGLDYEYKKMIGGSAVHHTKTKYAKEVLVLGAGASGLVAAYELAQAGHKVTLIERQERPGGRIKTIRTPFAEGLHVDVGAMRLPGDGSDAPGMPSHWLTDFYIKLFKIPCKPFFTSNEKCYFNLYGHTVRMEEWSKDKNYWCTKFWPGWDKHLTTEAKKEIKGLDELFQETMKPVTEELMNDHTEEGWKRWVKKWSVISLAEFLRSDQYPEVNPLMLRPWPEPAITGYTVSQYGKLLNVSLVEVLRDLIGDWWHDPEHTPVDGMDTLPKAFVKPNLHGWNHDVHLDDNIHYGLEVNTVDHSEKNIVKVRARNTATGHTKEF…	CVENILHFPFDFDLWAFGASSVEEREFVGDMAEPPYMHLPFLHIVNDAKIRLQALKGEKLDPVQQDDVYKKFFMNIAQFGLDYEYKKMIGGSAVHHTKTKYAKEVLVLGAGASGLVAAYELAQAGHKVTLIERQERPGGRIKTIRTPFAEGLHVDVGAMRLPGDGSDAPGMPSHWLTDFYIKLFKIPCKPFFTSNEKCYFNLYGHTVRMEEWSKDKNYWCTKFWPGWDKHLTTEAKKEIKGLDELFQETMKPVTEELMNDHTEEGWKRWVKKWSVISLAEFLRSDQYPEVNPLMLRPWPEPAITGYTVSQYGKLLNVSLVEVLRDLIGDWWHDPEHTPVDGMDTLPKAFVKPNLHGWNHDVHLDDNIHYGLEVNTVDHSEKNIVKVRARNTATGHTKEF…
	Gene.63359_l_long8572_g.63359_m.63359	ATGATGAGGATGCGGCGTTTCGTGGTACTGGTATCGGTGTGCGTGCTGGGCGCACTAGCTGTGACGGACGCGGTAACTCGGTGCTCGCGTGTGCCGCCCGGCCTGAACCACATGAAGAGAGGTATTGACATCACCACACTCGACTTCATGCCCGTTGACCCTGGAGCCGGGAACGGATTCAGATCGCCTCTCTTCGACTTCACCTGTGACTTTGCCATGAAGTGGACAAATCCTCACAATGGGATCGAGTACGAACAGCCAGACCAAGTGGAAGATATGGTCAGTATTCCAGGCGGCGTTGTTAATGGTGACGTGAAGATCTTCAAGACGGCCTCTGACGTCACAAATACCATGTCTGGATCCGCTGGGATGGGTTTCTTGAATGGCATGTTCTCCGCT…	MMRMRRFVVLVSVCVLGALAVTDAVTRCSRVPPGLNHMKRGIDITTLDFMPVDPGAGNGFRSPLFDFTCDFAMKWTNPHNGIEYEQPDQVEDMVSIPGGVVNGDVKIFKTASDVTNTMSGSAGMGFLNGMFSASGSYDEMKRTITNSSSYIEQVTAFHTAIRADLAPYWAIQLGRYAEIFIDRRLPATFEEGPEVYQEFINHYGTHYFSHGKYGGLLLYRMTTDITAFQQLGEKKVEAEAKGSFFNLLKANGAYTGTTHRVDSTFSSKTTVTVRYYGGHHNPSYNVWYTSVKNNPWLFGGQLAPITNLISDAGKKAAMMKAVTVHMDKAFLRDIQSDIYTMLAKVSDAGLKGVLQAKLAEIVTLLRSTVPNNAAVVALGRELEIPSWFTLKTKLCYKWY…	VTRCSRVPPGLNHMKRGIDITTLDFMPVDPGAGNGFRSPLFDFTCDFAMKWTNPHNGIEYEQPDQVEDMVSIPGGVVNGDVKIFKTASDVTNTMSGSAGMGFLNGMFSASGSYDEMKRTITNSSSYIEQVTAFHTAIRADLAPYWAIQLGRYAEIFIDRRLPATFEEGPEVYQEFINHYGTHYFSHGKYGGLLLYRMTTDITAFQQLGEKKVEAEAKGSFFNLLKANGAYTGTTHRVDSTFSSKTTVTVRYYGGHHNPSYNVWYTSVKNNPWLFGGQLAPITNLISDAGKKAAMMKAVTVHMDKAFLRDIQSDIYTMLAKVSDAGLKGVLQAKLAEIVTLLRSTVPNNAAVVALGRELEIPSWFTLKTKLCYKWYADGDGGQCGGGVGTLLCANVNGMT…
	Gene.67592_l_long9457_g.67592_m.67592	ATGAAAAAAGAAAACGAAGAGAGGGGAAAAAAAATGAAAAATGTACATGTACGTTGCGAGAAGGGATGGCGAGGTTATCAAGGACATTGTTATCGAGTAATCAGAAGCAAGAAACAGTTCAAAGAAGCTGAGAAGACATGTGTTCGCCTTGGTGGTCATCTAGCCAGCGCTAACAGCGCGCGCGAATTCAGATTCCTTGTTCGTATCGCACGCAAGATGCACCGTGACCGGACGAGGCGCCAGGCAGGACCTAGCGCATGGCTCGGCATGAAGATAGACGCCTCAATCAAGCCTTCTCGATTTACTTGGACGGACGGATCCAGAACGGAATACAAGCCTCCTGGCGAATATAAGGGTGACAAGGGTGAAATTGTCGCCCGGTTGCTTGAAGAGCGCCGT…	MKKENEERGKKMKNVHVRCEKGWRGYQGHCYRVIRSKKQFKEAEKTCVRLGGHLASANSAREFRFLVRIARKMHRDRTRRQAGPSAWLGMKIDASIKPSRFTWTDGSRTEYKPPGEYKGDKGEIVARLLEERRQVNDIEPSRSYPFICERVPETRKTSKPRNPKEHLNKKQRHGHNPTYKRKNWHKKETDAKTIKHRLGRRHEKDIKKAIVIGRKAHDRSDKRKVEELESKCPGDWKRWSGYCYKYFATKLSFRSAEADCREYGRSSHLSSIHSRDELEMLMAMIPRPNATKRRVLLVWVGMIIPEGQKPGNVTWKWTDGTSAAYEPPRKLDLRPQGANAARLILYKAHDKWESKGVYDTIGTRRLPYICKRKPGK*	MKKENEERGKKMKNVHVRCEKGWRGYQGHCYRVIRSKKQFKEAEKTCVRLGGHLASANSAREFRFLVRIARKMHRDRTRRQAGPSAWLGMKIDASIKPSRFTWTDGSRTEYKPPGEYKGDKGEIVARLLEERRQVNDIEPSRSYPFICERVPETRKTSKPRNPKEHLNKKQRHGHNPTYKRKNWHKKETDAKTIKHRLGRRHEKDIKKAIVIGRKAHDRSDKRKVEELESKCPGDWKRWSGYCYKYFATKLSFRSAEADCREYGRSSHLSSIHSRDELEMLMAMIPRPNATKRRVLLVWVGMIIPEGQKPGNVTWKWTDGTSAAYEPPRKLDLRPQGANAARLILYKAHDKWESKGVYDTIGTRRLPYICKRKPGK*
	Gene.71709_l_long10348_g.71709_m.71709	ATGAGACCAGACATGAGCGTGATTGTGCAATCTGGAGGGATAATTGCAATGGTTTTCGTTGCTCAGTTTGTCAAAGGATTCAATGCATATGCCAGAGACACCATCCCCTATCCACATTTGAACCATTTCAAAAGGAACGGACTGTTCCCCCTTATACAAACATACACAGATAGAATAATAAATGAATTAGTAAAGGACAAAACGATAGCTATAACTGATGCAAGAGCAAAAATGATAAGGGATAGACTGCGAGGTTTATATAAACATTTGAAAGAACACCCAGCCTTGATGGAGCGACGGCTATATGTTGGATCTCGGGCACCTGGTGTATATATGGATAAAAAACAAAGCATGGGCTCTTTAGACGTAGATTCTACGGGAGAGGAGTCGATCAAAACT…	MRPDMSVIVQSGGIIAMVFVAQFVKGFNAYARDTIPYPHLNHFKRNGLFPLIQTYTDRIINELVKDKTIAITDARAKMIRDRLRGLYKHLKEHPALMERRLYVGSRAPGVYMDKKQSMGSLDVDSTGEESIKTSKKSIEYGIPHTICPSKTEWRRLFAAKDINDTNVEVWQPRRGTDGQQWFYTVECNEERLQRQVCPGCCSGIDHGLYTSRCMTKKTFIMALVRREFSKSWDWNWIQVPTSCNCAITRKTFL*	MRPDMSVIVQSGGIIAMVFVAQFVKGFNAYARDTIPYPHLNHFKRNGLFPLIQTYTDRIINELVKDKTIAITDARAKMIRDRLRGLYKHLKEHPALMERRLYVGSRAPGVYMDKKQSMGSLDVDSTGEESIKTSKKSIEYGIPHTICPSKTEWRRLFAAKDINDTNVEVWQPRRGTDGQQWFYTVECNEERLQRQVCPGCCSGIDHGLYTSRCMTKKTFIMALVRREFSKSWDWNWIQVPTSCNCAITRKTFL*
	Gene.73577_l_long10775_g.73577_m.73577	ATGGATAAGTGCAAAAAATACAAATTTTACGCTCTGGCGTGCCCCTGGTTGTGTGGGCTCTGTCCACATGCTGGCTTTGCAACTGGAAAGTCACCAAAAAAACCCGCATCGAGATCGAAATCGCAAAAGAAGTCGTCAGGAAGACGTCAACCAAATAGTGGACCTGCAACTGGAAATTCCGGAACCGGAACCGCAGGTGGATCTGGGACTTCCGGCAGACAAAACAAACAGCAGAATTCGCCGGTCTCTTCCAAAGGAGGGCAACCCAAGGTATGGAGTTGTCCCAAGATGTTTACCATGTGGTCCAAGAAGCATTCCATGTGTCTTCCAAGGTCGAACAGACTCACCAGTTTTGGTATTCCGACAGGGAAGGATAGGAAACAGATTGTAGACGTGCAC…	MDKCKKYKFYALACPWLCGLCPHAGFATGKSPKKPASRSKSQKKSSGRRQPNSGPATGNSGTGTAGGSGTSGRQNKQQNSPVSSKGGQPKVWSCPKMFTMWSKKHSMCLPRSNRLTSFGIPTGKDRKQIVDVHNKARSIVQPQAANMQKMYWDDELAKIALGWLASCPGLRHDKHSQRYIPGKYSVGQNLAAGGFRYGWWSVIKAWYDEVKDFRFGNKTFMASHNKATGHYTQVVWHNSARIGCAWVQCKGKRKVYGCNYGPTGNWRGKLDKPYRNGTACEDCPGKCKNNLCGTFFKVLENKFVRIDTQ*	TGKSPKKPASRSKSQKKSSGRRQPNSGPATGNSGTGTAGGSGTSGRQNKQQNSPVSSKGGQPKVWSCPKMFTMWSKKHSMCLPRSNRLTSFGIPTGKDRKQIVDVHNKARSIVQPQAANMQKMYWDDELAKIALGWLASCPGLRHDKHSQRYIPGKYSVGQNLAAGGFRYGWWSVIKAWYDEVKDFRFGNKTFMASHNKATGHYTQVVWHNSARIGCAWVQCKGKRKVYGCNYGPTGNWRGKLDKPYRNGTACEDCPGKCKNNLCGTFFKVLENKFVRIDTQ
	Gene.87468_l_long14140_g.87468_m.87468	ATGAAGACCCCAATAATATTTTTGTGTTTGCTCGCCGTTGGTCTATGGACCAGATGTGACGGACAAATACAGAAGAAATGCAAGCGTGACCTGGTATTTATTGTGGACTCCTCCGGAAGCATCAACGACGCGGAATACGGTGACATGATCAAGTTTATGGTCAACGTGGTCAAAGACGGTGGCGCCATTGGCATGGATGAAGTGCGGGTCGGCGTGATTATATTCGCCTCATACAGGCATAGTAGGATAGCTCTGCACTTGAAGGACCAAAACACCGACATCGTGAAACTCATCGCGTTTATCGAAACTATCGAACGACTTTCGCGTGGTCAGACCACGCACACTTACTGGACATTGACCAACCTGCTTCCGAAGTCATACTTGGCCGCGAATGGTGGG…	MKTPIIFLCLLAVGLWTRCDGQIQKKCKRDLVFIVDSSGSINDAEYGDMIKFMVNVVKDGGAIGMDEVRVGVIIFASYRHSRIALHLKDQNTDIVKLIAFIETIERLSRGQTTHTYWTLTNLLPKSYLAANGGREGVQKMAILMTDGGSKDSKYFKESGLASIEKAEVRMYVVGIGDKVDKQELLDIAGSSSRVFLAGSYSKLAAIANPVHKDLNCVTTPVCSQPKVVGPCKDKHMRYYYDAGTNNCIFFIYGGCDGNANNFKTRRACEKHCKKPCPLRCKAGYVCKWQQRFCIKAPCNPPGKHECIGSYSIHSLWELQS*	QIQKKCKRDLVFIVDSSGSINDAEYGDMIKFMVNVVKDGGAIGMDEVRVGVIIFASYRHSRIALHLKDQNTDIVKLIAFIETIERLSRGQTTHTYWTLTNLLPKSYLAANGGREGVQKMAILMTDGGSKDSKYFKESGLASIEKAEVRMYVVGIGDKVDKQELLDIAGSSSRVFLAGSYSKLAAIANPVHKDLNCVTTPVCSQPKVVGPCKDKHMRYYYDAGTNNCIFFIYGGCDGNANNFKTRRACEKHCKKPCPLRCKAGYVCKWQQRFCIKAPCNPPGKHECIGSYSIHSLWELQS
	Gene.90326_l_long14917_g.90326_m.90326	ATGGAAGGCGGCTGGACGCAAATATGCCTGCTGTTGGTGACATCGTTGCTGGTTATGGAAGCTGGAGCACAGGCATGCAGCAAACGTTTCAATCTTTGGGACCCAAACCATTCAATGTGTCAGAAGGTTTCACCCGACCTAGAGAAATCAGTCATACCTTCTGGGGCGGAGAGGACAAGCATTGTTGACGAGCACAACAAATTTAGAGCGGGAGTGACCCCAACTGCGACAAACATGGAGAAAATGTATTGGGATGGTGAACTAGCCGAGATGGTAAATGGCTGGCTATCGACGTGCGTCGGGATGGTACACGACAAGGGGTCGCAAAGGTTCAGCCCAGGGAAGTACAGTGTTGGCCAAAATCTGGCCATGGGGTCATTCTCGAATGGCTGGCCGAGC…	MEGGWTQICLLLVTSLLVMEAGAQACSKRFNLWDPNHSMCQKVSPDLEKSVIPSGAERTSIVDEHNKFRAGVTPTATNMEKMYWDGELAEMVNGWLSTCVGMVHDKGSQRFSPGKYSVGQNLAMGSFSNGWPSVVAAWHSEVKDFKYGNQAQMSADFKKIGHYTQVVWAQTARVGCAWVQCKGKSKVYGCNYAPGGNLGSSLGTPYKSGTSCADCVGKCSSKLCDCGGKVCYNYGTLDLKTCACKCSSQSGLFLADKNCALSCDKAADNNKVTSSSTTCAALAKKSTRQQDCRSNYRYKALACPWTCDVCPYADQGSLNSSAARSSQSIIGFTITFAVALLPCLLLRML*	QACSKRFNLWDPNHSMCQKVSPDLEKSVIPSGAERTSIVDEHNKFRAGVTPTATNMEKMYWDGELAEMVNGWLSTCVGMVHDKGSQRFSPGKYSVGQNLAMGSFSNGWPSVVAAWHSEVKDFKYGNQAQMSADFKKIGHYTQVVWAQTARVGCAWVQCKGKSKVYGCNYAPGGNLGSSLGTPYKSGTSCADCVGKCSSKLCDCGGKVCYNYGTLDLKTCACKCSSQSGLFLADKNCALSCDKAADNNKVTSSSTTCAALAKKSTRQQDCRSNYRYKALACPWTCDVCPYADQGSLNSSAARSSQSIIGFTITFAVALLPCLLLRML
	Gene.9577_l_long658_g.9577_m.9577	ATGAAGGCAACGTGGTTGTTGGCGGTGCTCCTCGTACTGGCCTTGGTAGTCCAAGAATCTGAGTCACGATGGTGGAGGAAGAAATCAAAGCCAAGGAAAGCAAAGAAGGCAGCAAAGAAGACGACATTGTCTTGCAAGAGTAAAGAATGGACCATGCGCGGAGCATACTGCTACAGGGTGTTCACGAAGCGGATGAACTTCATGGATGCGGAGGAGGTATGTAAGGATGAAGGAGGGCACCTGGCCAGTATCACCAGCGAAGAAGAGTTCAGAAGCGTTGGGAAAACGATGATGCGAACCAGGCGGAAGGGATATTTCCGCGGAGTTACAAGGGCCTGGGTCGGGCTACTTTTGGACGAATCAGTAGATCCCCCGAAATATATCTGGACCGATCGAACG…	MKATWLLAVLLVLALVVQESESRWWRKKSKPRKAKKAAKKTTLSCKSKEWTMRGAYCYRVFTKRMNFMDAEEVCKDEGGHLASITSEEEFRSVGKTMMRTRRKGYFRGVTRAWVGLLLDESVDPPKYIWTDRTVTKYRPKIAGALGKSFVKELAKLGRHLSGQKGKPGGKTAASKVEAAILGRVYLINRVCPKKASKRFPFICKAEASTCPEGWRQWKKRCYRYFSKPDLTFDDAEKYCKKESGHLASLHNDAEYEMLLHMMKIKSGTTYGWIGVIIDHKQQSWKWTDGSSPGYLPSKSKLDEKPKGANVARLIYHDGKPVGLYDTIRTKKYGFFCKMDKANTTTTAKPKSTTAKTFTK*	RWWRKKSKPRKAKKAAKKTTLSCKSKEWTMRGAYCYRVFTKRMNFMDAEEVCKDEGGHLASITSEEEFRSVGKTMMRTRRKGYFRGVTRAWVGLLLDESVDPPKYIWTDRTVTKYRPKIAGALGKSFVKELAKLGRHLSGQKGKPGGKTAASKVEAAILGRVYLINRVCPKKASKRFPFICKAEASTCPEGWRQWKKRCYRYFSKPDLTFDDAEKYCKKESGHLASLHNDAEYEMLLHMMKIKSGTTYGWIGVIIDHKQQSWKWTDGSSPGYLPSKSKLDEKPKGANVARLIYHDGKPVGLYDTIRTKKYGFFCKMDKANTTTTAKPKSTTAKTFTK
	Gene.99182_l_long17485_g.99182_m.99182	ATGAAGGTGTGGGAACAAGGCGTTCTCCTGGTGGTGGTGGTTGTGGCAAGTGCAGCCGCGATGAAAATAGACCTAGCCAAATTAATAGACCAGCGCCATCACAAGCAACAGGCGGCGAAAAGACTAGGTCCAAATGGAGCAAAAGATTATAACCCCTGTGACCTACTGGAGAAGCCGTTCCCCTGTAAAGATGCAACCCAATGTATCCCCATGAAGTTCGTCTGTGATGACAACTACGACTGTGACGACGGCAGTGATGAGGCGCGTGGTCTGTGCACAGCCATCCGACGTCCCCCAGCAGACGACATGAAAAAATTCATTACCAAAGAAAGAGCCTGGATCCTGCCCCATCTCCTCGGCAATCAAAACGTGGAAAAAATTGTGCATTACCTGGCAGTC…	MKVWEQGVLLVVVVVASAAAMKIDLAKLIDQRHHKQQAAKRLGPNGAKDYNPCDLLEKPFPCKDATQCIPMKFVCDDNYDCDDGSDEARGLCTAIRRPPADDMKKFITKERAWILPHLLGNQNVEKIVHYLAVSPSIDVFRRRVGLNREQYKNLQLALKAIQNGDEEALQKMGMPDNAWEETKFMFGRLLKSGFY*	MKIDLAKLIDQRHHKQQAAKRLGPNGAKDYNPCDLLEKPFPCKDATQCIPMKFVCDDNYDCDDGSDEARGLCTAIRRPPADDMKKFITKERAWILPHLLGNQNVEKIVHYLAVSPSIDVFRRRVGLNREQYKNLQLALKAIQNGDEEALQKMGMPDNAWEETKFMFGRLLKSGFY
	Gene.99209_l_long17495_g.99209_m.99209	ATGACTTCTAGTGATATTTCCCTCTTGCTATTGACATTTGCAATTGGGACTGCAAGGGCATGTCAATCAGGATGGGTTTCCACCGACCAATCATGTTACCTACTTTCGAAGACCGAAGCCACCTGGGAGGAGGCGAGAGCAGCATGCTTCCAGCTGGATGCTAATCTGGTGGTCATTGACAATCCCGTGGAGTTCGCCCAGCTTTCTGCAATATTGAATCAACGCGGAGACCACGTACCAAGATGGCTTGGAGGATATTTCTTGCCACGTCTTCAACCGTATTGGTTCTGGGATGATGGTTCAATAATCCCCCGACAGCAGTACTGGACAAGTCACAAACCACCTCACCACAGCACCGTACAGGGCAGGTGTGTTTCTCTTGCCTCCCGCCAGGATAGG…	MTSSDISLLLLTFAIGTARACQSGWVSTDQSCYLLSKTEATWEEARAACFQLDANLVVIDNPVEFAQLSAILNQRGDHVPRWLGGYFLPRLQPYWFWDDGSIIPRQQYWTSHKPPHHSTVQGRCVSLASRQDRRLDNDGCLVKKKYVCERNGHYQYLTWCNGDAAVRLTCPHNQVIKIVSWKVAPSKYHKSCKVYDQATAYHNKPTQGFRDVVALCNMKNSCTFKFWFVEMWRPD	CQSGWVSTDQSCYLLSKTEATWEEARAACFQLDANLVVIDNPVEFAQLSAILNQRGDHVPRWLGGYFLPRLQPYWFWDDGSIIPRQQYWTSHKPPHHSTVQGRCVSLASRQDRRLDNDGCLVKKKYVCERNGHYQYLTWCNGDAAVRLTCPHNQVIKIVSWKVAPSKYHKSCKVYDQATAYHNKPTQGFRDVVALCNMKNSCTFKFWFVEMWRPD
Lineus ruber	Gene.19632_L_ruber_2633_g.19632_m.19632	ATGGCAGTTTATAAAAAATCTGATCAGCTAGTACTGCCAGGCCTCAGTCGCCCCTTTGGTCTGGGTATGCTCTATGACTGCAGAAGTGATGAACTGATTGCTGGTATGACACTCTGGAACAATGCAAATATAGAAAAAGATGTCGTCACCCGACCCCAGCCCACTACTGGCTTTGGTATCATTGCTAGTGATACTATCGGTAGCAAGTCGACTGCCCTTGATATTGACGCAAATCTAAAGATGAGTTTCATGAGTGGGTTGATTTCTGTCTCGGGCTCGGCGAAATATCTTGACAACCGCACTTCTTCTTACAACCAGTCTAGGATTACCATGCAATATAAGTGTACAACAGTGTTTAAGCAACTCTCTATGAGTCACTTGGGTAAGGGCAATGTCCAG…	MAVYKKSDQLVLPGLSRPFGLGMLYDCRSDELIAGMTLWNNANIEKDVVTRPQPTTGFGIIASDTIGSKSTALDIDANLKMSFMSGLISVSGSAKYLDNRTSSYNQSRITMQYKCTTVFKQLSMSHLGKGNVQHPEVFDQGQATHVVTGILYGAHAFLVFDRNFSDEEMKKNIDGELHVLVKALPGIQIDGDASLKMSEDEKEKADKLEVQFHGDFRLHTNPTSYADAVKLYKDLPNLLGPNQENAVPMKVWLLPLTSFDSKAARLVREISANLVNQTEECMEQFHVLSTRCNDLLISLACRSFQGIREKLTKFRDMVNNYKNVFAKQLMPILPNIRGGGAEESELLQVISNKEQSPFSHHLLLKWLDNCATQIRVMERYISSMGSVTLASNPGDLSAS…	MAVYKKSDQLVLPGLSRPFGLGMLYDCRSDELIAGMTLWNNANIEKDVVTRPQPTTGFGIIASDTIGSKSTALDIDANLKMSFMSGLISVSGSAKYLDNRTSSYNQSRITMQYKCTTVFKQLSMSHLGKGNVQHPEVFDQGQATHVVTGILYGAHAFLVFDRNFSDEEMKKNIDGELHVLVKALPGIQIDGDASLKMSEDEKEKADKLEVQFHGDFRLHTNPTSYADAVKLYKDLPNLLGPNQENAVPMKVWLLPLTSFDSKAARLVREISANLVNQTEECMEQFHVLSTRCNDLLISLACRSFQGIREKLTKFRDMVNNYKNVFAKQLMPILPNIRGGGAEESELLQVISNKEQSPFSHHLLLKWLDNCATQIRVMERYISSMGSVTLASNPGDLSAS…
	Gene.22728_L_ruber_3330_g.22728_m.22728	TCCCTGGCGCAGAGCATTTTTAAAGAAGGTAAAGTCAAGTCAATTGATAACATGGCGAAGTCAATCATATTAGCGATATCTTTTGCTTTATTTCTTGTAGTAGCCGGACAGAAGAAGAGTGCTGTTCCTAAGGACTGCTCAGTATGCCAACAAGACTTATGCAAGAAACCCAAAAATTGCCACGCCGGGGTTACGAAGGATCGCTGTAACTGCTGCTACATTTGCGCCCAATCGGAAGGACAGGCATGTGATCTGAACACCGGATACAAGTACGGGTCATGTGGCGACTTGCTTGATTGTGCGGCCAGAGATGACGTAGATGCCAATCTCCACACCGCGACCTGTCAATGCCGGGAGCCTGGCGCAGTGTGCGGCACCAATGACGTCACGTATGACAGC…	SLAQSIFKEGKVKSIDNMAKSIILAISFALFLVVAGQKKSAVPKDCSVCQQDLCKKPKNCHAGVTKDRCNCCYICAQSEGQACDLNTGYKYGSCGDLLDCAARDDVDANLHTATCQCREPGAVCGTNDVTYDSYCRLLADGQKKKIDIGRKFKHPCKTVPSIRSPPANVKNETGTNVFLSCEATGYPIPRMSWSWVNAAQETVDLPTDDLHVSVNSRGGPDKYMVTGWLQIMDLKQHHQGDYICKVQNEVGFATAVARVNVIDKSRL*	QKKSAVPKDCSVCQQDLCKKPKNCHAGVTKDRCNCCYICAQSEGQACDLNTGYKYGSCGDLLDCAARDDVDANLHTATCQCREPGAVCGTNDVTYDSYCRLLADGQKKKIDIGRKFKHPCKTVPSIRSPPANVKNETGTNVFLSCEATGYPIPRMSWSWVNAAQETVDLPTDDLHVSVNSRGGPDKYMVTGWLQIMDLKQHHQGDYICKVQNEVGFATAVARVNVIDKSRL
	Gene.23011_L_ruber_3399_g.23011_m.23011	ATGGACAAGCTTGAAGCAAGCGCTATCGTTGAAGACATGTCGGAACCACCATACATGCATATACCATTTTTGCACATCGTTGCTGGTGCAAAAACAAGATTACAGGCTTTAAAAGGAGAAACTATAGGCCTAGATCCAATCCAGCAGGATGATGTCTTCAAGAAGTTTTTCATGAACATCGCGCAGTCCGGACTCGAGTATGAGTACAAGACGATGATTGGCGAGCCAGCCACGCCCCACACCAAAACCAAGTACAGTAAGAAGGTCCTCGTACTTGGTGCGGGAGCGTCAGGCTTGGTGGCTGCCTACGAATTGGCACAAGCTGGACACAACGTAACGCTAATTGAGAGACAGGAACGACCTGGTGGGCGAATTAAGACTATCAGGACACCCTTTGCC…	MDKLEASAIVEDMSEPPYMHIPFLHIVAGAKTRLQALKGETIGLDPIQQDDVFKKFFMNIAQSGLEYEYKTMIGEPATPHTKTKYSKKVLVLGAGASGLVAAYELAQAGHNVTLIERQERPGGRIKTIRTPFAEGLHVDVGAMRLPGDGSDTPGMPSHWLTDFYIKLFKIPCKPFYTTNKKCYYNLYGKNVKMEEWDANKTKWCKKFWPGWDKHLSPEAKERIKGLDDMFEETMKPVTEELMNDHSEEGWKKWVKKWSVISLAEFLRSDQYPEVNPLNLRPWPEPAISGYTVSEYGKLLNASLVEVLRDLIGDWWRDPEHTPVDGMDTLPKAFVKPNLDGWNHEVHLDDNIHYGLEVTTIDHTDKKQVTVEARNTATGHNKKFTGDAVIVTFPLTILRQ…	MDKLEASAIVEDMSEPPYMHIPFLHIVAGAKTRLQALKGETIGLDPIQQDDVFKKFFMNIAQSGLEYEYKTMIGEPATPHTKTKYSKKVLVLGAGASGLVAAYELAQAGHNVTLIERQERPGGRIKTIRTPFAEGLHVDVGAMRLPGDGSDTPGMPSHWLTDFYIKLFKIPCKPFYTTNKKCYYNLYGKNVKMEEWDANKTKWCKKFWPGWDKHLSPEAKERIKGLDDMFEETMKPVTEELMNDHSEEGWKKWVKKWSVISLAEFLRSDQYPEVNPLNLRPWPEPAISGYTVSEYGKLLNASLVEVLRDLIGDWWRDPEHTPVDGMDTLPKAFVKPNLDGWNHEVHLDDNIHYGLEVTTIDHTDKKQVTVEARNTATGHNKKFTGDAVIVTFPLTILRQ…
	Gene.29081_L_ruber_5035_g.29081_m.29081	ATGAAGGTGTGGGAACAAGGCGTTCTCCTGGTGGTGGTGGTGGTGGCAAGTGCGGCTGCGATGAAAATAGACCTAGCCAGCCTTATAGAACAAAGCCATCACAAGCAACAGGCGGCGAAAAGAGTAGGCCAAAATGGAGCAAAAGACTTCAACCCATGTGACCTACTTGAGAAGCCGTTCCCCTGTAAAGATTCAACCCAATGCATCCCCATGAAGTTCGTCTGTGATGACAACTACGACTGCGAAGACGGCAGTGATGAGGAACGTGGTCTGTGCACAGCCATCCAACGTCCCCCAGCAGATGATATGAAAAAATTCATTACAAAGGAAAGAGCCTGGATCCTACCCCATCTCCTCGGTGAACATAACGTGGACAAAATTGTGCATTACCTTGCAGTG…	MKVWEQGVLLVVVVVASAAAMKIDLASLIEQSHHKQQAAKRVGQNGAKDFNPCDLLEKPFPCKDSTQCIPMKFVCDDNYDCEDGSDEERGLCTAIQRPPADDMKKFITKERAWILPHLLGEHNVDKIVHYLAVSPSIDVFRRRVGLNREQYINLKAALKAIQTGDEGALQKMGMPESAWEETKFMFGRLLKSGFY*	MKIDLASLIEQSHHKQQAAKRVGQNGAKDFNPCDLLEKPFPCKDSTQCIPMKFVCDDNYDCEDGSDEERGLCTAIQRPPADDMKKFITKERAWILPHLLGEHNVDKIVHYLAVSPSIDVFRRRVGLNREQYINLKAALKAIQTGDEGALQKMGMPESAWEETKFMFGRLLKSGFY
	Gene.29509_L_ruber_5163_g.29509_m.29509	ATGCGGCGTTTTGTCGTCGTGGTAGCGGTGTATCTGCTGGCCGCGTTTGCTGTGACTGATGCGGTGAAACGGTGCTCGCATGTCCCACCCGGGCTGAACCACATGAAGAGAGGCATTGACATCACCACCCTTGACTTCTTGCCTGTGAATCCCGGAGCCATGAACGGATTCAGATCACCGCTTTTTGACTTCACATGTGATGTCGCCATGAAGTGGACCAATCCTCACAATGGGGTCGAATACGAACAGCCAGACCAGATTGAAGATCTGGTCAGTATTCCAGGCGGCGTTGTTAATGGTGACGTGAAGATCTTCAAGACGGCCTCTGACATCACAAAGACCATGTCTGGTTCAGCTGGTATGGGCTTCCTGAATGGCATGTTCTCTGCTAGTGGCTCC…	MRRFVVVVAVYLLAAFAVTDAVKRCSHVPPGLNHMKRGIDITTLDFLPVNPGAMNGFRSPLFDFTCDVAMKWTNPHNGVEYEQPDQIEDLVSIPGGVVNGDVKIFKTASDITKTMSGSAGMGFLNGMFSASGSYGEMKRTITNSSSYIEQVTAFHTAIRADLAPYWAIQLGRYAKMFIDRRLPATFEAGPEVYREFINHYGTHYFNHGKYGGLLLYRLTTDTSAFQHLGEKKVEAEAKGSFFNFLKANGAYSGATHRVDSTFSSKTSVTTRYYGGNHSPSYNAWYTSVKNNPWLFGGQLAPITDLISDAGKKAAMGKAVAIYIDKAFLRDLQSNIYTMVAKVSDAGLKGVLKTKLAYIATLLRSTAPNHAAVVALASELEVPSWFTLQTKLCYKWYADG…	VKRCSHVPPGLNHMKRGIDITTLDFLPVNPGAMNGFRSPLFDFTCDVAMKWTNPHNGVEYEQPDQIEDLVSIPGGVVNGDVKIFKTASDITKTMSGSAGMGFLNGMFSASGSYGEMKRTITNSSSYIEQVTAFHTAIRADLAPYWAIQLGRYAKMFIDRRLPATFEAGPEVYREFINHYGTHYFNHGKYGGLLLYRLTTDTSAFQHLGEKKVEAEAKGSFFNFLKANGAYSGATHRVDSTFSSKTSVTTRYYGGNHSPSYNAWYTSVKNNPWLFGGQLAPITDLISDAGKKAAMGKAVAIYIDKAFLRDLQSNIYTMVAKVSDAGLKGVLKTKLAYIATLLRSTAPNHAAVVALASELEVPSWFTLQTKLCYKWYADGDGGQCGGGVGTHLCANVNGMT…
	Gene.36510_L_ruber_7471_g.36510_m.36510	ATGTGCCGGTTATTGGTTGTTTTCGCTCTTGCGCTCGTGGCTCAAGTCTGCCAGGGAAAACTCCGGGTGGACAGTGCCAACGTCATCCGTACTGTCCTCAGGACGGACGGGCAGAGAGTCCAGCACATTATCCATAATGGGATCCTTGCCAGGAACACGGACATCCCCAACCACCCCGAGGAGCTGGCGTATAGAGAGGTCAGTGATGGGAAAGAGCTGGTCCAGGCAATCATGCGAGGAAGGGACCAGGTGTTAGATTGTGACATTAGGAAGAACGATGAGGCTGTGGCCACATTCACTGAGACATTCGTGCCGGACCAGTTCAAGAACCCACAACAGATTAAAGAAGAGAACATCACAACGCTAAGATTAGGACAAGCTTTACCCGAGGGACTTCGA…	MCRLLVVFALALVAQVCQGKLRVDSANVIRTVLRTDGQRVQHIIHNGILARNTDIPNHPEELAYREVSDGKELVQAIMRGRDQVLDCDIRKNDEAVATFTETFVPDQFKNPQQIKEENITTLRLGQALPEGLRHIADFHSLLKKCREHHNSLKLSLRRSKQSKEGFSGMVRKKRQIHLPINQGDKIHRAVNAGDESEFGIFPGTNWCGRGSKTSRYEELGPNRDTDRCCRTHDHCPFFIGAMETKYAYLNFRLHTLSHCDCDHTFRSCLRGKTDPTADMVGNLYFNVIGMKCFTFVPKRVCKKRSWWYKCESYEMKYEVAVHDALNY*	KLRVDSANVIRTVLRTDGQRVQHIIHNGILARNTDIPNHPEELAYREVSDGKELVQAIMRGRDQVLDCDIRKNDEAVATFTETFVPDQFKNPQQIKEENITTLRLGQALPEGLRHIADFHSLLKKCREHHNSLKLSLRRSKQSKEGFSGMVRKKRQIHLPINQGDKIHRAVNAGDESEFGIFPGTNWCGRGSKTSRYEELGPNRDTDRCCRTHDHCPFFIGAMETKYAYLNFRLHTLSHCDCDHTFRSCLRGKTDPTADMVGNLYFNVIGMKCFTFVPKRVCKKRSWWYKCESYEMKYEVAVHDALNY
	Gene.40924_L_ruber_9156_g.40924_m.40924	ATGAGAGGAATATCGTCTACGACAGTCCTTCTGGCCCTCTTTTTAGGTTGCTCGGGAAGGCAGATCCGACCCCTGTACATCGCCGGTTTCATGGCCAACAGCATCGCTGATGTAGATGACTACATTGCTGCCGGAGCCAATGTTGTGGAGGCTGATCTGACTTTTGACCACCACAGCGGCCGTGCCTCTGAATTCTACAAAGGGGTCCTATGTAACTGCTTTAGACTCTGCCGCCAGAGAGAAAGTGTCATCAACTATATGGAACATATCAAAGACATCACAACGCCAGGCCACCCCAAATTCAAGCCACGTTTCACTGGCATCGTGTTGATCAGCGCTCAGCTCCAGACAACGTACAAGCACGTCGAAGCTGGGAAGAGTATGGCGGACATCTTGGAC…	MRGISSTTVLLALFLGCSGRQIRPLYIAGFMANSIADVDDYIAAGANVVEADLTFDHHSGRASEFYKGVLCNCFRLCRQRESVINYMEHIKDITTPGHPKFKPRFTGIVLISAQLQTTYKHVEAGKSMADILDRYLFSNENNAKIVFDVAHPNYWTFVDSLVKSLRERQRDDILRKIGAVSNAGKSISEYTQAAGETDLGLWMGDGISNCLEDFSHLDNVKEACQHRDEGREISKVIKWTVGLKKDIRNALWLGVDVIGTDDVADAMSVMKEGEFRGRYRLATSDDDMFARVKGKGPYRYGCQKASIFHHSYICWKDTNIKGNWCKVNEDCTNNKSGCSKAFGLPCL*	CSGRQIRPLYIAGFMANSIADVDDYIAAGANVVEADLTFDHHSGRASEFYKGVLCNCFRLCRQRESVINYMEHIKDITTPGHPKFKPRFTGIVLISAQLQTTYKHVEAGKSMADILDRYLFSNENNAKIVFDVAHPNYWTFVDSLVKSLRERQRDDILRKIGAVSNAGKSISEYTQAAGETDLGLWMGDGISNCLEDFSHLDNVKEACQHRDEGREISKVIKWTVGLKKDIRNALWLGVDVIGTDDVADAMSVMKEGEFRGRYRLATSDDDMFARVKGKGPYRYGCQKASIFHHSYICWKDTNIKGNWCKVNEDCTNNKSGCSKAFGLPCL
	Gene.41631_L_ruber_9450_g.41631_m.41631	ATGAGAGGAATATCGTCTACGACAGTCCTTCTGGCCCTCTTTTTAGGTTGCTCGGGAAGGCAGATCCGACCCCTGTACATCGCCGGTTTCATGGCCAACAGCATCGCTGATGTAGACGATTACATTGCTGCCGGGGCCAATGTTGTGGAGGCTGATCTGTTCTTCGACCAGGGCAGTGGTCAGGCTACTGAATTCTACAAAGGGTATCCATGTGACTGCTTTAGACTCTGCCACAAGAGAGAGACCATCGTCGACTACTTTCAACACATCAAAGAGATAAGCACACCAGGCCACCCCAAGTTCAAGCCGAGTTTTACTGGAGTTGTCATAATCGATGCTAGGCTGGACACGACATCCGCGCACACTATGGCTGGGAAGGATATGGCCAGTCTCCTCTCC…	MRGISSTTVLLALFLGCSGRQIRPLYIAGFMANSIADVDDYIAAGANVVEADLFFDQGSGQATEFYKGYPCDCFRLCHKRETIVDYFQHIKEISTPGHPKFKPSFTGVVIIDARLDTTSAHTMAGKDMASLLSRYLFSNDNNAKIVFDLDHPVYWPFVDSLVAALKERDREDILPKIGLITSAGQFYDEFIQKAQETDLGLWMGDGTTNCLEDFFSTEDVKEGCKLRDEGRGVSKVIRWTVDMQRNIRNAMWMGVDVIGTNDVHDVLSVMNEAEFKGRYRLATANDDHFARVKGVGPYRYGCQKKHLFSSYMCWKDKDSKGNWCYVNEVCTNDKSSCQSAFDLPCM*	CSGRQIRPLYIAGFMANSIADVDDYIAAGANVVEADLFFDQGSGQATEFYKGYPCDCFRLCHKRETIVDYFQHIKEISTPGHPKFKPSFTGVVIIDARLDTTSAHTMAGKDMASLLSRYLFSNDNNAKIVFDLDHPVYWPFVDSLVAALKERDREDILPKIGLITSAGQFYDEFIQKAQETDLGLWMGDGTTNCLEDFFSTEDVKEGCKLRDEGRGVSKVIRWTVDMQRNIRNAMWMGVDVIGTNDVHDVLSVMNEAEFKGRYRLATANDDHFARVKGVGPYRYGCQKKHLFSSYMCWKDKDSKGNWCYVNEVCTNDKSSCQSAFDLPCM
	Gene.42835_L_ruber_9947_g.42835_m.42835	ATGGCCTGTGATGTTCGCCTGGATCACGGGGCGATCACAGAATCTAACTTAAGAATGAGATCGTTGTATATTTCCCTTGTCATCATTTGCATACATTTGCGGTTATCCTCAGGAGCAAAAACGGCCACCTTGGAGAAATCTCTGACATCCTCGGAAGTACAGGCAATGCTTGATTTGCACAATAACTACAGGTCTGTGATCGCTCTTGGACTTCAGAGCGGACAACCACCCGCTGCTAACATGATCGCTTTGGAGTGGGACGATCGACAAGTGAGGACAGCCCAGGGCTGGGCTGATCAATGCATCGGCGGGCACAACATTAATAAAGCACGCCAAGTAAAACCATACATCTTCATTGGACAGGACTACGCGGGCAACTACAGCCCAGAACAGTCCGTG…	MACDVRLDHGAITESNLRMRSLYISLVIICIHLRLSSGAKTATLEKSLTSSEVQAMLDLHNNYRSVIALGLQSGQPPAANMIALEWDDRQVRTAQGWADQCIGGHNINKARQVKPYIFIGQDYAGNYSPEQSVKAWFDEVKDYDYERNHCKKERVCGHYTEVVWAKAKFIGCGQNKCSGRNSMTVVYCDYAPGGNVGDEPPYEKGRACSECPAGYAFCLGKALCASLRACSHNGNNCSCTITSCKNGGKFDTATCFCTCPDGFMGRECQDVCKDTKTACSVYKARGYCEWNSKFSLEMRKECRKTCGWCQYIEDRLHVNSGHVYPKTPTGHVLDGPSIALSSNHWIASPFHDPPQVPHALVSPTVPLAKTAFHVPPQVPHTLPTVPLAKTAAPVPAISV…	AKTATLEKSLTSSEVQAMLDLHNNYRSVIALGLQSGQPPAANMIALEWDDRQVRTAQGWADQCIGGHNINKARQVKPYIFIGQDYAGNYSPEQSVKAWFDEVKDYDYERNHCKKERVCGHYTEVVWAKAKFIGCGQNKCSGRNSMTVVYCDYAPGGNVGDEPPYEKGRACSECPAGYAFCLGKALCASLRACSHNGNNCSCTITSCKNGGKFDTATCFCTCPDGFMGRECQDVCKDTKTACSVYKARGYCEWNSKFSLEMRKECRKTCGWCQYIEDRLHVNSGHVYPKTPTGHVLDGPSIALSSNHWIASPFHDPPQVPHALVSPTVPLAKTAFHVPPQVPHTLPTVPLAKTAAPVPAISVARLNPPATKPSVALGQMTECVDHFFDHAACARWAAANL…
	Gene.45105_L_ruber_10968_g.45105_m.45105	TTTCTTAAGCTTCTTTTAAATGTCCCGGTATATAAGCCTAAGGGAGTTGAGGCGACTGTTAAAATCGTCTTGTTCATTGTCAGGCGCCGTGTAAACTTGGATTTCAATATCATGAAACTTCTTCGCTGCCTTGTCGCTTGCAGTATCGTCTTATTTGGAAAAGCCTTTATTTCCATCCAAGCCGCGGATTGTCCAGAGAAGTATAAAGTCCTTGATTATGGTGGTAAGAAGCATTCGAGATGTCTTGATCCGGCTTCGAATTACAAATCGGGAGGTGTATCCTCCATGGCCGACCAGACCGTCATAGTGGACGACCACAACACATACAGAAGCAACGTCAATCCAGCCGCCAGCAACATGCAGAAAATGTACTGGGACGACGAATTAGCCAAGATAGCA…	FLKLLLNVPVYKPKGVEATVKIVLFIVRRRVNLDFNIMKLLRCLVACSIVLFGKAFISIQAADCPEKYKVLDYGGKKHSRCLDPASNYKSGGVSSMADQTVIVDDHNTYRSNVNPAASNMQKMYWDDELAKIAFGWASQCQSGHEKSYYWRQVPDVYPVGQSVANGSVSTSWKAVIAAWQSEVKGFVFGDESLQLVNHAHYTQLVWHDSSKIGCASAICDGINQFRIFVCNYAPAGNISPGWTSPYAKSTDGSSCGKCQSACSNKLCDLKDFMCFNGGTLDLEKKTCSCASYSAAFNNGAQCTLDCSKILPDARRMYYQCPRSMEKCMLMRTSSLYCPDSCNVCPKDSAKSGGGSGTSGSSGGNTPNTSGTGSQNAGTNTGGAGGNGGTKSWQNPRPKS…	FLKLLLNVPVYKPKGVEATVKIVLFIVRRRVNLDFNIMKLLRCLVACSIVLFGKAFISIQAADCPEKYKVLDYGGKKHSRCLDPASNYKSGGVSSMADQTVIVDDHNTYRSNVNPAASNMQKMYWDDELAKIAFGWASQCQSGHEKSYYWRQVPDVYPVGQSVANGSVSTSWKAVIAAWQSEVKGFVFGDESLQLVNHAHYTQLVWHDSSKIGCASAICDGINQFRIFVCNYAPAGNISPGWTSPYAKSTDGSSCGKCQSACSNKLCDLKDFMCFNGGTLDLEKKTCSCASYSAAFNNGAQCTLDCSKILPDARRMYYQCPRSMEKCMLMRTSSLYCPDSCNVCPKDSAKSGGGSGTSGSSGGNTPNTSGTGSQNAGTNTGGAGGNGGTKSWQNPRPKS…
	Gene.45934_L_ruber_11378_g.45934_m.45934	ATGTCCAATCTTCGACTGTCGCTGTTGGCTCTCGTTCTAGGAGTGTGCATCACCTCTGTTGTAGGGATGCCTAAAGATGCTCCAGAAACCCGAGAAAAGCGTGATCTCCTGCAGCTTGGCTTCATGTTGGAGTGCAGCACTAATAGGAGTATGTGGGACTACAATGGGTACGGGTGCTACTGCGGCCTCGGCGGATCAGGGACACCACTAGATGAAACGGACACATGCTGTCAGACCCACGACCACTGCTACGAAAAGATGCACAACGATAAGACATGCGCTTATGACATCGAGGTGTACACCGTATTCTATAGATACACCCCGTGTTCGCTCTGCAGTGACCTTTCCACCTACACCAGCTGGATCTACAAATTTCTCGCGGGGTCCCCCGAGTGCCGC…	MSNLRLSLLALVLGVCITSVVGMPKDAPETREKRDLLQLGFMLECSTNRSMWDYNGYGCYCGLGGSGTPLDETDTCCQTHDHCYEKMHNDKTCAYDIEVYTVFYRYTPCSLCSDLSTYTSWIYKFLAGSPECRYRLCQCDSALAACVKKASPSFNPAYKYYNKKTCKQLKRWTDIYSTKEKHHGADNRGSYKIGEEIRRPRLTKAAMFHGRQHERLRRSRANTFSKQT*	MPKDAPETREKRDLLQLGFMLECSTNRSMWDYNGYGCYCGLGGSGTPLDETDTCCQTHDHCYEKMHNDKTCAYDIEVYTVFYRYTPCSLCSDLSTYTSWIYKFLAGSPECRYRLCQCDSALAACVKKASPSFNPAYKYYNKKTCKQLKRWTDIYSTKEKHHGADNRGSYKIGEEIRRPRLTKAAMFHGRQHERLRRSRANTFSKQT
	Gene.47888_L_ruber_12310_g.47888_m.47888	CCCGTTGGTGGTAGAAACTCATTCTTGGACAACACAATGGAGTGGACTTGGTTACTTATACTTGCAGCAGCCCTCGTCCAGATCACCAAAGGCGATGACGAAGGTGGACCAGCGCTGGGATTCATTTCAGTCGGTACCAAGGAGATAGACAAGAGAGTGCCTTGTGCAGCCAAGTTCTATCAATTCAACCCGCTCCATACAGCTTGTTTGCGCCCAGGACGGGATGGACCTCAGGATGGTGTTCCTCCAAGTGATCGTCAGCTGATCGTCAATACCCATAACGACTACCGAAGCAAACAGTACGCTACCAACATGGAAAAGATGTACTGGGATAATGAGCTGGCCATGATAGCGCAGAAATGGGCGGACAACTGCGACTACAAGCATGATAGCAGCGGC…	PVGGRNSFLDNTMEWTWLLILAAALVQITKGDDEGGPALGFISVGTKEIDKRVPCAAKFYQFNPLHTACLRPGRDGPQDGVPPSDRQLIVNTHNDYRSKQYATNMEKMYWDNELAMIAQKWADNCDYKHDSSGQRIIPKRMAVGQNIAMDTYAKKDWKQPMALWYDEIKDFTYGGNNVFHKVGHFTQIVWAETPLIGCGYTRCPANTQFSRPWNFYVCNYGPAGNLYDRISKPYKQGPRGSDCMESKNGLCDCKGKLCMNGGTLDVRTCKCKCLNVPWVMQPHCEVNCAKAKDTDFCNGAFGPNPCQYSNVPLEYCPKLCNLC*	DDEGGPALGFISVGTKEIDKRVPCAAKFYQFNPLHTACLRPGRDGPQDGVPPSDRQLIVNTHNDYRSKQYATNMEKMYWDNELAMIAQKWADNCDYKHDSSGQRIIPKRMAVGQNIAMDTYAKKDWKQPMALWYDEIKDFTYGGNNVFHKVGHFTQIVWAETPLIGCGYTRCPANTQFSRPWNFYVCNYGPAGNLYDRISKPYKQGPRGSDCMESKNGLCDCKGKLCMNGGTLDVRTCKCKCLNVPWVMQPHCEVNCAKAKDTDFCNGAFGPNPCQYSNVPLEYCPKLCNLC
	Gene.48438_L_ruber_12571_g.48438_m.48438	TGCGGCAAAACCCAGAGGACCACTATTGCTGATGACATGACGAACGACTCGCGTCTCGGGACTGTCGCCGTGTTGTGCGCCTTTTTCCGACTTTCGGCTGCCATTGGGTGCATTGGAAGTAACCGAAAGCCTGTAGATTGGTTCGTGGCGTACAAGTTGCCGAAGATAGAAGGCTCGGATAAGCTAATCAAGGCGGGAGTTGCGCATCTCTATCTGGACGCGGTCAACGTGAAATGGGTGCTCTCGGACATACCGGTGAATGCCTCCAACCAAGCCATGGGGTTCACCCTTGACCAGATATACAAGGCAGCTGAACGGGATGAAATAGCCTACCTGATGTATAACGATGAACCACCAGACGGTTCAAAGCATAATAATAACAGGGGCCATCTCAAAGGG…	CGKTQRTTIADDMTNDSRLGTVAVLCAFFRLSAAIGCIGSNRKPVDWFVAYKLPKIEGSDKLIKAGVAHLYLDAVNVKWVLSDIPVNASNQAMGFTLDQIYKAAERDEIAYLMYNDEPPDGSKHNNNRGHLKGVVAFDDKQGFWLVHSVPKFPPVAEEGYAYPGTRHDNGQMFLCISLDGSYFNKIAKQLLVSWPAVFDFNIPKSSRYYADPDLQQVVNGKHNDTLPTSVFILPTLHSQKFISFSKNRDWSQDLYTDLVAPYFKSSLYAETWQRAGRGSMDSNCTTAYKVENIRGIALPFAINFSETKDHSKWALTSSTGVQWICIGDINRQESQMHRGGGTVCTHQLALWKAFHDAVDRYEQCPHSEKTHPARETDARLKFKPGHL*	CGKTQRTTIADDMTNDSRLGTVAVLCAFFRLSAAIGCIGSNRKPVDWFVAYKLPKIEGSDKLIKAGVAHLYLDAVNVKWVLSDIPVNASNQAMGFTLDQIYKAAERDEIAYLMYNDEPPDGSKHNNNRGHLKGVVAFDDKQGFWLVHSVPKFPPVAEEGYAYPGTRHDNGQMFLCISLDGSYFNKIAKQLLVSWPAVFDFNIPKSSRYYADPDLQQVVNGKHNDTLPTSVFILPTLHSQKFISFSKNRDWSQDLYTDLVAPYFKSSLYAETWQRAGRGSMDSNCTTAYKVENIRGIALPFAINFSETKDHSKWALTSSTGVQWICIGDINRQESQMHRGGGTVCTHQLALWKAFHDAVDRYEQCPHSEKTHPARETDARLKFKPGHL*
	Gene.48539_L_ruber_12613_g.48539_m.48539	ACACCAATCATGGCTTCTGAGACGTTTATCATATTTGTATGCATGGCTGTTGTGGTTTTTGGTCAAAGCAAAGACAAAAGTTTTACGAATGAAGAAAGACAGTATATCCTTGATCTTCACAATTATCTGAGGATGAAGGTGGCTACGGGGAAGGAAAGTAACCAACCACCTGCTGATTACATGCTGGCCATGGAATGGGATGATCGTTTAGAGGAACGCGCACAGAAATGGGCTGATGGCTGTCCGACCTACCACAGCCAAGATGGGTCGTGGTACCGAAAGGTCAAACCATATGAAACGGGAGAGAATCGCGTCGATGGAGCATTGTATGCAAATTTTGAAAAAGCGATCGCCGAGGGCTGGTATGGTGAATACAAGGGATACCACTATGACTCCAAC…	TPIMASETFIIFVCMAVVVFGQSKDKSFTNEERQYILDLHNYLRMKVATGKESNQPPADYMLAMEWDDRLEERAQKWADGCPTYHSQDGSWYRKVKPYETGENRVDGALYANFEKAIAEGWYGEYKGYHYDSNHCSMSMCGHYTQVTWQNTTLLGCGWNRCKGRSPVMFCHYGPIGNIYPPNGNSPRRPYLVAAKGAQCKKCPMGFEFCMNNGLCAAPSACGSSASKCICPITSCKNGGKLNKKKCHCECKPAWEGTHCERPCKDTFGWCSMASNKAGCVWDSSKHEWATTVCRKTCGVCGLTLDRDDGKSNKKSIKSNAPTTKPKNPKKIGGGGKPGAAKCPNKAGDNDCEGWAAEGQCKDNPKYMKKNCARSCNSCPVCKNVRGDADCDPWADSGEC…	QSKDKSFTNEERQYILDLHNYLRMKVATGKESNQPPADYMLAMEWDDRLEERAQKWADGCPTYHSQDGSWYRKVKPYETGENRVDGALYANFEKAIAEGWYGEYKGYHYDSNHCSMSMCGHYTQVTWQNTTLLGCGWNRCKGRSPVMFCHYGPIGNIYPPNGNSPRRPYLVAAKGAQCKKCPMGFEFCMNNGLCAAPSACGSSASKCICPITSCKNGGKLNKKKCHCECKPAWEGTHCERPCKDTFGWCSMASNKAGCVWDSSKHEWATTVCRKTCGVCGLTLDRDDGKSNKKSIKSNAPTTKPKNPKKIGGGGKPGAAKCPNKAGDNDCEGWAAEGQCKDNPKYMKKNCARSCNSCPVCKNVRGDADCDPWADSGECRKNAKWMKKNCAKSCKACA
	Gene.48775_L_ruber_12726_g.48775_m.48775	ATGTTGCATTCGAGGATTATTTTTTGTTTTATCTATATTATTTGCGTCACAGTAGCCAATGGACGGGTCACGGTGATGACCGACAAAGAGAAACCTTGCAGCTTTCCGTTCATCTACCGCGGTGTCCTGAATTATGATTGCCGCTACGAGGGCAGCCCCGGCCGTGCCTGGTGCAGTCTAACGCCTAACTTTGACAGAGACCGAGAATACGGATGGTGCGATGCATCTGCGAGCCCAAAGATGGAAACTTTCGGAGGAACTGCAAATGGTGTTGGATGCAGGTTCCCATTCATATTTGATGGCAAGGAATACAAATATTGCGTTGTTCAATCGTCCATACCCTGGTGCGCTACGACCAGTAGCTACGACCGAGACAAGATATGGGGTTATTGTGTGGGA…	MLHSRIIFCFIYIICVTVANGRVTVMTDKEKPCSFPFIYRGVLNYDCRYEGSPGRAWCSLTPNFDRDREYGWCDASASPKMETFGGTANGVGCRFPFIFDGKEYKYCVVQSSIPWCATTSSYDRDKIWGYCVGYTPENQFRPFSSDHVGVLSFGDAQVLGTSTRSMIVHIHNKLRNDVSPSATNMLKMAYDVDLENLARKWVNLCNKDIGKHPAINNLPGSVSVGQSAFSSNSEKPATWLTVIMAWHNEVQHFTYGISSVSGETGHYTQVVWAKTSLIGCAMKKCSDRYHVYACNYGPSGNFSPEYKPYEKGTAGSSCKNRDSTYRNLCDCDGENICRNGGAVDTQTCTCECKEGQVGSRCAIDCGAYKDPGYCTEDYGVKWCTKASNVPFVCPKRCGV…	RVTVMTDKEKPCSFPFIYRGVLNYDCRYEGSPGRAWCSLTPNFDRDREYGWCDASASPKMETFGGTANGVGCRFPFIFDGKEYKYCVVQSSIPWCATTSSYDRDKIWGYCVGYTPENQFRPFSSDHVGVLSFGDAQVLGTSTRSMIVHIHNKLRNDVSPSATNMLKMAYDVDLENLARKWVNLCNKDIGKHPAINNLPGSVSVGQSAFSSNSEKPATWLTVIMAWHNEVQHFTYGISSVSGETGHYTQVVWAKTSLIGCAMKKCSDRYHVYACNYGPSGNFSPEYKPYEKGTAGSSCKNRDSTYRNLCDCDGENICRNGGAVDTQTCTCECKEGQVGSRCAIDCGAYKDPGYCTEDYGVKWCTKASNVPFVCPKRCGVCP
	Gene.50154_L_ruber_13416_g.50154_m.50154	ATGCAGAAGATGTCGTGCATAATCTTAAACCTGGTTCTGGTTCTACTCGTGACCAGTGTCTACGTAACCGAAGCTAAGGGTAGATGCAAACCGAAGTACGCGAAATTCGTCAAGGACCACACGGCCTGTTCAACAGTGGACAATTCAGTCGGCGGCGTCAAAGGAATCGACGATGCTACTAAGGCTAAAATACTGAAACTGCACAATGATTATAGGGCGAAACAGGACGCCACGGATATGTTAAAAATGTTTTGGGACGATGAAATTGCCATGATTGCTCAGAAGCATGCGGAAAAATGTGTTTGGGGTCATGACAAAGGATACCAACGAAGCATTCCCGGGCGGTTCGGCGTAGGCCAAAACATTGCTATTGGCTGGAGCACTTGGGAATTGGCGCTG…	MQKMSCIILNLVLVLLVTSVYVTEAKGRCKPKYAKFVKDHTACSTVDNSVGGVKGIDDATKAKILKLHNDYRAKQDATDMLKMFWDDEIAMIAQKHAEKCVWGHDKGYQRSIPGRFGVGQNIAIGWSTWELALKDWYIEVKDFEYGKGPKSSNKVIGHFTQMVWAKSNALGCGYAKCNYKGRVSDYYVCNYGPAGNGRNPAKPFTKGTKGSECKKKTSDGLCDCGTTECDNNGVLNTKTCNCECPNQPWILKEGHCRIDCSKISSSPETSFVCWEAADCYIYLDMMANCPNLCNQCVKAASIITTTKSTVPSTTSATTSTTSASPTTTPPKMESITTPTICANNRGLREQLKELKEYSPDTWQGLIRKYPCLNSIF*	KGRCKPKYAKFVKDHTACSTVDNSVGGVKGIDDATKAKILKLHNDYRAKQDATDMLKMFWDDEIAMIAQKHAEKCVWGHDKGYQRSIPGRFGVGQNIAIGWSTWELALKDWYIEVKDFEYGKGPKSSNKVIGHFTQMVWAKSNALGCGYAKCNYKGRVSDYYVCNYGPAGNGRNPAKPFTKGTKGSECKKKTSDGLCDCGTTECDNNGVLNTKTCNCECPNQPWILKEGHCRIDCSKISSSPETSFVCWEAADCYIYLDMMANCPNLCNQCVKAASIITTTKSTVPSTTSATTSTTSASPTTTPPKMESITTPTICANNRGLREQLKELKEYSPDTWQGLIRKYPCLNSIF
	Gene.50378_L_ruber_13534_g.50378_m.50378	ACACCAAAACGTGCCACTACGGTGGCGACAACCAATAAGATATCGTCCATGACCACCATGGAAATGATAAAGCCTCCAGTTACGACATCAACTACTACTACTGTTGGTACAACTACCCAGAGCGCTACTACTAGTACAACTCCAACTCCCACAACGAATCCACCTCCCGTAGTCACAACTACCCTAAGAACAGCTACACATGTACCGACGACTGCATCACAACCTACGGCAATAAAAGTAGCAACAAGCCCTGTGGCAACACCAGTCACCCCTCCGCATCCATCAAACTGGACCCGATTCCGTGGCCACCTGTACAGCTGCATCCGGGAGAAGCTGTCGTTTGAGGATGCTGAGAAGCGTTGTTTGAAATATGATGGCCATCTTGCCAGCATCCATAGC…	TPKRATTVATTNKISSMTTMEMIKPPVTTSTTTTVGTTTQSATTSTTPTPTTNPPPVVTTTLRTATHVPTTASQPTAIKVATSPVATPVTPPHPSNWTRFRGHLYSCIREKLSFEDAEKRCLKYDGHLASIHSKEEYDLVVRLIPRTEQYPQAWIGMRVHHTATGQTSFKWTDGTKDDHKVMPMKLDGRPTGANAARVVITRTRPHGMVHDTKGAFNKYYFVCRAVDMTK*	TPKRATTVATTNKISSMTTMEMIKPPVTTSTTTTVGTTTQSATTSTTPTPTTNPPPVVTTTLRTATHVPTTASQPTAIKVATSPVATPVTPPHPSNWTRFRGHLYSCIREKLSFEDAEKRCLKYDGHLASIHSKEEYDLVVRLIPRTEQYPQAWIGMRVHHTATGQTSFKWTDGTKDDHKVMPMKLDGRPTGANAARVVITRTRPHGMVHDTKGAFNKYYFVCRAVDMTK*
	Gene.50684_L_ruber_13690_g.50684_m.50684	ATGGAAATAATTATGATGTTATTTTCGTCTGGAGTGACTTTGATGTTGATATTCTGCTTCGGCAGCTCATTTGCTGATCAGACGCCATTTTGGGCAATCTACCATCTATCCAATGACGAGAAAGCAGTATCCGACGGCTTAGGATTGGGAGCCAATGCGTTTGAAACCGACGTGCAATTCGGCGAGGATGATATGCCGTCCATAGTCTTGCATACTAGCCCCTGCTTCAGAGGTGTTTCCAAATGTGATGGGGATGACTATTGTACGAGACAGACTGAGGCTATTCCTCATATTCAGCATCTGCGTGATATGAGTACCCCAAACCACACAGACTATGACGCACAGTTCAGTGGATTTGTGTGGTTGGACCTAAAAGTAAAACTACCTGGCAATAACGGA…	MEIIMMLFSSGVTLMLIFCFGSSFADQTPFWAIYHLSNDEKAVSDGLGLGANAFETDVQFGEDDMPSIVLHTSPCFRGVSKCDGDDYCTRQTEAIPHIQHLRDMSTPNHTDYDAQFSGFVWLDLKVKLPGNNGYFKRVGKNLANVMVDDVFVTVNHDSRLKCGLEVYGGSSLHVYLGLADQLKKRDREDILKRMVIIDELHNHHDDDKITGFWASSGCSDCNLTCGLDFEAAKEASSLRDSGNQGVDKVVRWTIDVEDHIRENLRVGIDAFCTNHPETVGSILKEDEFKELFRLATNEDKICGKCDA*	DQTPFWAIYHLSNDEKAVSDGLGLGANAFETDVQFGEDDMPSIVLHTSPCFRGVSKCDGDDYCTRQTEAIPHIQHLRDMSTPNHTDYDAQFSGFVWLDLKVKLPGNNGYFKRVGKNLANVMVDDVFVTVNHDSRLKCGLEVYGGSSLHVYLGLADQLKKRDREDILKRMVIIDELHNHHDDDKITGFWASSGCSDCNLTCGLDFEAAKEASSLRDSGNQGVDKVVRWTIDVEDHIRENLRVGIDAFCTNHPETVGSILKEDEFKELFRLATNEDKICGKCDA
	Gene.52300_L_ruber_14563_g.52300_m.52300	GTCACCATGAAGGTAACGTGGTTGTTGGCCGTTCTCCTCGTACTGGCCTTGGCAGTCGAAGAATCAGAGTCAGGATGGTGGAGAAAGAAAGCCCGCGCAAGGAAGGCAAAGAAAACAGCAAAAAAGGCGACATTGTCTTGCAAGAGTAAAAAATGGCGTTTGCGCGGAGAATACTGCTACCAGCTGTTCACAAAGAAATTGGGCTTCATGGAGGCTGAGGAGGCATGTAACGACGAAGATGGTCACCTGGCCAGTATCACCACTAAAAAAGAGCTCAGTTTCGTGGGGAAAATGATGAGGGACACTAAGCGGAAGGGATATTGGCGCGGTGTTGTGAGGACTTGGGTCGGGCTGCTTTTAGACGAGACAGTCAACCCTCCGAAATATGTCTGGACCGAT…	VTMKVTWLLAVLLVLALAVEESESGWWRKKARARKAKKTAKKATLSCKSKKWRLRGEYCYQLFTKKLGFMEAEEACNDEDGHLASITTKKELSFVGKMMRDTKRKGYWRGVVRTWVGLLLDETVNPPKYVWTDRSVTKYRPTIKGALGKSWSRGLAALGRHLSGKKGKKGAVPSKFETAIIGRLAHIYRVVPKAATSKYTYVCKAEASKCPRGWRQWQKRCYRYFPKPALTFDDAEKYCNKKKGHLASLHSDAEYEMLLHMMKIKSGTTYGWTGVIIDHKQQSWKWTDGSSPGYLPSKSKLDDKPKGADVARLIYHDGKPIGLYDTLRSKKYGFFCKIGKAKATNTAKPKSTTAKTFTK*	GWWRKKARARKAKKTAKKATLSCKSKKWRLRGEYCYQLFTKKLGFMEAEEACNDEDGHLASITTKKELSFVGKMMRDTKRKGYWRGVVRTWVGLLLDETVNPPKYVWTDRSVTKYRPTIKGALGKSWSRGLAALGRHLSGKKGKKGAVPSKFETAIIGRLAHIYRVVPKAATSKYTYVCKAEASKCPRGWRQWQKRCYRYFPKPALTFDDAEKYCNKKKGHLASLHSDAEYEMLLHMMKIKSGTTYGWTGVIIDHKQQSWKWTDGSSPGYLPSKSKLDDKPKGADVARLIYHDGKPIGLYDTLRSKKYGFFCKIGKAKATNTAKPKSTTAKTFTK
	Gene.53961_L_ruber_15534_g.53961_m.53961	ATGAAGGTCTTGGTTTGTTTAGTAGTGCTTTTCTCAACCCTTGTCTCCGACTCTATTGGGAGGAGTATTCAAGGCGAAAAAAGACGTGTCGTCAGAAGACAGTTCGGCATTTTCCCAGGGACCCTTTGGTGTGGCGCAGGTGATAGTGCAACTTCCCCAAATGACCTTGCTACTGGCACAGGCAGAGCGGCTGATATGTGCTGCAGGGAACATGACTCATGTCCAACACAGGTCCTCCCGTACAAGTACGATCATGGTATATTCAACCTCAGGCCATGGCCAATCTCCCACTGCAGCTGTGACACCAAGTTCTACGACTGCCTAACTGCCAACAAAGATGCTGTATCCGACAGCGTGGGCACGATGTACTTCAACAAACTACGGGTGCCCTGCTTTGAA…	MKVLVCLVVLFSTLVSDSIGRSIQGEKRRVVRRQFGIFPGTLWCGAGDSATSPNDLATGTGRAADMCCREHDSCPTQVLPYKYDHGIFNLRPWPISHCSCDTKFYDCLTANKDAVSDSVGTMYFNKLRVPCFENGKTTMRTYIIQTNPAH*	RSIQGEKRRVVRRQFGIFPGTLWCGAGDSATSPNDLATGTGRAADMCCREHDSCPTQVLPYKYDHGIFNLRPWPISHCSCDTKFYDCLTANKDAVSDSVGTMYFNKLRVPCFENGKTTMRTYIIQTNPAH
	Gene.54609_L_ruber_15904_g.54609_m.54609	ATGGACAGGAGGACCCTTTGTGTGCTCGCTCTCGCGACTTTGTTGCTGATGTTTGGTGTTCGTACTACATTCGCCCAGGCCAAAGAAGAAGCGTGTAGTGGAGCAAAATGCGGTACTGGTGAAAAATGCGAGGCAATGTTTTCCTGTTCGCCGAAACCATGCAAAGGCAATTACATCCCGAGCTGCATTCCCGATTACAGCTATCCAATCTGTAATCTGCCGTCGAGAACCGGGCGATGCTACGCCAGCTTTTCGAGGTTCTACTACAACAGAGCGAAAGGTGAATGTTTGTCGTTCACGTACGGAGGATGCGACGGGAATGGAAACAGATTTGACTCAAAGGAGGACTGTGAGAAAAGATGTCCCCACCAATGA	MDRRTLCVLALATLLLMFGVRTTFAQAKEEACSGAKCGTGEKCEAMFSCSPKPCKGNYIPSCIPDYSYPICNLPSRTGRCYASFSRFYYNRAKGECLSFTYGGCDGNGNRFDSKEDCEKRCPHQ*	QAKEEACSGAKCGTGEKCEAMFSCSPKPCKGNYIPSCIPDYSYPICNLPSRTGRCYASFSRFYYNRAKGECLSFTYGGCDGNGNRFDSKEDCEKRCPHQ
	Gene.57217_L_ruber_17556_g.57217_m.57217	ATGGAAGGCGGCATGACACGAAATTACCTATTTATGGTGACAGCGTTGCTCGTTGTCATGGAAGCTGGAGCGCAGACCTGCAGCAAACGTTTCAGCCTTTGGGAGCCAAACCATTCAATGTGTCTAAAGGTTTCACCCGACCTCGAACAGTCAGGCATACCATCTGGGACGGAGCGGGTAACCATTGTCGATGAGCACAACAAGTTCAGAGCGGGAGTGACCCCAACGGCGACAAACATGGGGAAAATGTATTGGGATGATGAACTAGCCAAGATGGCGAAGGGCTGGCTCTCGACGTGCGTCGGGATGGTACACGATAAGGGGCCGCAAAGGTTCAGCCCAGGAAAGTACGGCGCTGGCCAGAATCTGGCAATGGGGTCGTTCTCGAAAGGCTGGCCG…	MEGGMTRNYLFMVTALLVVMEAGAQTCSKRFSLWEPNHSMCLKVSPDLEQSGIPSGTERVTIVDEHNKFRAGVTPTATNMGKMYWDDELAKMAKGWLSTCVGMVHDKGPQRFSPGKYGAGQNLAMGSFSKGWPSVVGGWHSEVKDFKYGNQALMSANFKKIGHYTQVVWAKTTRVGCAWVKCKGKSKVYGCNYAPGGNLGSSLATPYKSGASCADCTGKCSNKLCDCGVKVCYNYGTLDLKTCACTCSSKSGLFLANKDCALSCDKAADNAKDTSKSTKCAALSKKSTRQQDCRSNYRYTALACPWTCDICPYADHASLDSSAVRSSQSIVGFTVTFALALLPCFLLRMLGL*	QTCSKRFSLWEPNHSMCLKVSPDLEQSGIPSGTERVTIVDEHNKFRAGVTPTATNMGKMYWDDELAKMAKGWLSTCVGMVHDKGPQRFSPGKYGAGQNLAMGSFSKGWPSVVGGWHSEVKDFKYGNQALMSANFKKIGHYTQVVWAKTTRVGCAWVKCKGKSKVYGCNYAPGGNLGSSLATPYKSGASCADCTGKCSNKLCDCGVKVCYNYGTLDLKTCACTCSSKSGLFLANKDCALSCDKAADNAKDTSKSTKCAALSKKSTRQQDCRSNYRYTALACPWTCDICPYADHASLDSSAVRSSQSIVGFTVTFALALLPCFLLRMLGL
	Gene.59713_L_ruber_19170_g.59713_m.59713	GAAAGGAAGAAGTCAATCGTCAGCAAAAGCCGAACTGTTAATACTGCGTTGAAGATGGTGTTTTTGAAAATGTGCGGAATGTTTCTGGCAATCTTATTTTTTGTTTGCTGCCTGACGCTACATTCCACAAATGGGGCTGCTGTGGGGATTCGAAAACACGAGTCGAATGACCAAAACGCCGTGACAGGTCAAAGAAATATGACGGAACATAAGTTTCTCCGTCGTCAAAGAAGAGCTATCAGCGCCGTGATTGGTAGTGCGATTGCAGCTGGGACCTCTCTCATTGGAACTACAACACAAGCGCTGGTTACCAATAATGGCTTTACTGTCACAATCGGGATTGAAGTTGAAAACTACAGCAAATGGTTGCTTTCGCAGCCAGAGGTGTACAATGGCCAC…	ERKKSIVSKSRTVNTALKMVFLKMCGMFLAILFFVCCLTLHSTNGAAVGIRKHESNDQNAVTGQRNMTEHKFLRRQRRAISAVIGSAIAAGTSLIGTTTQALVTNNGFTVTIGIEVENYSKWLLSQPEVYNGHGYVSNSPRPIRPGTRETMVAHKGSGGTGTYGTVSWRLNLDGNDDTRVVLMWSAPYNFDFYSNAFGVGICLSDISVDDNYDDNGDEHTFNAMYYGNTQLSDVRYYYYTVKPVSYCCLSFCVTATMGTSHKPEAHVSIFPRHHENLADSIKPAVSKVAYETFVQRHVQAPQGNLQSRRN*	ERKKSIVSKSRTVNTALKMVFLKMCGMFLAILFFVCCLTLHSTNGAAVGIRKHESNDQNAVTGQRNMTEHKFLRRQRRAISAVIGSAIAAGTSLIGTTTQALVTNNGFTVTIGIEVENYSKWLLSQPEVYNGHGYVSNSPRPIRPGTRETMVAHKGSGGTGTYGTVSWRLNLDGNDDTRVVLMWSAPYNFDFYSNAFGVGICLSDISVDDNYDDNGDEHTFNAMYYGNTQLSDVRYYYYTVKPVSYCCLSFCVTATMGTSHKPEAHVSIFPRHHENLADSIKPAVSKVAYETFVQRHVQAPQGNLQSRRN*
	Gene.62977_L_ruber_21677_g.62977_m.62977	ATGCAGTTGTCAAATGAACGTGCCATGTTTGAGAGCACAGCCCACAGCACGACCAGAACTGGCCTCATAGTGACCACGGTTCTAGTTTTGCTAATCTCTCCGTTCTTAGTGATGGGAAAGAGCCCTTGTTTTGATCTACCCGGAGAACGGCAACCATCATGGTGCAAACCAGGGTGCCATAAAGTAGGTTTTCGACAACCGGTGGCAATACCAGGCTGTATAAAATTCTGGAGTGAAACGAACGCTTGTCGTGGTTTCTGTATGTCCGAGTCCTATCCATCCCTTGCCGATATCCTCCACATTGCACCCAAACAGACGATCACGACGGCTGGCAGATGTTGCGTGATGAAACCAAAAACGATAAAATATAACGTATATTGCCGTGGCGGCAACAGGACT…	MQLSNERAMFESTAHSTTRTGLIVTTVLVLLISPFLVMGKSPCFDLPGERQPSWCKPGCHKVGFRQPVAIPGCIKFWSETNACRGFCMSESYPSLADILHIAPKQTITTAGRCCVMKPKTIKYNVYCRGGNRTVMVKSAISCYCGSCQKY*	KSPCFDLPGERQPSWCKPGCHKVGFRQPVAIPGCIKFWSETNACRGFCMSESYPSLADILHIAPKQTITTAGRCCVMKPKTIKYNVYCRGGNRTVMVKSAISCYCGSCQKY
	Gene.64507_L_ruber_22903_g.64507_m.64507	GTTATGATGAAAACACATTTCCTTGTGTTATGTCTGATGTTTATAATCGGTGTCTGCCTGGGAGACTATGTTTCAAATGTAACACCATGCACAGTAAAGAAGTGGACGATTAGAGTCGAGAAGCCGCCCTTTCAAACACCTTATGGTCGAATGTTACAATGCAAGGGGGATGTAGTGGTGAGAGGATGCAGAGGTCTATGCGAAACATTTGAGAGAGGAACGTACGAACCGCCCTACCTGTACCGTCATCACGTGCAATGTACGTATAATCGCATTACATTCCGTGACGTAGAACTCAGTGAATGCGACGAGGGTTACCCTCAGCGGACTTACCGCGTGTTCGAAGCGGCCGAATGTGGCTGCAAACCTTGCACTAGCGGACACAACTGTGTAGGCCTA…	VMMKTHFLVLCLMFIIGVCLGDYVSNVTPCTVKKWTIRVEKPPFQTPYGRMLQCKGDVVVRGCRGLCETFERGTYEPPYLYRHHVQCTYNRITFRDVELSECDEGYPQRTYRVFEAAECGCKPCTSGHNCVGLING*	DYVSNVTPCTVKKWTIRVEKPPFQTPYGRMLQCKGDVVVRGCRGLCETFERGTYEPPYLYRHHVQCTYNRITFRDVELSECDEGYPQRTYRVFEAAECGCKPCTSGHNCVGLING
	Gene.70348_L_ruber_28288_g.70348_m.70348	CAGATTATTCCATTTTTGTTGCTTCACCGTGGAGGTCCGTCATCCAGAATCTCTTCAACCAATAGAAATTTAAGGAAAATGAAAATCCATGTGCTTTTACTGGTCGTTGTGACCGTTTGTTTGGCCAAGGCCAATGTCGAGAAGTCAACCCCGGCGTTTAATGCTAGGAAGTTCAAGCGCGATATCATTACGGCACATAGAAACTACCGAGATGGTGAACCAGCGACAGACATGAAGGCAATGAAATATGACAACACGATGGCTTCGTTTGCTCAGCAATGGGTGGATCGTTGTGAGTGGGAGCATGGCCACGTCGATGGAGAAAAGGACGCCATGGGGACATATGTTGGTCAAAACCTGTGGATGAGCAGCGGTACTAACCCAACGGATGTTGGCAAG…	QIIPFLLLHRGGPSSRISSTNRNLRKMKIHVLLLVVVTVCLAKANVEKSTPAFNARKFKRDIITAHRNYRDGEPATDMKAMKYDNTMASFAQQWVDRCEWEHGHVDGEKDAMGTYVGQNLWMSSGTNPTDVGKKVSSSWFNEKKNYDIKNHKCAPGTMCGHYTQIVWASTTKVGCGFKLCECKTGKLGDFACRKADSKPYSWMFVACHYAPGGNYQGARPYTVAE*	NVEKSTPAFNARKFKRDIITAHRNYRDGEPATDMKAMKYDNTMASFAQQWVDRCEWEHGHVDGEKDAMGTYVGQNLWMSSGTNPTDVGKKVSSSWFNEKKNYDIKNHKCAPGTMCGHYTQIVWASTTKVGCGFKLCECKTGKLGDFACRKADSKPYSWMFVACHYAPGGNYQGARPYTVAE
	Gene.80447_L_ruber_40451_g.80447_m.80447	CGGGCGTCGTACACAAGTCAGTTCCAGCCTCAATCATTGATTTCCAACGTGTCTTTCGAAGTTAGAGAATACGTTTTACCCACATTTTCGGTTAACATCAAGACTCCAAATTTCATCCTGCCTTCCGACAATGAAGTCAAGGTCACTGTCAAAGCCAGGTATGTTTTTAAGGAAGATGTTAAAGGACGACTGACTATTATGTTCTCCCTGGTTAAAACAGACGGAAGTAGTCAAACCATAAAGATAAAAACGTTCTCGGATTTCCACGGTGAGAAAACAGTGGCTCTACCCAAGGATGACTTTAAGAACAAGTGGTTCCCCGATGTAGGATCCCGTCTAGCCGTTGACGCCACAGTGACTGAAGAGGCCTCGGGAAATCAGGAAACTAACAGTGACAGC…	RASYTSQFQPQSLISNVSFEVREYVLPTFSVNIKTPNFILPSDNEVKVTVKARYVFKEDVKGRLTIMFSLVKTDGSSQTIKIKTFSDFHGEKTVALPKDDFKNKWFPDVGSRLAVDATVTEEASGNQETNSDSSAMFVKSPYLVSFEKTTKYFKPGLPYNLEFALKYANGGVAGGVRIEV	RASYTSQFQPQSLISNVSFEVREYVLPTFSVNIKTPNFILPSDNEVKVTVKARYVFKEDVKGRLTIMFSLVKTDGSSQTIKIKTFSDFHGEKTVALPKDDFKNKWFPDVGSRLAVDATVTEEASGNQETNSDSSAMFVKSPYLVSFEKTTKYFKPGLPYNLEFALKYANGGVAGGVRIEV
	Gene.82960_L_ruber_44078_g.82960_m.82960	ATGTTATCATGCCGGAATTTTGCCTTTCTTGTTGTAGCTTCCTTGGTAATATCAGCGACATCGTCCTCAAAACAAGAGACTAAATGTCCATCTGGCTATCGTTATATGAGGATGACGAAATCATGCTACAAGCTGTACACCGATAAGAAGACGTATGAGGAGGCTAGGCGGAGGTGCCAAGATGTCCACCCGTCCTATCACCTGGTCTCCATTGCGGACAAGATGGAGAATAGTATTGTCCAGTACTATGCCACGAAAAGCGGACCAGTGTGGATTGGAATAAGGAAAACAAGACGTTCTGCAAAGGACCGTTGGGACACTGGTGAGAAAGTGACATATAAAAAGTGGTCAAAGCGGCACATGCGAAGCGGGACATGCGGGGTGATGCGTAGTACTAGC…	MLSCRNFAFLVVASLVISATSSSKQETKCPSGYRYMRMTKSCYKLYTDKKTYEEARRRCQDVHPSYHLVSIADKMENSIVQYYATKSGPVWIGIRKTRRSAKDRWDTGEKVTYKKWSKRHMRSGTCGVMRSTSGLWDCKSCRKKRSYICEGKPVKKT	SSKQETKCPSGYRYMRMTKSCYKLYTDKKTYEEARRRCQDVHPSYHLVSIADKMENSIVQYYATKSGPVWIGIRKTRRSAKDRWDTGEKVTYKKWSKRHMRSGTCGVMRSTSGLWDCKSCRKKRSYICEGKPVKKT
	Gene.87032_L_ruber_50599_g.87032_m.87032	ATGAAGTTCATATTGGTAACTCTGCTGGTCGCTGCCTTGGTCATTTGCTCCTCCCAAGCACGAGAACCATCCTGCAGTGATCCTATCGTTACTGGTCCTTGCAGAGGGTTTTTCCCAAAATATGGCTTTAAGGATGGAAAATGTCAGCGGTTCATCTACGGAGGATGCAGAGGAAACAAAAATAACTTCAATACAGAGGAGGAATGCAAGAAAGCTTGTCTTTAG	MKFILVTLLVAALVICSSQAREPSCSDPIVTGPCRGFFPKYGFKDGKCQRFIYGGCRGNKNNFNTEEECKKACL*	REPSCSDPIVTGPCRGFFPKYGFKDGKCQRFIYGGCRGNKNNFNTEEECKKACL
	Gene.88551_L_ruber_53287_g.88551_m.88551	GTCGCTGCGATATCTTGGCCGGCCTACCCAGGGAACGAAGGCATCAGGTCAAGTGTTTGTCAAAAGAAGTTGAATTGTGCAAATAATAACATCGTCACCCGTCTCGCTACCTGCAAGGGTTTCTGCCTAGGGAGGAAGAGGTTCTGGCAGAAATGTGGTAAGAATGGATCCAAGTCAAAAAGCAAGATCTGCAACGCTGTCCTCGCACAAGCAGCGGAGAAAGCCGGCAAAGGTCTGATGAAGGTGTCCGATGCCGCTGTGAAGGCCATCGTCGGGCTTGCTATTGGAGCAATTGCAGGGAAGAAGTAG	VAAISWPAYPGNEGIRSSVCQKKLNCANNNIVTRLATCKGFCLGRKRFWQKCGKNGSKSKSKICNAVLAQAAEKAGKGLMKVSDAAVKAIVGLAIGAIAGKK*	VAAISWPAYPGNEGIRSSVCQKKLNCANNNIVTRLATCKGFCLGRKRFWQKCGKNGSKSKSKICNAVLAQAAEKAGKGLMKVSDAAVKAIVGLAIGAIAGKK*
	Gene.89353_L_ruber_54704_g.89353_m.89353	ATGAGGACCTCCATGGTAGTGGTGGTTAGTCTGGTCCTGGTTGTGACTAATTGGATCGGATCTTGTCAATCTTCTGGAACCGTGAGACCACTTTACATCATTGGCCACATGTGTAACACCCGTGCGACTGTGGCCGAGATGTTGAGGGACGGAGCCAACGCCATTGAGGCTGACCTTAGCTTTAATCCGGTTACTGGTGTGGCGACTCGCTTCTTCCATGGCGTCCCGTGCGATTGCTTTCGGTCATGCATTGAACAAGAAGCGCCAGCCTCACTGATCGAGTACATGAGGGACATCAGCACTCCAGGTCATGCAGACTTCAAG	MRTSMVVVVSLVLVVTNWIGSCQSSGTVRPLYIIGHMCNTRATVAEMLRDGANAIEADLSFNPVTGVATRFFHGVPCDCFRSCIEQEAPASLIEYMRDISTPGHADFK	SGTVRPLYIIGHMCNTRATVAEMLRDGANAIEADLSFNPVTGVATRFFHGVPCDCFRSCIEQEAPASLIEYMRDISTPGHADFK
	Gene.95693_L_ruber_66547_g.95693_m.95693	TGTACATCCAGTATGGTTTTCCAGCCCTGGCCTGCCGTGTTTTTCGTTCTTTTCCTCACTTATGCTTCGGCAATAAAGGTTCGACCGTTGTTCATCTTGAAGCACTTATCCAACAGCAGAGAACACGTAGAGAAGGCCCTGAATAATGGTGCCAATGGGATAGAAGTTGACCTGCGATTCGATAATTCCGGGAAGCCCTCTCATTTCTTCCATGGGTCTAGCTGCAACTGTGGCGTTGACAAATTGTGCTCGTGCAGTTCAACTTATGAGTGTGAACAGAGAGAGGACAGTGTCCCGACGTTCCTACAATACTTCAGGAATATCAGTACGCCA	CTSSMVFQPWPAVFFVLFLTYASAIKVRPLFILKHLSNSREHVEKALNNGANGIEVDLRFDNSGKPSHFFHGSSCNCGVDKLCSCSSTYECEQREDSVPTFLQYFRNISTP	IKVRPLFILKHLSNSREHVEKALNNGANGIEVDLRFDNSGKPSHFFHGSSCNCGVDKLCSCSSTYECEQREDSVPTFLQYFRNISTP
	Gene.99712_L_ruber_74618_g.99712_m.99712	ATTTGTTCGTATCGTATTACATCACCTTACAAAGCTACAATGAAGACCGCTGTGTTTCTTGTTGGTTTGCTCTTCTTGGGACTCGTCTTCGCTGATGAGGCCGCAATCGATTCTGAGTTTGACCAGAGCATTGACAAACGAGGATGCATTGCAACTGGTAGCTTCTGTACGCTCAGCAAGGGATGCTGCACCAAGAACTGTGGATGGAACTTCAAATGCAACCCACCAAACCAGAAGTAG	ICSYRITSPYKATMKTAVFLVGLLFLGLVFADEAAIDSEFDQSIDKRGCIATGSFCTLSKGCCTKNCGWNFKCNPPNQK*	DEAAIDSEFDQSIDKRGCIATGSFCTLSKGCCTKNCGWNFKCNPPNQK
Lineus sanguineus	Gene.107532_L_sanguineus_92735_g.107532_m.107532	TCTCAATATTCAAGGACCAAAATGGCCTGTCTCTTACTGCTGTTGGCCCTCATTCTAGGAATATACGTCACCTCCATTGCGGGGATGCCTAAAGATGCTCCAGAAATACGAGAGAAGCGGGACCTCCTGCAGCTTGGCTTCATGTTGGAGTGCAGCACCAACAGGAGTATGTGGGACTACAATGGGTACGGGTGCTACTGCGGCCTCGGA	SQYSRTKMACLLLLLALILGIYVTSIAGMPKDAPEIREKRDLLQLGFMLECSTNRSMWDYNGYGCYCGLG	MPKDAPEIREKRDLLQLGFMLECSTNRSMWDYNGYGCYCGLG
	Gene.14943_L_sanguineus_3301_g.14943_m.14943	TTTGCAGAGAGAGCGGATACCGTCAAAATGGCAGCTATAAGGTGGATAATAATTATTTCTCTCATGGTCTGCTATGTTTCACCTAAGACAATCAGCAAACGCCGCCTCGATAACTTTGCAGAGATGATTGCCGTTCAAACCAAAATCCTTGAGGGAAGTGACCTCAATGGTTACGGTGGATGGTGTGGACTCGGTGGAAGTGGGGAGCCAAAGGACGATATTGATAGATGCTGTATGCACCACGACCACTGCTATGAAAGCATCCGCAAAACCGTCTGCAAATCACTAAATCGTGCCAAAGTATATACAGCTTCCTACATGTGGACCTATGATGAAGGAGTTATTATATGTAATGAAGATCCAGAAAAAGACGCCTGCAAACCCAAGCTGTGTGGCTGT…	FAERADTVKMAAIRWIIIISLMVCYVSPKTISKRRLDNFAEMIAVQTKILEGSDLNGYGGWCGLGGSGEPKDDIDRCCMHHDHCYESIRKTVCKSLNRAKVYTASYMWTYDEGVIICNEDPEKDACKPKLCGCDKDAVNCFTKYAHQYNKTLKSNDKITTTLDYFIRAYMKGEWIPQSVWTEFEDMWAKMETGKWEFIEKHIPEKYWGTLSMFLPEKFIPESVKEKLGLGEVGKVDEGDLGSGEMGTEMPGEDSAEVPKSLWTKFKDWAKGLKDEIQGKR*	KTISKRRLDNFAEMIAVQTKILEGSDLNGYGGWCGLGGSGEPKDDIDRCCMHHDHCYESIRKTVCKSLNRAKVYTASYMWTYDEGVIICNEDPEKDACKPKLCGCDKDAVNCFTKYAHQYNKTLKSNDKITTTLDYFIRAYMKGEWIPQSVWTEFEDMWAKMETGKWEFIEKHIPEKYWGTLSMFLPEKFIPESVKEKLGLGEVGKVDEGDLGSGEMGTEMPGEDSAEVPKSLWTKFKDWAKGLKDEIQGKR
	Gene.15767_L_sanguineus_3556_g.15767_m.15767	ATGCCCAACCTTCGACTTTCACTGTTGGCTCTCATTCTAGGAGTGTACATCACCTCTGTTGTAGGGATGACTGAAGATACTGAAGAAATACGAGATAAGCGCAGCCTCTTGCAGCTCAAGAGCATGCTGGCATGCACAGGCAGCAGCTGGTGGAAACTATATGGGTACGGGTGCTACTGCGGCTATGGAGGAAGAGGGACCCCAGTGGACGCAACTGACAGATGCTGTCAGACACACGACCGCTGCTACGATCGGGTGAAAAGAGTGTACAAGCTAAATGGATACTGGACATCCTATAGAAACACCTGTGACCTCTGCCACGGTGTTTCCGCCTACCCAAGGTCGATGAAGAATCCCAAGGGTCGCTACGAGTTGTGTCAGTGCGACTCGGCTTTCGTC…	MPNLRLSLLALILGVYITSVVGMTEDTEEIRDKRSLLQLKSMLACTGSSWWKLYGYGCYCGYGGRGTPVDATDRCCQTHDRCYDRVKRVYKLNGYWTSYRNTCDLCHGVSAYPRSMKNPKGRYELCQCDSAFVSCVRRFKINPSYIRYNNNKC*	MTEDTEEIRDKRSLLQLKSMLACTGSSWWKLYGYGCYCGYGGRGTPVDATDRCCQTHDRCYDRVKRVYKLNGYWTSYRNTCDLCHGVSAYPRSMKNPKGRYELCQCDSAFVSCVRRFKINPSYIRYNNNKC
	Gene.16311_L_sanguineus_3727_g.16311_m.16311	ATGTGGTCAGGGACGGGCGAGTGGGTCCACACACCATGTGCTACAGCCTCTGACATCCAGTCATGTCCAGAAAGTTATGCAAAGACCCCTATCACCCTCCTGATCTCCTGCGATGGATTTCTCGCGAGCTACCTCCTAAAGAATGTCACGCCTACCTTCAAGAGGTTTCAGGAGTGCGGCGTGTCTGCCCCGTATATGAGACCGGTCTATCCAACCAAGACATTTCCTAATCACTATTCCATGGCGACGGGATTATTTCCGGCATGGAGTGGCCTCACTGGAAATATCATGTTTGATAAGAAGCTTGGGAAAGTGTTCAGGCTGTCTAACTCGGAGAAGCTCAACCCAGAGTGGTACCAAGGCGACCCCATTTGGAACACAGTAACAAAGAATAACAAA…	MWSGTGEWVHTPCATASDIQSCPESYAKTPITLLISCDGFLASYLLKNVTPTFKRFQECGVSAPYMRPVYPTKTFPNHYSMATGLFPAWSGLTGNIMFDKKLGKVFRLSNSEKLNPEWYQGDPIWNTVTKNNKTSASYFWVGSDVPVEGMLPKYYKNFTRGIPFEEEVDEVLKWIDLPEDKRPNFITMYFYEPDSAGHTYGPDSPEVQKQIEYVDSIIGMLMNGLVDREIHNCVNVIVVADHGMANTPCDQVVLVKDYVNLTNMYVYSGTYGRINTEYFIESTTAKPFPVPHRNQEELVNSLRCANDHLQTQFKWDLPKRFHYAYNDRIEDIIMNVDDTWLVGRTKPEDACQVKGNHGYDDAYKSMEALFVAHGPSFKTNYKVEPFLNIELYNLLTELV…	MWSGTGEWVHTPCATASDIQSCPESYAKTPITLLISCDGFLASYLLKNVTPTFKRFQECGVSAPYMRPVYPTKTFPNHYSMATGLFPAWSGLTGNIMFDKKLGKVFRLSNSEKLNPEWYQGDPIWNTVTKNNKTSASYFWVGSDVPVEGMLPKYYKNFTRGIPFEEEVDEVLKWIDLPEDKRPNFITMYFYEPDSAGHTYGPDSPEVQKQIEYVDSIIGMLMNGLVDREIHNCVNVIVVADHGMANTPCDQVVLVKDYVNLTNMYVYSGTYGRINTEYFIESTTAKPFPVPHRNQEELVNSLRCANDHLQTQFKWDLPKRFHYAYNDRIEDIIMNVDDTWLVGRTKPEDACQVKGNHGYDDAYKSMEALFVAHGPSFKTNYKVEPFLNIELYNLLTELV…
	Gene.16674_L_sanguineus_3842_g.16674_m.16674	TCTACACTCTTTCCCTACACGACGCTCTTCCGATCTGTGGCGGCCTATGAGTTGGCACAAGCTGGCCACAAGGTAACGCTGATTGAGAGACAGGAGCGGCCTGGTGGGAGAATTAAGACAATCCGGACACCCTTTGCCGATGGCCTTCATGTTGATGTTGGGGCCATGCGACTTCCTGGGGATGGGTCAGACACACCTGGCATGCCCAGCCATTGGCTGACCGACTACTACATCAAACTCTTCAAGATTCCTATCAAACCTTTCTTCACATCGAACAAGAAATGCTACTTCAACCTTTACGGAGAAAACGTCAAAATGGAAGATTGGGATAAAGATAAAAGCCATTGGTGCACGAAGTTCTACCCGGGTTGGGACAAACATCTCTCTGCTGATTCGAAA…	STLFPYTTLFRSVAAYELAQAGHKVTLIERQERPGGRIKTIRTPFADGLHVDVGAMRLPGDGSDTPGMPSHWLTDYYIKLFKIPIKPFFTSNKKCYFNLYGENVKMEDWDKDKSHWCTKFYPGWDKHLSADSKATIRGLEGLFDETVKPVTHELMEDHSEAGWKKWVKKWSAISLAEFLRTDQYPEVNPQNLRPWPEEAITGYAVSHYGKLLNASLVEVLRDIIGDWWSDPEHTPVDGMDTLPKAFVKPNLNGWNHEVHLDDNIHYGLEVKTIDHTVKGTVKVIARNTATGNTKEFSGDAVIVTFPLTILRQITFKPGLTLEKQKAIADITYLASTKVALQCKTKFWQNEKYGIQGGHSITNLPIGQIFYSDYPGAKDDPNHRGILLTYNWTQDGLILG…	STLFPYTTLFRSVAAYELAQAGHKVTLIERQERPGGRIKTIRTPFADGLHVDVGAMRLPGDGSDTPGMPSHWLTDYYIKLFKIPIKPFFTSNKKCYFNLYGENVKMEDWDKDKSHWCTKFYPGWDKHLSADSKATIRGLEGLFDETVKPVTHELMEDHSEAGWKKWVKKWSAISLAEFLRTDQYPEVNPQNLRPWPEEAITGYAVSHYGKLLNASLVEVLRDIIGDWWSDPEHTPVDGMDTLPKAFVKPNLNGWNHEVHLDDNIHYGLEVKTIDHTVKGTVKVIARNTATGNTKEFSGDAVIVTFPLTILRQITFKPGLTLEKQKAIADITYLASTKVALQCKTKFWQNEKYGIQGGHSITNLPIGQIFYSDYPGAKDDPNHRGILLTYNWTQDGLILG…
	Gene.17262_L_sanguineus_4049_g.17262_m.17262	ATTCGTCGTGCGTTTGACGATAGGGTTTGGTCTTGTAAAAGCAACTCTATTGACCACGCCAGAAATGACGCAAAGAAAATGATGAAGAAAATGAAAGATTCGCCCAGGGAAGATGTCGCGCAGGCTATATTCAAAGAACTGAAAGTCAAGTATCCGTGGTACACCTGGGCAGTAGCTGCCATCAACGAAGGACGGCCCGGCATTCTCGGGCTGGAATTGCGCGGCACTACGTACTTTTTGCTGGAAGACCGAGCTGACCCGGATAAAGTCAAACCCTACTACGTTGTCTACGAAGATACGAAGGTACATTCAAGTTGTAATGAAATCAAGCATGCAAAGACGTTGCTAGTCTTCAAACGATGCGATGGATGTAATTCAGATTACATTTACGGGTCTGAC…	IRRAFDDRVWSCKSNSIDHARNDAKKMMKKMKDSPREDVAQAIFKELKVKYPWYTWAVAAINEGRPGILGLELRGTTYFLLEDRADPDKVKPYYVVYEDTKVHSSCNEIKHAKTLLVFKRCDGCNSDYIYGSDNILSGKKCPSSTLEQLVPLKDELLSRPERRRCPYCSKTEISNHFDLRLRRYTGGSNEECNVARCVQNLKTEIKSWDFIASAVNIDYNVCGSGIKCSGHGQCKSISFTRTHQCICNNFYEGESCEKRIEFDDTIEKIMSDLRQTFNVVNGVPTAVDNYFAILTLSEKLDLVLQKISASFAHTNNIIQHSKIIYNAEDIADLYAKLQKNELTFDQFGQKIHAYLQTVTPFELQNRLKKMILGQGTLDTPGNDIYNSYKREYASHNGGG…	IRRAFDDRVWSCKSNSIDHARNDAKKMMKKMKDSPREDVAQAIFKELKVKYPWYTWAVAAINEGRPGILGLELRGTTYFLLEDRADPDKVKPYYVVYEDTKVHSSCNEIKHAKTLLVFKRCDGCNSDYIYGSDNILSGKKCPSSTLEQLVPLKDELLSRPERRRCPYCSKTEISNHFDLRLRRYTGGSNEECNVARCVQNLKTEIKSWDFIASAVNIDYNVCGSGIKCSGHGQCKSISFTRTHQCICNNFYEGESCEKRIEFDDTIEKIMSDLRQTFNVVNGVPTAVDNYFAILTLSEKLDLVLQKISASFAHTNNIIQHSKIIYNAEDIADLYAKLQKNELTFDQFGQKIHAYLQTVTPFELQNRLKKMILGQGTLDTPGNDIYNSYKREYASHNGGG…
	Gene.18530_L_sanguineus_4462_g.18530_m.18530	ATGAAGGTGTGGGAACAAGGTGTTCTCCTGGTGGTGGTGGTGGTGGCGAGTGCAGCTGCGATGAAGATAGACCTAGCAAAATTAATAGATCAACGCCATCACAAGCAACAGGCGGCGAAAAGAGTAGGTCCAAATGGAGCAAAAGACTTCAACCCCTGTAACCTACTGGAGAAGCCGTTCCCCTGTAAAGATGCAACCCAATGTATCCCCATGAAGTTCGTCTGTGATGACAACTACGACTGTGAAGACGGCAGTGATGAGGAACGTGGTCTGTGCACAGCCATCCGTCGCCCCCCAGCAGACGACATGAAAAAATTCATTAAAAAAGAAAAAGCCTGGATCCTACCCCATCTCCTCGGCAATGATGACGTGGAAAAAATTGTGCATTACCTTGCAGTG…	MKVWEQGVLLVVVVVASAAAMKIDLAKLIDQRHHKQQAAKRVGPNGAKDFNPCNLLEKPFPCKDATQCIPMKFVCDDNYDCEDGSDEERGLCTAIRRPPADDMKKFIKKEKAWILPHLLGNDDVEKIVHYLAVSPSIDVFRRRVGLNREQYKNLQLALKAIQNGDEEALQKMGMPDNAWEETKFMFGRLLKSGFY*	MKIDLAKLIDQRHHKQQAAKRVGPNGAKDFNPCNLLEKPFPCKDATQCIPMKFVCDDNYDCEDGSDEERGLCTAIRRPPADDMKKFIKKEKAWILPHLLGNDDVEKIVHYLAVSPSIDVFRRRVGLNREQYKNLQLALKAIQNGDEEALQKMGMPDNAWEETKFMFGRLLKSGFY
	Gene.19374_L_sanguineus_4750_g.19374_m.19374	TGCAGAACAGACTATAGCGCGGAGTATAAAATCGTGGCCCCGTCCCGACATGACCATCCCACTGGTAGAAACTTCTTGGACACCACCATGGCGCGGACTTGGTTTATCGTACTGACAGCAGCTGTCCTCATCCAGATCACCAAAGGCTACGACAATGCAGGACCTGTGCAGAGATCCGCTTTAGTCGGTACCCAGGAGATAGACAAGAGAGCAGTGCCTTGTGCAGCCAAGTTCTATCAGTTTAACCCGCGCCACACAGCTTGTTTGCGCTCTGGACGGAACGGACCTCAGGATGGTGTCCCACCAAGTGACCGCCGGCTTATCGAGGAGACCCATAACGCCTATCGAAGCAAACAGTACGCTACCAACATGGAGAAGATGTATTGGGACAACGAGCTG…	CRTDYSAEYKIVAPSRHDHPTGRNFLDTTMARTWFIVLTAAVLIQITKGYDNAGPVQRSALVGTQEIDKRAVPCAAKFYQFNPRHTACLRSGRNGPQDGVPPSDRRLIEETHNAYRSKQYATNMEKMYWDNELAMIAQKWAGNCDYKHDSSDQRNIPKRMTVGQNIAMDTYAKKDWKQPMASWYDEIKDFTYGGSNVFHKIGHYTQIVWAETSLIGCGYARCPANSRFSGPWNFYVCNYGPAGNVFDRLSKPYKAGPRGSDCMESENGLCDCKGKLCMNGGTLDVSTCKCKCLNVPWVMQPDCTVECSKAEDTDFCNGAFGPNPCQYSNVPLEYCPKLCNLC*	CRTDYSAEYKIVAPSRHDHPTGRNFLDTTMARTWFIVLTAAVLIQITKGYDNAGPVQRSALVGTQEIDKRAVPCAAKFYQFNPRHTACLRSGRNGPQDGVPPSDRRLIEETHNAYRSKQYATNMEKMYWDNELAMIAQKWAGNCDYKHDSSDQRNIPKRMTVGQNIAMDTYAKKDWKQPMASWYDEIKDFTYGGSNVFHKIGHYTQIVWAETSLIGCGYARCPANSRFSGPWNFYVCNYGPAGNVFDRLSKPYKAGPRGSDCMESENGLCDCKGKLCMNGGTLDVSTCKCKCLNVPWVMQPDCTVECSKAEDTDFCNGAFGPNPCQYSNVPLEYCPKLCNLC*
	Gene.23027_L_sanguineus_6063_g.23027_m.23027	ATGTCCACGCATCTCTTCTCTCTTATTTCGGCCATCCTACTTTTTCAGGTAGTGAACGGGCACCGATACAGCACGTTTGGTGGCTTGCTTACCGTCTCTGATGCAAGGTTTCCCTGGAAAGATACCCTACTTGATACGAATTCGCCATACTATAACACCTACAGCTGGGCCATAAAGCAACAGTTGAAGAAGACATTAGATAGTTACAAAGATCCCGGAATACAGAAAGCTATCATAAATGTTCTTGGTTTCGGGGCTGGGAGTGTTACTGTCTACTACGACCTGACCACCAAACATTACCTCAAAGGGACTGATGCCAAGGTGGCTAAGGCTTTAACCTCTTACATAGCAGGCCATTGGACTGGCGACATGAAGATCGACAAGCAGACGATAAGCGTG…	MSTHLFSLISAILLFQVVNGHRYSTFGGLLTVSDARFPWKDTLLDTNSPYYNTYSWAIKQQLKKTLDSYKDPGIQKAIINVLGFGAGSVTVYYDLTTKHYLKGTDAKVAKALTSYIAGHWTGDMKIDKQTISVSQKTVCSTSPECKDKPCVNSRNGCVKGKVRSLDVGEGEVKVNQFLNIPFAQPPIGKLRFADPLPAKSWDGVHDGTAYGPSCMLSKDVAFPGFWPAEMWNPQGNMSEDCLQLNIFAPDGVKDAPVLFWIYGGGYYSGTATLDLYDGSVLAASQKVVVVTVNYRVGILGFFSTGDGRIKGNYGIKDQRLALQWIQNNIARFGGNPKSVTAFGESAGAASIGLHLLSDTTKNLFQRAVMESASPNSRWSFMSVVQAKRRGRRMLEMLKC…	HRYSTFGGLLTVSDARFPWKDTLLDTNSPYYNTYSWAIKQQLKKTLDSYKDPGIQKAIINVLGFGAGSVTVYYDLTTKHYLKGTDAKVAKALTSYIAGHWTGDMKIDKQTISVSQKTVCSTSPECKDKPCVNSRNGCVKGKVRSLDVGEGEVKVNQFLNIPFAQPPIGKLRFADPLPAKSWDGVHDGTAYGPSCMLSKDVAFPGFWPAEMWNPQGNMSEDCLQLNIFAPDGVKDAPVLFWIYGGGYYSGTATLDLYDGSVLAASQKVVVVTVNYRVGILGFFSTGDGRIKGNYGIKDQRLALQWIQNNIARFGGNPKSVTAFGESAGAASIGLHLLSDTTKNLFQRAVMESASPNSRWSFMSVVQAKRRGRRMLEMLKCQQTDTDALLACLRAKSAESL…
	Gene.27806_L_sanguineus_7962_g.27806_m.27806	TTCGAGTGCCAGGGCGTCACAACCATTAACAAAACAGTGGTACTGTACGAAATCCATCAGTTACGTTTCAAGTTCTTCTGCAGCAACATGTGCCGATTATTGGTTGTCTTCGCCCTCGTGCTCGTGGCTCAGGTCTGCCAGGGCAAACTCCGGATGGACAGTGCCAACGTCATCCGCACTGTCCTCAGGACGGACGGGCAAAGGGTCCAACATATCATTCATAACGGTATTCTCGCCAGGGACACGAACATCCCCAACCACCCTGAGGAGCTGGCATATAGGGAGGTCAGTGATGGGAAAGAGCTTGTCCAGGCTATCATGCGAGGACGGGACCAACTGTTAGATTGTGATATAAGGAAGAACGATGAGGCTGTGACAACCTTTACTGAGACCTTCGTG…	FECQGVTTINKTVVLYEIHQLRFKFFCSNMCRLLVVFALVLVAQVCQGKLRMDSANVIRTVLRTDGQRVQHIIHNGILARDTNIPNHPEELAYREVSDGKELVQAIMRGRDQLLDCDIRKNDEAVTTFTETFVPDQFKNPQQIKEENITTLRLGQALPEGLRHIADFHSLLKKCHEHHKSVKLSLRRSKQSKEGFSGLVRKKRQTHLPVNHGGDQIHRAVNAGDESEFGIFPGTNWCGRGAKTSRYEELGHNRDTDMCCRTHDHCPFFIGAMEKKYGYLNFRLHTLSHCDCDYAFRSCLRGKTDPTADMVGNLYFNVIGMKCFTFVPKRICLKRSWWYKCESFEMTYEVAVHNSLDF*	KLRMDSANVIRTVLRTDGQRVQHIIHNGILARDTNIPNHPEELAYREVSDGKELVQAIMRGRDQLLDCDIRKNDEAVTTFTETFVPDQFKNPQQIKEENITTLRLGQALPEGLRHIADFHSLLKKCHEHHKSVKLSLRRSKQSKEGFSGLVRKKRQTHLPVNHGGDQIHRAVNAGDESEFGIFPGTNWCGRGAKTSRYEELGHNRDTDMCCRTHDHCPFFIGAMEKKYGYLNFRLHTLSHCDCDYAFRSCLRGKTDPTADMVGNLYFNVIGMKCFTFVPKRICLKRSWWYKCESFEMTYEVAVHNSLDF
	Gene.29078_L_sanguineus_8518_g.29078_m.29078	ATGGCCAACATGATAGTCATTTTCATCGTATGCATTTTCGCTCTCGGGACATTGCAAGTCATCAACAGCGAGAAAATTATCCTCAACGAGGATTCTCTAATTCATACCTGTACGGGGACCTGCAACGAAATACCCATACTTTATGGCGAACACAACTGCAAGAAAATCAGCAGCTGCCGTCTTAACTCAGCGGGATGGACCAGAGGTTTTGTCCGATGCGACTACTGTGCGTGCGAATGTGAAAAGGAGACGGGGAAGAAGAAGGATGTCTTGGTCGAAACAAAGAATATCATGCTTACTGAGGATGATCTGTTCGGCACCTGTACCGGCACGTGTTCTAGGAGCGGCGTGGTCAGGACCAACTTTAAAGACTGCCAGAAGATCGAAAATTGCAAACTA…	MANMIVIFIVCIFALGTLQVINSEKIILNEDSLIHTCTGTCNEIPILYGEHNCKKISSCRLNSAGWTRGFVRCDYCACECEKETGKKKDVLVETKNIMLTEDDLFGTCTGTCSRSGVVRTNFKDCQKIENCKLNRRGWTRGFVRCDYCTCSCTNTREAASYKLENVKYDMSDLAKKTGKPTAVAQTILENHSGLEQTVARSLTFEESSSTSVTTSHSLETGLTLTVTGSAGVKGLGEIETSVSTSLTHGFTTEAGKEKSTTNSDSVSATVRVPPHSSITATVIGHRVNINIPFSADLVTTYKDGSKKTKHTTGTYNNVMTGQFRVQYSASKKIRR*	EKIILNEDSLIHTCTGTCNEIPILYGEHNCKKISSCRLNSAGWTRGFVRCDYCACECEKETGKKKDVLVETKNIMLTEDDLFGTCTGTCSRSGVVRTNFKDCQKIENCKLNRRGWTRGFVRCDYCTCSCTNTREAASYKLENVKYDMSDLAKKTGKPTAVAQTILENHSGLEQTVARSLTFEESSSTSVTTSHSLETGLTLTVTGSAGVKGLGEIETSVSTSLTHGFTTEAGKEKSTTNSDSVSATVRVPPHSSITATVIGHRVNINIPFSADLVTTYKDGSKKTKHTTGTYNNVMTGQFRVQYSASKKIRR
	Gene.29321_L_sanguineus_8619_g.29321_m.29321	ATGAGAGGCGTGGTGATCGTTGTGATCCTTCTGGCTACCATTTTGGATTGTCGTGGAGATGAGATCCGACCCCTGTACATCGCTGGTTTCATGGCCAACAGTATTCAAGATGTCGATGACTACATTGCTGCCGGAGCCAATGTTGTGGAGGCGGATCTTCACTTTGACCAGCACAGCGGTCACGCAACAGAATTCTACAAGGGGGTTCCATGTGACTGCTTTAGACTCTGCACCAAGAGAGAGAACATCATCAACTATTTGCAACACATCGAAGAAATAACGACACCAGGCGGGCCCAAGTTCAAGCCAAAGTTTACGGGTCTTGTCATAATCGATGCTCGCTTGGACACTACATCCCAGCACGTATTGGCCGGGAAGGATATGGCCAGCCTCCTCTCA…	MRGVVIVVILLATILDCRGDEIRPLYIAGFMANSIQDVDDYIAAGANVVEADLHFDQHSGHATEFYKGVPCDCFRLCTKRENIINYLQHIEEITTPGGPKFKPKFTGLVIIDARLDTTSQHVLAGKDMASLLSRYLFSNDNNAKVVFDVPHPAYWPFVDSLVAAIKERGREDILPKIGLITSGGQFYDEFIQKAGETDLGLWMGDGITNCLEDFFSTDDVKEGCRLRDEGRGVSKVIRWTVDLQRNIRNAMWMGVDVIGTNDVHDVLAVMNEDEFQGRYRLATANDDHFGRVKGVGPYRYGCHKTSWWPFSSEYNCWKDKDPQGNSCDVNQDCTKDKSSCRSAFDLPCN*	DEIRPLYIAGFMANSIQDVDDYIAAGANVVEADLHFDQHSGHATEFYKGVPCDCFRLCTKRENIINYLQHIEEITTPGGPKFKPKFTGLVIIDARLDTTSQHVLAGKDMASLLSRYLFSNDNNAKVVFDVPHPAYWPFVDSLVAAIKERGREDILPKIGLITSGGQFYDEFIQKAGETDLGLWMGDGITNCLEDFFSTDDVKEGCRLRDEGRGVSKVIRWTVDLQRNIRNAMWMGVDVIGTNDVHDVLAVMNEDEFQGRYRLATANDDHFGRVKGVGPYRYGCHKTSWWPFSSEYNCWKDKDPQGNSCDVNQDCTKDKSSCRSAFDLPCN
	Gene.31441_L_sanguineus_9535_g.31441_m.31441	CGATCTGGTAAAGTTAAGAAGTCAATCGATAAGATGGCGAGGTTAATCATCTTAGTGATATCTTTTGCATTATTTCTTGTGGTAGCCGGACAGAAAAAGGATGTTACTCCAAAGGACTGCTCAGAATGCCAACGAGATTTATGCAAGAAACCCCAGAACTGCCACGCCGGGGTTACCAAGGATCGCTGCGACTGCTGTTACATCTGCGCCCAAGAAGAAGGACAGGCATGTGATCTGAACACGGGATACAAGTACGGGTCATGCGGCGACTTACTCGAGTGTGTGGCCCGAGATGACGTAGACACCAGCCTCCACTTGGCGTCTTGTCAATGCCGGGAGCCTGGCATAGTCTGCGGCACCAATGACGTCACATATGACAGCTACTGTCAACTGTTAGCG…	RSGKVKKSIDKMARLIILVISFALFLVVAGQKKDVTPKDCSECQRDLCKKPQNCHAGVTKDRCDCCYICAQEEGQACDLNTGYKYGSCGDLLECVARDDVDTSLHLASCQCREPGIVCGTNDVTYDSYCQLLADAHKKTIDIGRKFKHPCKTVPSIRSPPTNVKNETGADVFLSCEATGYPIPSMSWTWVNAEQETVDLPTDDLHVSVNSRGGPDKYMVTGWVQIMDLKEHHQGDYTCKVQNEVGFATAVARVNVIDRSRL*	QKKDVTPKDCSECQRDLCKKPQNCHAGVTKDRCDCCYICAQEEGQACDLNTGYKYGSCGDLLECVARDDVDTSLHLASCQCREPGIVCGTNDVTYDSYCQLLADAHKKTIDIGRKFKHPCKTVPSIRSPPTNVKNETGADVFLSCEATGYPIPSMSWTWVNAEQETVDLPTDDLHVSVNSRGGPDKYMVTGWVQIMDLKEHHQGDYTCKVQNEVGFATAVARVNVIDRSRL
	Gene.35657_L_sanguineus_11530_g.35657_m.35657	ATGGCTTTTGAGGCAGTTATCCTATTTTTAACTATGGCTGTTCTGGTGTTTGGTCAAAGTAAAGACAAAGGTTTCACAAATGAGGAACGACAGTATATTCTTGATCTTCACAACTATCTGAGAATGAGGGTGGCCACGGGAAAGGAAGGTAACCAGCCCGCTGCTGACTACATGATGGCCATGGAATGGGATGACCGTTTAGAAGAAAGAGCACAGAAATGGGCTGACGGCTGTCCAACCTATCACAGCCAATACGGATCGTGGTACAGGAAGGTCAAGCCATATGAAACGGGAGAGAATCGAGTGGAAGGTTCAATTTATGCTAATTTCGAAAAGGCGATCGTCAAGGGCTGGTATGGTGAATACAAAGGATATCACTATAAATCAAACTATTGTTCC…	MAFEAVILFLTMAVLVFGQSKDKGFTNEERQYILDLHNYLRMRVATGKEGNQPAADYMMAMEWDDRLEERAQKWADGCPTYHSQYGSWYRKVKPYETGENRVEGSIYANFEKAIVKGWYGEYKGYHYKSNYCSMSMCGHYTQVTWQNSTLLGCGWNRCKGRSPVMFCHYGPTGNIYPPNGNSPRRPYLEAAKGAQCKKCPMGFEFCMNKGLCAAPSACANSASKCTCPITSCKNGGKLDKKKCHCKCKPSREGTHCERPCKDTFGWCSKASNKAGCVWDSAKHEWATSVCRKTCGVCGLTLDRDDRKSNTNGIKSNAPTTKPKNPKKTGGGGKPGAAKCPNKAGDDDCEGWAAEGQCKDNPRYMKKNCAKSCNSCPVCKNISGDDDCDPWAASGECQKN…	QSKDKGFTNEERQYILDLHNYLRMRVATGKEGNQPAADYMMAMEWDDRLEERAQKWADGCPTYHSQYGSWYRKVKPYETGENRVEGSIYANFEKAIVKGWYGEYKGYHYKSNYCSMSMCGHYTQVTWQNSTLLGCGWNRCKGRSPVMFCHYGPTGNIYPPNGNSPRRPYLEAAKGAQCKKCPMGFEFCMNKGLCAAPSACANSASKCTCPITSCKNGGKLDKKKCHCKCKPSREGTHCERPCKDTFGWCSKASNKAGCVWDSAKHEWATSVCRKTCGVCGLTLDRDDRKSNTNGIKSNAPTTKPKNPKKTGGGGKPGAAKCPNKAGDDDCEGWAAEGQCKDNPRYMKKNCAKSCNSCPVCKNISGDDDCDPWAASGECQKNAKWMKKNCAKSCKACA
	Gene.35790_L_sanguineus_11591_g.35790_m.35790	CATAGTAATACTTTTATAGGCATAAACCACTGGCTCTACACATTGGCTGGAATACTTATTATTAACATTATGAGGTTTTTAGTTGGTTTGGCGATTGTCTCAACCCTCGTCTCCGTCTCTACTGGGAGGAGTCTTCAAGGCGACAAAATAAGACGCGTCCGAAGACAATTTGGCATTTTCCCAGGGACCCTTTGGTGTGGCGCAGGTGATGCTGCAACGTCTCCAAATGACCTCGCTACTGGCACAGGCAGAGCAGCTGATATTTGCTGCAGGGAGCACGACTCATGCCCAAAACAAATCCTCCCGTACAAGTATGATCATGGTATATTCAACCTAAGACCATGGCCAATCTCCCACTGCAGCTGTGACACAAAGTTCTTCAACTGCCTTACTGCTAAT…	HSNTFIGINHWLYTLAGILIINIMRFLVGLAIVSTLVSVSTGRSLQGDKIRRVRRQFGIFPGTLWCGAGDAATSPNDLATGTGRAADICCREHDSCPKQILPYKYDHGIFNLRPWPISHCSCDTKFFNCLTANKDTVSDSVGTMYFNKLRVPCFDNGKTTMRTYVIQTNPSLNDS*	HSNTFIGINHWLYTLAGILIINIMRFLVGLAIVSTLVSVSTGRSLQGDKIRRVRRQFGIFPGTLWCGAGDAATSPNDLATGTGRAADICCREHDSCPKQILPYKYDHGIFNLRPWPISHCSCDTKFFNCLTANKDTVSDSVGTMYFNKLRVPCFDNGKTTMRTYVIQTNPSLNDS*
	Gene.37457_L_sanguineus_12469_g.37457_m.37457	ATGCGGCGTTCAGGAGCAGTGCTGTTAAATTTGGTCCTGGTAGTGACTTGCTGGATCGGATATTGTCAAACTGCTGAAGTTGTGCGGCCAATGTACATAATTGGTCACATGTGTAACACTCGCTCGACTGTCGATGAGATGTTGGGGAAAGGAGCGAACGCCATTGAGGCTGATCTCAGTTTCAGTCCAATTACTGGTCTGGCGACTCGGTTCTTCCATGGAATCCCTTGTGATTGCTTTCGTTCATGCACTGAACAAGAACCTACAGCCTCGCTGCTCGGGTACATGAGGGACATCAGTACTCCAGGCCATGCAAACTTTAAGAGTGGTTTCTCTGGTTTGTTTTGGGTGGACCTCAAGCTGGATGAAGTCTCTAATCTTCAAGGCAGTGGAGAAAAC…	MRRSGAVLLNLVLVVTCWIGYCQTAEVVRPMYIIGHMCNTRSTVDEMLGKGANAIEADLSFSPITGLATRFFHGIPCDCFRSCTEQEPTASLLGYMRDISTPGHANFKSGFSGLFWVDLKLDEVSNLQGSGENFAAILINTFKTKGSKLKLVLGVMHPNQFKFIKGCVEELRRLNRTDILARIGAAGSQKDHFSAYIAANKELGLPRLWIDEGSSNCFSHFFKLTELKEAIKERDEGNDVSKVVRWTIDTKAHMRNALSVGTDSIITNDPEDVIEVIQEPEFSPIFRLATSADDPFEKVQGHGPYRLGCYYKTSFWTPWTGTYKCWKDTNISGDWCYTSRNCENERSSCRITDPCE*	AEVVRPMYIIGHMCNTRSTVDEMLGKGANAIEADLSFSPITGLATRFFHGIPCDCFRSCTEQEPTASLLGYMRDISTPGHANFKSGFSGLFWVDLKLDEVSNLQGSGENFAAILINTFKTKGSKLKLVLGVMHPNQFKFIKGCVEELRRLNRTDILARIGAAGSQKDHFSAYIAANKELGLPRLWIDEGSSNCFSHFFKLTELKEAIKERDEGNDVSKVVRWTIDTKAHMRNALSVGTDSIITNDPEDVIEVIQEPEFSPIFRLATSADDPFEKVQGHGPYRLGCYYKTSFWTPWTGTYKCWKDTNISGDWCYTSRNCENERSSCRITDPCE
	Gene.38598_L_sanguineus_13043_g.38598_m.38598	ATGGTCGCTGTAAAATCCAAGATGATCACCAAGGCGCTTTTCTTCTTGGTGGCTGTGCCGGTCCTTGTCGTTGCGGTGATCGAAGGTGATGTGGCCGGAGACCGATTCAGCAAGCCCGATAAGCAGAAGATTCTCGACGCGCACAATTATCGAAGGTCGTACGTGGCGAAAGGAAAGGAGAGTGGGCAGCCAGGAGCAGCCGACATGATCGCATTGGAATGGGACGACCGGCTTGAGCAAAGTGCCCAGCGGTGGGCCGACGGATGCCGAGCTGGTCACAACAGTGCCGCTAGCAGGAAGTTTCAACCATACCCATTCGTTGGACAGAGTTACACATACAACTACGGACTAGTAAGGTCGATGAAGGAATGGTACGATGAAGTAAAGAACCCCGGCTAT…	MVAVKSKMITKALFFLVAVPVLVVAVIEGDVAGDRFSKPDKQKILDAHNYRRSYVAKGKESGQPGAADMIALEWDDRLEQSAQRWADGCRAGHNSAASRKFQPYPFVGQSYTYNYGLVRSMKEWYDEVKNPGYRYGGQFGGAGHYTQMIWGPTTKVGCAYKKCGSEAMIVCEFAPGGNLNWAGTPDKPYKQGSPCSACPAGYGYCMEGALCASDRACKSSESKCECKVSSCQNGQMNQGTCTCTCKDGWKGASCNEKCTNGNNCPRPDSSAAEKDKFCKWDSQSWMWMMKECPGTCDRYCKPLPDLGGNRNSQGLKVNVKKVDKSSSSGGGSKPPKGNCQNKRQGGDCDSWAARGECQANPGWMSKNCARSCNTCP*	DVAGDRFSKPDKQKILDAHNYRRSYVAKGKESGQPGAADMIALEWDDRLEQSAQRWADGCRAGHNSAASRKFQPYPFVGQSYTYNYGLVRSMKEWYDEVKNPGYRYGGQFGGAGHYTQMIWGPTTKVGCAYKKCGSEAMIVCEFAPGGNLNWAGTPDKPYKQGSPCSACPAGYGYCMEGALCASDRACKSSESKCECKVSSCQNGQMNQGTCTCTCKDGWKGASCNEKCTNGNNCPRPDSSAAEKDKFCKWDSQSWMWMMKECPGTCDRYCKPLPDLGGNRNSQGLKVNVKKVDKSSSSGGGSKPPKGNCQNKRQGGDCDSWAARGECQANPGWMSKNCARSCNTCP
	Gene.39305_L_sanguineus_13431_g.39305_m.39305	ATGAAGATTTTGATCGTCCTCGCGGTCATTGCGGTGGCTGTCTCTGCATCCCCGGGACAATCACACTCATCTGCAGACGTGAAGAGGTACCGGAGGGGAATTTGGGAAACGCTATTCAAAGCAGCGCAAATAGTTATTACGGCTGTCACTGGCAAGCGTGAGCATGTTAAGACGATGGAAATCTGGCCAGGCACAAAATGGCCATGGTGTGGTACCGGAGATGGGCCTATGGCTAAAAATGATACCGACGTAGCGACAGGAGCAGGAGCCAAAGCTGACCTTTGTTGCCGTGACCACAATCATTGCCCGCAATATATCCCTGCCGGGAAAACGAAATATGAATTTGAGAACTCGAGCAAGTACACGATGTTCCATTGCAAGTGTGATGCAAAGTTTCGT…	MKILIVLAVIAVAVSASPGQSHSSADVKRYRRGIWETLFKAAQIVITAVTGKREHVKTMEIWPGTKWPWCGTGDGPMAKNDTDVATGAGAKADLCCRDHNHCPQYIPAGKTKYEFENSSKYTMFHCKCDAKFRSCLSANHDPEYSEKIENFYFSDSGPKCFILKGELVMSEYINISPDLIT*	SPGQSHSSADVKRYRRGIWETLFKAAQIVITAVTGKREHVKTMEIWPGTKWPWCGTGDGPMAKNDTDVATGAGAKADLCCRDHNHCPQYIPAGKTKYEFENSSKYTMFHCKCDAKFRSCLSANHDPEYSEKIENFYFSDSGPKCFILKGELVMSEYINISPDLIT
	Gene.40396_L_sanguineus_14037_g.40396_m.40396	TATTTGTCCGGTCTGACCAAGATAGGTCTTTCCGCCTTGGACCGCAGAATTGTAGAGTCTGGAAATAAGTGCGCACAATTTGACATCATGAGAGGCGTGGTGATCGTTGTGGTCCTTCTGGCTACCGTTTTGGATTGTCGTGGAGATGAGATCCGACCCCTCTACATCGCTGGTTTCATGGCCAACAGTATTGATGATGTAGATGCCTACATTGCTGCCGGAGCCAATGTCGTGGAGGCTGACCTAACTTTCGACCACCACAGCGGTCGTCCGACAGAATTCTGGAAAGGTGTTCTTTGTGACTGCTTTAGACTCTGCCACAAGAGAGAAAGTGTCATCAACTATCTGGAACATATCAAAGAAATTACAACCCCGGGCCACCCGAAATTCCAGGCAAGC…	YLSGLTKIGLSALDRRIVESGNKCAQFDIMRGVVIVVVLLATVLDCRGDEIRPLYIAGFMANSIDDVDAYIAAGANVVEADLTFDHHSGRPTEFWKGVLCDCFRLCHKRESVINYLEHIKEITTPGHPKFQASFTGIVLISAQLQTTYKHVEAGKDMANILDKYLFGNENNAKVVFDVAHPNYWTFVDSLIEALRERQREDILQKMGVVSNAGGKFYNGYIQNAGQNDLGLWMGDGISNCLEDFSQLDNVKEACLHRDEGRRVSKVIRWTVGLKRNVRNALWLGVDVIGTDDVGDVLDVMKEGEFLGRYRLATTDDGMFARIKGKGPYRYGCQKASIFHHSYICWKDTTIEGNWCKVNEDCTNNKSGCSTAFGLPCL*	YLSGLTKIGLSALDRRIVESGNKCAQFDIMRGVVIVVVLLATVLDCRGDEIRPLYIAGFMANSIDDVDAYIAAGANVVEADLTFDHHSGRPTEFWKGVLCDCFRLCHKRESVINYLEHIKEITTPGHPKFQASFTGIVLISAQLQTTYKHVEAGKDMANILDKYLFGNENNAKVVFDVAHPNYWTFVDSLIEALRERQREDILQKMGVVSNAGGKFYNGYIQNAGQNDLGLWMGDGISNCLEDFSQLDNVKEACLHRDEGRRVSKVIRWTVGLKRNVRNALWLGVDVIGTDDVGDVLDVMKEGEFLGRYRLATTDDGMFARIKGKGPYRYGCQKASIFHHSYICWKDTTIEGNWCKVNEDCTNNKSGCSTAFGLPCL*
	Gene.42600_L_sanguineus_15290_g.42600_m.42600	ATGAAGGAAATCCATGGATTGAAGATGACAAAGTTAGTACTTTTTTCATTGTGCGGGTTCCTGATCATGAGCCTAGAGGCGCTGGTCATCCCAGAAAAAGCCGCCGCCCGTCTACAGCCTTCGCGAACATATGACCAAGGCCCATCACCAACGGACCCGAACCGCACCAAGTGCAAACCAAAGGTCGTCCGTACCTACTGCTTCAACAAGGGGACTTGTTTCGCCGTCAAGTCGGGGGGAAAGATGCAATACGGATGTGTGTGTCCGTCTGGATGGACTGGATATCGATGTGCAGAAGTCAATTTAAGTATGTACCGGTACATAACGTAA	MKEIHGLKMTKLVLFSLCGFLIMSLEALVIPEKAAARLQPSRTYDQGPSPTDPNRTKCKPKVVRTYCFNKGTCFAVKSGGKMQYGCVCPSGWTGYRCAEVNLSMYRYIT*	LVIPEKAAARLQPSRTYDQGPSPTDPNRTKCKPKVVRTYCFNKGTCFAVKSGGKMQYGCVCPSGWTGYRCAEVNLSMYRYIT
	Gene.45189_L_sanguineus_16826_g.45189_m.45189	ACTCTTTCCCTACACGACGCTCTTCCGATCTCTGGGACTAATCAAGCAACTGTTGCCGGGTATAAAGTAGCTTGGACTGTCGCTCATCCCTACTCTCCGTATTTCCGCCGAGTCTTGAACACGATGTCTTGCAGAATCGTCAACTTGGTTCTGGTTCTTCTTGTGGCCAGTGTCTACGTATCCGACGTTAGGGCTGAGTGCAACCCGAAGTACGCGCAATTCGCATCGGACCACACGGCTTGTTTAACTGTCGACAATTCAGTCGGTGGCGTTAAAGGGATTGACGCTGAAACAAAGAAAAAGATTCTGAAAGTACACAATGATTACAGAGCGAAACAAGACGCAACAGACATGTTAAAAATGTTCTGGGACGATGAAATTGCCATGATTGCTCAGAAG…	TLSLHDALPISGTNQATVAGYKVAWTVAHPYSPYFRRVLNTMSCRIVNLVLVLLVASVYVSDVRAECNPKYAQFASDHTACLTVDNSVGGVKGIDAETKKKILKVHNDYRAKQDATDMLKMFWDDEIAMIAQKHAERCVWGHDKNHQRSIPGRFSVGQNIAIGRSNWELSLNDWYIEIENFEYGKGPKDSSEPIGHYTAMVWAQSNALGCGFAMCNYKGRVAGYYVCNYGPAGNGRNMVKPFIKGGKGSMCKKKTSDGLCDCGSLECDNNGKLNTKTCKCECPNYPWIQKNNRCKIDCSKKNQEPEFFCYDKEECFIYSSMGADCPNLCNQCP*	TLSLHDALPISGTNQATVAGYKVAWTVAHPYSPYFRRVLNTMSCRIVNLVLVLLVASVYVSDVRAECNPKYAQFASDHTACLTVDNSVGGVKGIDAETKKKILKVHNDYRAKQDATDMLKMFWDDEIAMIAQKHAERCVWGHDKNHQRSIPGRFSVGQNIAIGRSNWELSLNDWYIEIENFEYGKGPKDSSEPIGHYTAMVWAQSNALGCGFAMCNYKGRVAGYYVCNYGPAGNGRNMVKPFIKGGKGSMCKKKTSDGLCDCGSLECDNNGKLNTKTCKCECPNYPWIQKNNRCKIDCSKKNQEPEFFCYDKEECFIYSSMGADCPNLCNQCP*
	Gene.50968_L_sanguineus_20637_g.50968_m.50968	ATGAGTGCCAACTTCATTAAAATCGGACACTATACCCAGGTTGTATGGGCCAGTTCAGCTCGCGTTGGTTGTGCAATGGTGCAATGCAAAGGGAAGCCGAAGGTGTACGGATGCAATTATGCTCCTGGTGGCAACTATGGGGGCAGTCTTGGTACTCCCTACAAGTCTGGCACAAGCTGCGCTGACTGTACTGGGAAATGTAGCAACAAGCTCTGTGATTGTGGGGGAAAGGTGTGCTACAACTACGGCACGCTTGATCTCAAGACATGTGCCTGCACCTGCAGCTCTCAGAGTGGTCTCTATCTTGCGGACAAGGACTGTGCGCTTAGCTGTAATAAAGCAGCAGATAACAAGAAAGACACCAGTTCATCCACCACGTGCGCTGATTTGGCCCAAAAG…	MSANFIKIGHYTQVVWASSARVGCAMVQCKGKPKVYGCNYAPGGNYGGSLGTPYKSGTSCADCTGKCSNKLCDCGGKVCYNYGTLDLKTCACTCSSQSGLYLADKDCALSCNKAADNKKDTSSSTTCADLAQKSTRRQDCRSNYRYKALACPWTCDICPYADHGSLDSSAATSCQSVIGFTITFAVALSPCLLLRILRI*	MSANFIKIGHYTQVVWASSARVGCAMVQCKGKPKVYGCNYAPGGNYGGSLGTPYKSGTSCADCTGKCSNKLCDCGGKVCYNYGTLDLKTCACTCSSQSGLYLADKDCALSCNKAADNKKDTSSSTTCADLAQKSTRRQDCRSNYRYKALACPWTCDICPYADHGSLDSSAATSCQSVIGFTITFAVALSPCLLLRILRI*
	Gene.52528_L_sanguineus_21731_g.52528_m.52528	ATGAACAGAGTACAGTTAATCTCCGTGTTCCTATTGGTGTTGATCACCGGCGAAATGGTTCTTGGAATCTCCTGGCCGCCATACCCTGGAGATCAGGGAATCCGATCAAGCGTATGCCAGAAAAACCTCGGTTGCGGTACTAAAAACATTGCGGTAAAAGCAGTTTGCAAGGGATTTTGTCTGGGAAGAAAACGATTCTGGCAAAAATGTGGCAAAAATGGTTCCAATTCCAAATCGAAAGTTTGCAACGCAGTACTTGCACATGCTTGCGAAAAGGCCGGAAAAGGGCTCATAAAGGTGACGGACATGGCTGTTGGGAAGATCGTTAGCTTGGCAGCTGGCCTCTTAGGAAAAAGGGACATGAGCTCCGAACAACTAGCATATTTCAACGAATTAGAA…	MNRVQLISVFLLVLITGEMVLGISWPPYPGDQGIRSSVCQKNLGCGTKNIAVKAVCKGFCLGRKRFWQKCGKNGSNSKSKVCNAVLAHACEKAGKGLIKVTDMAVGKIVSLAAGLLGKRDMSSEQLAYFNELERRGIDFE*	ISWPPYPGDQGIRSSVCQKNLGCGTKNIAVKAVCKGFCLGRKRFWQKCGKNGSNSKSKVCNAVLAHACEKAGKGLIKVTDMAVGKIVSLAAGLLGKRDMSSEQLAYFNELERRGIDFE
	Gene.54610_L_sanguineus_23300_g.54610_m.54610	ATGAAGACAGCTATACTGCTTCTTAGTTTGCTCTTCGTTGGCCTTGTTTTGGCTGATGATTCCGAAAAGGTTGCCTCTCCCGTGGAAATTGAAAAACGGGGGTGCATTGCAAATGGTAAATTCTGCACGTTAAACAAGGGTTGTTGCAGCAAGAACTGTGTATGGGCCAGTTCCAACTCGTTCATGACCTGCCGACCACCAGGCCAGGATTAA	MKTAILLLSLLFVGLVLADDSEKVASPVEIEKRGCIANGKFCTLNKGCCSKNCVWASSNSFMTCRPPGQD*	DDSEKVASPVEIEKRGCIANGKFCTLNKGCCSKNCVWASSNSFMTCRPPGQD
	Gene.55261_L_sanguineus_23798_g.55261_m.55261	TTCGAAACAGACTTGCAGTTCGACAAGGTCACCGGCATACCGACCATAGTCACGCATACTAGTCCCTGCTTCCGAGATGGCTACACGTGCAAGGAGGACGACTACTGTGTGAAACAGGCTCCAGTTGTTTCTCACCTCCAGCATCTGAGAGATCTCAGTAACAAAGATGATCCGAAGTTCAGTGGATTTGTGTGGTTAGATCTAAAACTATATGACAATCCTACCGCCGAGTTCCTTGCGTTGGTTGGGACGAAATTAGCCGACATGATGGTGAACGAAATATTTATAACCAAGGATCATGGGTCCAGGCTGAAATTCGGAATGGAAATCTATAGTGCATCTAGTATCCCCGTCATGGTAGCTGTGGCCGACCAGTTGAAGACACTAGAGCGGGAGGAT…	FETDLQFDKVTGIPTIVTHTSPCFRDGYTCKEDDYCVKQAPVVSHLQHLRDLSNKDDPKFSGFVWLDLKLYDNPTAEFLALVGTKLADMMVNEIFITKDHGSRLKFGMEIYSASSIPVMVAVADQLKTLEREDILKRIVVIDELKNRPQAGDELWDKITGFWAASGCSDCNLECGRDLDKARSAASLKGQGVDKVVRWTIDIEDHIREGLRAGVDAFCTNHPEVVKSILDEDEFKGLRLANAEDKICQNCED*	FETDLQFDKVTGIPTIVTHTSPCFRDGYTCKEDDYCVKQAPVVSHLQHLRDLSNKDDPKFSGFVWLDLKLYDNPTAEFLALVGTKLADMMVNEIFITKDHGSRLKFGMEIYSASSIPVMVAVADQLKTLEREDILKRIVVIDELKNRPQAGDELWDKITGFWAASGCSDCNLECGRDLDKARSAASLKGQGVDKVVRWTIDIEDHIREGLRAGVDAFCTNHPEVVKSILDEDEFKGLRLANAEDKICQNCED*
	Gene.56334_L_sanguineus_24634_g.56334_m.56334	ATGGCAGGTCGTGGGAATCGCAGTGGAACGATTCGTTCGGATGCAATTGTGGCTTCAAGTACATTTGGGAGTGCTGTTAAAAGAGGATTGATCAGTGAAACTATGATTAAAGCACTGCTAAGTTTGGACATGCATAAAGACGACAACCCTCGTCTGAGATGTACGGATTTTTATCGCATTCAAAGCAACCAGGAGCTGGGATCGCGACGGATCCATGTGCCTGTTTTCGTAGCTACATCCGTTGATGAAAGTTGGGTAAGGCACTTATATAATGCTAGAGAAGCTATCAACGAGGCTGCACCAGGGCTCCGCATGTATTTCGTGGATCATATAGAACCTGCCTGGATTCAGGTCATTGATAACAAAGACGACGGATGCTGGACAGCAGGGAATATAATT…	MAGRGNRSGTIRSDAIVASSTFGSAVKRGLISETMIKALLSLDMHKDDNPRLRCTDFYRIQSNQELGSRRIHVPVFVATSVDESWVRHLYNAREAINEAAPGLRMYFVDHIEPAWIQVIDNKDDGCWTAGNIILNSSKVTVSLEETWPDQEKAGTALHELMHALGFGHEHQREDAERYLTYDKANLDDPSWETQFKALSDVICLSRFDPQSIMMYHHDDHNPCLKRKPEGDNVWATKPGGKQCEVLSELDKAGLNMLY	MAGRGNRSGTIRSDAIVASSTFGSAVKRGLISETMIKALLSLDMHKDDNPRLRCTDFYRIQSNQELGSRRIHVPVFVATSVDESWVRHLYNAREAINEAAPGLRMYFVDHIEPAWIQVIDNKDDGCWTAGNIILNSSKVTVSLEETWPDQEKAGTALHELMHALGFGHEHQREDAERYLTYDKANLDDPSWETQFKALSDVICLSRFDPQSIMMYHHDDHNPCLKRKPEGDNVWATKPGGKQCEVLSELDKAGLNMLY
	Gene.59918_L_sanguineus_27583_g.59918_m.59918	CCAAAGTTCCCGCCAATGGTAAGGGATGGCTATGGCTACCCAACGTCTGGCCACAAATTCGGACAAACATTCCTGTGTATCAGTCTTGACGGATCGTATTTCAATAAAATAGCTAAGCAGCTATTAGTCAGCTGGCCCGACGTGTTCGACTTCAACATTCCACAATCCAGCCGATATTCGAAGGATCCAGACCTCCAGCTTGTCGTGAAAGGCAAACACAATAAGCAACCTACGAGTGTGTATGACTTACCATCCATCCAAGGTCAGAAGTTCATTAGCTTGTCCAAAAACAGGGACTGGGGCCAAGATTTATACTCTGACTTGGTGGCGCCCTATTTCAAGTCAAGCCTATATACAGAGACTTGGCAGAACGAACGCGGGTCCATGGAGTCAAACTGC…	PKFPPMVRDGYGYPTSGHKFGQTFLCISLDGSYFNKIAKQLLVSWPDVFDFNIPQSSRYSKDPDLQLVVKGKHNKQPTSVYDLPSIQGQKFISLSKNRDWGQDLYSDLVAPYFKSSLYTETWQNERGSMESNCTTAYKVENVRAISLPFSINFSETKDHSKWAVTSSRGTQWICIGDINRDAAQMHRGGGTVCTNHAALWKAFHDAIEKYEQCPGDSERMHQEEKDERLRYRPGYL*	PKFPPMVRDGYGYPTSGHKFGQTFLCISLDGSYFNKIAKQLLVSWPDVFDFNIPQSSRYSKDPDLQLVVKGKHNKQPTSVYDLPSIQGQKFISLSKNRDWGQDLYSDLVAPYFKSSLYTETWQNERGSMESNCTTAYKVENVRAISLPFSINFSETKDHSKWAVTSSRGTQWICIGDINRDAAQMHRGGGTVCTNHAALWKAFHDAIEKYEQCPGDSERMHQEEKDERLRYRPGYL*
	Gene.61455_L_sanguineus_28889_g.61455_m.61455	ATGTTTATTGATCGACGTCTACCATCTACATTTGCGGCAGGACCAGAGGTGTACCAGGAATTCATTAACCACTACGGCACACATTACTTTAGTCATGGCAAATATGGAGGCCTGCTGCTCTACAGGATGACCACCGATATGAGTGCCTTCCAGCAGCTCGGCGAGAAGAAGGTTAAAGCCGAGGCGAAAGGCTCATTCTTTAACTTATTGAAAGCGAATGGGGCCTACACCGGGACCACGCACAAGGTCGACTCCACCTTTTCATCCAAGACCTCCGTCACAACCAGGTATTACGGCGGCAACCACAGCCCAAAGTACAACGAGTGGTACACGAGCGTCAAGAACAACCCGTGGCTGTTTGGTGGTCAGCTCGCTCCAATCACAGATCTCATCTCTGAC…	MFIDRRLPSTFAAGPEVYQEFINHYGTHYFSHGKYGGLLLYRMTTDMSAFQQLGEKKVKAEAKGSFFNLLKANGAYTGTTHKVDSTFSSKTSVTTRYYGGNHSPKYNEWYTSVKNNPWLFGGQLAPITDLISDAGKKAAMTKAITVHMDKAFLRDVQSDIYTMLAKVSDAGLKRVIRAKLAEIVTLLRSTAPDHAAVVALGRELEVPSWFTLQTK	MFIDRRLPSTFAAGPEVYQEFINHYGTHYFSHGKYGGLLLYRMTTDMSAFQQLGEKKVKAEAKGSFFNLLKANGAYTGTTHKVDSTFSSKTSVTTRYYGGNHSPKYNEWYTSVKNNPWLFGGQLAPITDLISDAGKKAAMTKAITVHMDKAFLRDVQSDIYTMLAKVSDAGLKRVIRAKLAEIVTLLRSTAPDHAAVVALGRELEVPSWFTLQTK
	Gene.62301_L_sanguineus_29640_g.62301_m.62301	ATGCAGTCGGCAAATGAACGTACCATGTTTGATTGCACAGTTCACAGCACGACCAGAACCGACCTCATCGTGACGACGGTTCTATTTTTGTTGATATCTCCGTTCTTTGTGATGGGAAAGAATCCGTGTTGGGATCTACCTGGATATAGGCAACCATCGTGGTGCAAACCAGGCTGCCATAAAGTAGGTTTTCGACAACCGGTAGAAGTACCAGGCTGCATTAAATTCTGGAGTGAAACGAACGCATGTCGTGGTTTCTGTATGTCCGAATCCTATCCATCCCTTGACGATATCCTCCATATTGCGCCCAAACAGAAGATTACAGAT	MQSANERTMFDCTVHSTTRTDLIVTTVLFLLISPFFVMGKNPCWDLPGYRQPSWCKPGCHKVGFRQPVEVPGCIKFWSETNACRGFCMSESYPSLDDILHIAPKQKITD	KNPCWDLPGYRQPSWCKPGCHKVGFRQPVEVPGCIKFWSETNACRGFCMSESYPSLDDILHIAPKQKITD
	Gene.64710_L_sanguineus_31821_g.64710_m.64710	ATCTTCGGCAAGATGTGGAGTCGGTTGTTGCTTGCATTTGTAGGTGTGGCGCTGGCCCAGGACGGGCCGTGCACCCAGATGAATGCCAAACTGAGGCAGCAGGAAGCGGACGCGATAGCTGAGGGCACGATCATCGCAGACCTCCCCATCTACAACTGTCAGGAAGACGGCTTCTACGCCGCGATCCAGTGTGGCAACGGAGCCGGATTCTGTTACTGCACGGCCAAGGATGGTGCGGTCATTGGTGACTACAGCAGTGAGGACATGGAAGGCCCCATGAATTGCAACTGTGCCCGTGACTCGAACGAGAATAAGCAAGCTGGCGGCATCGGGAAAGCGTTCGCCTGCGAGTCGAATGGTAACTACAAGTCCATCCAATGTGCGGGCAGCGTGTGTTTC…	IFGKMWSRLLLAFVGVALAQDGPCTQMNAKLRQQEADAIAEGTIIADLPIYNCQEDGFYAAIQCGNGAGFCYCTAKDGAVIGDYSSEDMEGPMNCNCARDSNENKQAGGIGKAFACESNGNYKSIQCAGSVCFCVDEHGEDLAKDHVHISKQDTLSCQ*	QDGPCTQMNAKLRQQEADAIAEGTIIADLPIYNCQEDGFYAAIQCGNGAGFCYCTAKDGAVIGDYSSEDMEGPMNCNCARDSNENKQAGGIGKAFACESNGNYKSIQCAGSVCFCVDEHGEDLAKDHVHISKQDTLSCQ
	Gene.66438_L_sanguineus_33458_g.66438_m.66438	ATGCAGTTTCACTTCGCTCTCATATTGGCCTTGGCCTGTGTTTCGGTTATATTCGCAAGAACTGAGGAAGAAGCTTGCGCAAGTAAATGTGACGCAGAGAAAGCTTTGAAATGCGTAGCGAGGTGGTCTTGTCAGCCAAGGGAAGCATGTGGCAACACAGGAGACTGGATTGGTTTGTGTGTCCCCGACCACACTGCAGCAAATACCTGTCGACTGCCTTTGGAGACTGGTCCGTGCAGGGCATTGATTAGACCATGGGGCTTCAACCGTAACAAGGGCCAATGTGAGCAATTCATATACGGAGGATGCGCAGGGAATGGAAACCGTTTCTCAAGTATGAAGGAATGCGAGGACAGGTGTCTGATGAAATAG	MQFHFALILALACVSVIFARTEEEACASKCDAEKALKCVARWSCQPREACGNTGDWIGLCVPDHTAANTCRLPLETGPCRALIRPWGFNRNKGQCEQFIYGGCAGNGNRFSSMKECEDRCLMK*	RTEEEACASKCDAEKALKCVARWSCQPREACGNTGDWIGLCVPDHTAANTCRLPLETGPCRALIRPWGFNRNKGQCEQFIYGGCAGNGNRFSSMKECEDRCLMK
	Gene.66701_L_sanguineus_33710_g.66701_m.66701	ATGATGAAGACTCTACTGCTATTTGTGAGTTTGCTCGCCATAGGTCTCTGGACCGGATCTGACGGACAAATTATGCCAAGTTTATGTGTTACGATGCCCATCTGCAACCTTCCCATGGAGGCTGGTCCCTGCAAGGCCCACATGCCCAGCTACTACTACGACCCCAGGACGAATACCTGCAAACGGTTCATCTATGGTGGATGCAATGGCAACGCCAATAACTTCAAGACAAAAGCAGAATGCGAAAAGCAATGTAAAAAACCCATCTGCAACCTTCCCAAGGTGGCTGGTCCCTGCAAAGCCTACATGCCGAGGTACCACTACGACCCCAGGACGAATACCTGCAAACGGTTCATCTATGGAGGTTGCGGTGGCAACGCTAATAACTTCAAGACAAAA…	MMKTLLLFVSLLAIGLWTGSDGQIMPSLCVTMPICNLPMEAGPCKAHMPSYYYDPRTNTCKRFIYGGCNGNANNFKTKAECEKQCKKPICNLPKVAGPCKAYMPRYHYDPRTNTCKRFIYGGCGGNANNFKTKAQCEKHCKKSICSLPKVSGSCRAYIPRYHYDPRTNTCKRFIY	QIMPSLCVTMPICNLPMEAGPCKAHMPSYYYDPRTNTCKRFIYGGCNGNANNFKTKAECEKQCKKPICNLPKVAGPCKAYMPRYHYDPRTNTCKRFIYGGCGGNANNFKTKAQCEKHCKKSICSLPKVSGSCRAYIPRYHYDPRTNTCKRFIY
	Gene.68416_L_sanguineus_35392_g.68416_m.68416	TCTGGGGAATATCAGCCGGGATATCATCAGCCATCATATGACAGATATTTTTGTCACTATAGCAGCAAAATGATACCGTGGTTAAAAGGGTTTGTGTTGGTTGTGTGTATCCTTTTCGTACCACGACAGTGTGAGGCTACTTGCCAGCCGAAGTTTTCAGATGGGATGCCGAGCAAACCAAGTGTTGCTACCTCATCAGCATGTTTACCGGCGACAGGGACTGGCTCTGTGAGTGACGCCGATAAGAAGGTGATAGTGGAGGAACACAACAAGTACAGGCAGAACGCCTCACCCAAACCCGGTAATATGCAGTATATGGTTTGGGATGATGAATTAGCCGAAGTTGCCCAAGGCTGGACATCTACCTGTCCACCAGGTCATGATGCTGGTCAAGAGAGA…	SGEYQPGYHQPSYDRYFCHYSSKMIPWLKGFVLVVCILFVPRQCEATCQPKFSDGMPSKPSVATSSACLPATGTGSVSDADKKVIVEEHNKYRQNASPKPGNMQYMVWDDELAEVAQGWTSTCPPGHDAGQERYMPGRGWTGQNMFSGTSGAYGWSDVVKSWYDEVNDFNYDGTPTGDTGHYTQVV*	TCQPKFSDGMPSKPSVATSSACLPATGTGSVSDADKKVIVEEHNKYRQNASPKPGNMQYMVWDDELAEVAQGWTSTCPPGHDAGQERYMPGRGWTGQNMFSGTSGAYGWSDVVKSWYDEVNDFNYDGTPTGDTGHYTQVV
	Gene.68419_L_sanguineus_35394_g.68419_m.68419	ATGCGTTCAGCTCTAGTCCTTCTCGTAGCGGTTTTCGTAACGGCATCGTTCGTAATTGAAGATGCCAGGGCCCAACTAGGTGCCTGTGCCAACTTGGGAGAGAGTTGCGGCCTCGGTTATAACCGTAATTGCTGCGGGGAAAACCTTGCTTGCGCATGCGACAGTCGTAGGGAAAACTGCAGATGTCGGATGTACTGTAACAGATGTAATGAGGTTTGCGTGAACGGGTAG	MRSALVLLVAVFVTASFVIEDARAQLGACANLGESCGLGYNRNCCGENLACACDSRRENCRCRMYCNRCNEVCVNG*	QLGACANLGESCGLGYNRNCCGENLACACDSRRENCRCRMYCNRCNEVCVNG
	Gene.69521_L_sanguineus_36592_g.69521_m.69521	GTTTACCACGCACAAGAAAAAGAAGGGACCTATTTTAACTGGGCGAGGACCTCGTTTACCGACGGATTCAACTGTGTTGCTTACGATAAAGAAAGTAGAGGATGGGTGAATGTCACGTGTAGCAGCCAGGCGGGGTATGGGTATGCTTGTCAGGACAAAGGCCTCTTGCACCTCGAGGTTTACGATGACAGTAAGACTTGGTTTGAAGCACGAGAAATGTGTGCTAGGAAGGGTCCAGGTTCAGATCTCGCCAAAATCGACAGTTCGACTTTGAGTGAAGATATAGCAAAGAAAGTAATGCTGAGGAGGAACAAGCGCTTTTGGATTGGTGCAACGAATCGGGAATGGAAGTGGATACCAAGTAAAGAACCCATGATCTATAGCAAGTGGTTTGATGGC…	VYHAQEKEGTYFNWARTSFTDGFNCVAYDKESRGWVNVTCSSQAGYGYACQDKGLLHLEVYDDSKTWFEAREMCARKGPGSDLAKIDSSTLSEDIAKKVMLRRNKRFWIGATNREWKWIPSKEPMIYSKWFDGYPQGEHRSCLMMKSRIGEVFSQPFSWENADCNATKPYICQYCMYTKRS	VYHAQEKEGTYFNWARTSFTDGFNCVAYDKESRGWVNVTCSSQAGYGYACQDKGLLHLEVYDDSKTWFEAREMCARKGPGSDLAKIDSSTLSEDIAKKVMLRRNKRFWIGATNREWKWIPSKEPMIYSKWFDGYPQGEHRSCLMMKSRIGEVFSQPFSWENADCNATKPYICQYCMYTKRS
	Gene.74066_L_sanguineus_41516_g.74066_m.74066	ATGAAGGGTATCGCAGTTGTGCTTCTTTTAGTGATCGCTGTCAACGTCTGTCTCGCAGGCTCGTTTGACGAAGATATGATCAGAGAAAAAAGAGGGTGTATTGGTGTGGGTGACCCATGCACGCCAGGGAAGAGAAATTGCTGCCCAGGCTGGGGGTGCACTAAAAAAGGATCGAAAGATGGAAAACATAGGTGTGGAAATGCCCTCGGTTAA	MKGIAVVLLLVIAVNVCLAGSFDEDMIREKRGCIGVGDPCTPGKRNCCPGWGCTKKGSKDGKHRCGNALG*	GSFDEDMIREKRGCIGVGDPCTPGKRNCCPGWGCTKKGSKDGKHRCGNALG
	Gene.78387_L_sanguineus_46574_g.78387_m.78387	TCCGATCTCCGACATTGTTTTTACCTCGGGGAATCTCTGACGAATCGCACCGTCAGGGCTGCGCTGTCCACATGCAATGGCTTGAAAGGTGTCCTCACAACAGACACACACACAATCTACATCCATCGTCTGCTCCACAAGCATGCTGGGAGATTCAAACGAGATGCAGGACTTGAAGAGCCACATATCATCATCAGAGACAAACAAGATGGCGGGTGTCATGTGAAACGAGACGTGACGAGAATATTCGGGAATGTAAATCGCCCGTTTGATCAAAAGGTGGCCCGGTACATGGAACTTGTGGTGGTGGCCGATCATCATATGTTCCACACGTTTCGGTCCGAAGTACAGTTATATGTTCACACGGCGATAAACGCAGCCGCTGGGACATTCGTTGAT…	SDLRHCFYLGESLTNRTVRAALSTCNGLKGVLTTDTHTIYIHRLLHKHAGRFKRDAGLEEPHIIIRDKQDGGCHVKRDVTRIFGNVNRPFDQKVARYMELVVVADHHMFHTFRSEVQLYVHTAINAAAGTFVDKSFGAK	SDLRHCFYLGESLTNRTVRAALSTCNGLKGVLTTDTHTIYIHRLLHKHAGRFKRDAGLEEPHIIIRDKQDGGCHVKRDVTRIFGNVNRPFDQKVARYMELVVVADHHMFHTFRSEVQLYVHTAINAAAGTFVDKSFGAK
	Gene.79573_L_sanguineus_47961_g.79573_m.79573	AAACTGGTAGCAGCATCATTGCGAATCCAACCTTCCGCAAAACTTAGATCCCAATTCCCTTTTTTTTACAAGGTTTCGATTTTTATATATAAAGCAGCCCTACTTATTATCATGAGGATACTGTTGCTGCTATGCCTGGTTACCCTCGTCCTTGGCCAGAGTCAAGACAGGGGCTTCTCGAAGACGGAGAAACAGCTGATGTTGGATTTATTCAACTTCTTTCGTAATAAAGTTGCCCTGGGAAAGGAACCGAGACAACCCGCTGCCAGATACATGTTGGCCATGGAATATGATGATAGGCTGGAGGCCACCGCCCAGGCCTGGGCGGACAAATGTAAGCCAGAGCACAGCCATGGCGACCAGAGGGACATCGCACCCTTTGGTGAACTTGGAGAGAGC…	KLVAASLRIQPSAKLRSQFPFFYKVSIFIYKAALLIIMRILLLLCLVTLVLGQSQDRGFSKTEKQLMLDLFNFFRNKVALGKEPRQPAARYMLAMEYDDRLEATAQAWADKCKPEHSHGDQRDIAPFGELGESLS	KLVAASLRIQPSAKLRSQFPFFYKVSIFIYKAALLIIMRILLLLCLVTLVLGQSQDRGFSKTEKQLMLDLFNFFRNKVALGKEPRQPAARYMLAMEYDDRLEATAQAWADKCKPEHSHGDQRDIAPFGELGESLS
	Gene.81947_L_sanguineus_50972_g.81947_m.81947	GTGACAAATGCCGAAGTTTATTTAGAAAACGAAATAAAGCAAAAATATCAAGTTAATCCTGATAATAACACAACTTCAAATGCAGAACTCGAAAAACCTACATTTTCTATTGAATCACGCACCATAACAGAAAATAATGTCATTAAACCAGAAATTAACGATGTTGCAATAGATGAAAGCAACAATGCTTCAAACCTGCAACAAGAGAATACCAATAATTCAACAAAATCAAATCAAGTACCCAGAAAAGCACTTGATGCTACTACAACAGAAAAACAATCGAACTCCTCGGAAACTAATTGTCTCAAAAACTGCTCATTTGATTTCGAACCTATTTGTGGTTCTGATGGAAGAACATATGCAAATAAATGCTTTATG	VTNAEVYLENEIKQKYQVNPDNNTTSNAELEKPTFSIESRTITENNVIKPEINDVAIDESNNASNLQQENTNNSTKSNQVPRKALDATTTEKQSNSSETNCLKNCSFDFEPICGSDGRTYANKCFM	VTNAEVYLENEIKQKYQVNPDNNTTSNAELEKPTFSIESRTITENNVIKPEINDVAIDESNNASNLQQENTNNSTKSNQVPRKALDATTTEKQSNSSETNCLKNCSFDFEPICGSDGRTYANKCFM
	Gene.82424_L_sanguineus_51597_g.82424_m.82424	ATGAAGAATTCATTCATTTTCTTGCTGGTGGCGGCGTTCATAGCTTTCTCTGCTGAAGCAAGTGATACGATTTGCACTCTGAAACTGGAACCCGGTCATTACTGCGATGGTGGGTCGATGTCCTGGCGATACGGTTTCGAAAATGGTAGCTGCAAAGAATTCTTCTACGGAGGATGCGACGGGAATGCGAACAACTTTCAATCCATGGAAGAATGTACGGCTGCATGCCACTGA	MKNSFIFLLVAAFIAFSAEASDTICTLKLEPGHYCDGGSMSWRYGFENGSCKEFFYGGCDGNANNFQSMEECTAACH*	SDTICTLKLEPGHYCDGGSMSWRYGFENGSCKEFFYGGCDGNANNFQSMEECTAACH
	Gene.82474_L_sanguineus_51662_g.82474_m.82474	CAGGTTACTGCTTTCCATACTGCTATCAGGGCTGACGTGGCCCCATACTGGGCCATCCAGTTAGGGAGGTACGCTAAAATGTTTATCGATGGACGTCTACCAGCTACCTTTGAGGCAGGACCAGAGGCCTACCAGGAATTCATTAACCACTACGGCACACATTACTTCAGTCATGGCAAATATGGAGGTCTACTGCTCTACAGGATGACAACGGAAATGAGCGCCTTTCAGCAGCTCGGCGAGAAGAAGGTGGAAGCCGAGGCGAAAGGCTCATTCTTTAACTTATTGAAGGCGAATGGAGCCTACACCGGGACCACGCACAGGGTTGACTCCACCTTTTCATCCAAGACCTCCTTCACAACCAGGTATTAC	QVTAFHTAIRADVAPYWAIQLGRYAKMFIDGRLPATFEAGPEAYQEFINHYGTHYFSHGKYGGLLLYRMTTEMSAFQQLGEKKVEAEAKGSFFNLLKANGAYTGTTHRVDSTFSSKTSFTTRYY	QVTAFHTAIRADVAPYWAIQLGRYAKMFIDGRLPATFEAGPEAYQEFINHYGTHYFSHGKYGGLLLYRMTTEMSAFQQLGEKKVEAEAKGSFFNLLKANGAYTGTTHRVDSTFSSKTSFTTRYY
	Gene.85469_L_sanguineus_55687_g.85469_m.85469	GATTACAGCGCAGTGTGCTCGGTCTCGGGTTGGTCGGAATGGTCTCCATGCTCCGTGACTTGCGGCAAGGGCATGAGGCAGCGGGAGCGCTATTTGATTCGTAAGGAAGAGATGGCGCAGTGTACCGACACACCGGTCTTTGAGAAGGAAATTTGCATGAATGCAGTTTTAGATTGTTCCCAGGTGGATGAGGATAAGAACTTCACTGTTATCTGTTCATCGCCCAAAGTGGTCGGTCCGTGCCGTGGGAGCTTCCTCAGGTGGTACTGGGACACTAACAGGGAAACGTGCCTGCCGTTCCATTATGGCGGTTGCCGTGGTAACGACAACAGATTTGTCAGTCAG	DYSAVCSVSGWSEWSPCSVTCGKGMRQRERYLIRKEEMAQCTDTPVFEKEICMNAVLDCSQVDEDKNFTVICSSPKVVGPCRGSFLRWYWDTNRETCLPFHYGGCRGNDNRFVSQ	DYSAVCSVSGWSEWSPCSVTCGKGMRQRERYLIRKEEMAQCTDTPVFEKEICMNAVLDCSQVDEDKNFTVICSSPKVVGPCRGSFLRWYWDTNRETCLPFHYGGCRGNDNRFVSQ
	Gene.86069_L_sanguineus_56583_g.86069_m.86069	GCAAAGACGGGCTACCCTGCCCATGTCGTCTATAGGGACCAGGACATCAAGAGAAGTGGACCAAGGCGATGTGGTCATAACTCCACCATCATCAACAACCATCACTCGATCATGAAGGATTTCACAGATTTCAAAATCAAGGCAAACAGGCGATCGAAACGTGCAACAGGAATTCCTGAATTCAACCAAGATAAACCAACAAAATACGTAGAGCTCTTCCTCGTCTTTGACTACAATGCTTGGCTGTTATTTCCCAACAAATACACAATCCGATCTAGGGCTATATCAATGGTGAACACAGTGGACTCGATCTACAAGCCAATGAACGTGCGAAGATCG	AKTGYPAHVVYRDQDIKRSGPRRCGHNSTIINNHHSIMKDFTDFKIKANRRSKRATGIPEFNQDKPTKYVELFLVFDYNAWLLFPNKYTIRSRAISMVNTVDSIYKPMNVRRS	AKTGYPAHVVYRDQDIKRSGPRRCGHNSTIINNHHSIMKDFTDFKIKANRRSKRATGIPEFNQDKPTKYVELFLVFDYNAWLLFPNKYTIRSRAISMVNTVDSIYKPMNVRRS
	Gene.86098_L_sanguineus_56633_g.86098_m.86098	ATGTACGCTCCTGTCTGTGGTACTGATGGACGCACATACAGCAATGAGTGTTATATGAATGCTGAAGCCAGCTGCACTGGAAGAGACATAGCTGTCCTTTATCAGGGCGTATGCGGTAAGGTTGCTGGGCGAGTTTTGTTGTCGACCCCAAATATTTCTGATTGTGGTAACGAGCTGTCAGCTTGTACTAGAAGATATGTTCAGATTGAATACAAATATCAACTTTACTTTTTGGTGTTACTGGTTTGGCTATGA	MYAPVCGTDGRTYSNECYMNAEASCTGRDIAVLYQGVCGKVAGRVLLSTPNISDCGNELSACTRRYVQIEYKYQLYFLVLLVWL*	MYAPVCGTDGRTYSNECYMNAEASCTGRDIAVLYQGVCGKVAGRVLLSTPNISDCGNELSACTRRYVQIEYKYQLYFLVLLVWL*
	Gene.87792_L_sanguineus_59134_g.87792_m.87792	GGTAAAACAACAGATCCGGAGTTCGCGACAAATCATGAGGAAGATCACTTGGTTCCTTTCATATCGGTTCATAGGGCAAAAGCGTACGTGAGGAGCAAGAAATGGGACTCCTCTGGCTGGACAGGAATCGTGTGCGAATGCTGCTATAACAGGTGCGGCTACAGACAACTTTTACAATACTGCAACACCGCTTCAAATAGAATCTCGTCATATTTGAAAACACCAAACACTGTTGTACACTCACATACTGCGAAAGAGAACCCTGTGAGATCTCCGGGTAGCAGGTGGCTGGCATTGGGGAAGCGAATCTTGCACGTCTTCAGC	GKTTDPEFATNHEEDHLVPFISVHRAKAYVRSKKWDSSGWTGIVCECCYNRCGYRQLLQYCNTASNRISSYLKTPNTVVHSHTAKENPVRSPGSRWLALGKRILHVFS	GKTTDPEFATNHEEDHLVPFISVHRAKAYVRSKKWDSSGWTGIVCECCYNRCGYRQLLQYCNTASNRISSYLKTPNTVVHSHTAKENPVRSPGSRWLALGKRILHVFS
	Gene.88376_L_sanguineus_59969_g.88376_m.88376	CGATCTGTCATCCTTGACGAACACAACAAATACAGAAGCAACGTCAATCCAACTGCAAGTAATATGCAGAAAATGTACTGGGACGATGAGTTAGCCAAGATAGCGCTTGGTTGGGCTTATCAGTGCCAATCCGGTCACGAGAAGTCTCCCTACTGGAGGCAAGTCCCTGATATGTACCCCGTTGGCCAGAATGTAGCAAACGGATCCACCTCGGTGAGTTGGAAAGCAGTCATCGCCGCCTGGCATAATGAGGTGACGGGCTTTGTGTTTGGAGACGAGTCGCTCAAGTTGGTCAATCACGCTCATTATACACAGATGGTA	RSVILDEHNKYRSNVNPTASNMQKMYWDDELAKIALGWAYQCQSGHEKSPYWRQVPDMYPVGQNVANGSTSVSWKAVIAAWHNEVTGFVFGDESLKLVNHAHYTQMV	RSVILDEHNKYRSNVNPTASNMQKMYWDDELAKIALGWAYQCQSGHEKSPYWRQVPDMYPVGQNVANGSTSVSWKAVIAAWHNEVTGFVFGDESLKLVNHAHYTQMV
	Gene.90645_L_sanguineus_63439_g.90645_m.90645	CGCTGGGTATACAAGGACGTGGGTTGTCCAAGGACGTTTGCGGCCCAAAACGGCCATTGCTACCGATTCTTCTCCTCGAAGAAATCATGGGGAGAGGCCGAGGCGAGATGTCAGGCGGTGAGGGAAGGTTACCATCTGATGTCAGTTTCAAGTGTAAGAGAGAACATCCTAATGAAGGCTATGTTCCCCGACCAAATAAAAAGAAACCGTGTTTGGCTCGGACTGAGGAAAGTCAATGGTGCTGATAAATGGACGGATGGTTCGAAATACAGGAAGTCAAGACGTAACTGGGACAGGCGCAGC	RWVYKDVGCPRTFAAQNGHCYRFFSSKKSWGEAEARCQAVREGYHLMSVSSVRENILMKAMFPDQIKRNRVWLGLRKVNGADKWTDGSKYRKSRRNWDRRS	RWVYKDVGCPRTFAAQNGHCYRFFSSKKSWGEAEARCQAVREGYHLMSVSSVRENILMKAMFPDQIKRNRVWLGLRKVNGADKWTDGSKYRKSRRNWDRRS
	Gene.92649_L_sanguineus_66472_g.92649_m.92649	TGCCCACCTATCTCCAGCCAATGGTCCAATGGAAATACATCATTGTGCATCACCGTTTTCCAGGAGAATATCACTTGGAAATCAGCCCAGCAACATTGTGGATGGATACAGTCGAATCTCATTAAAATATACTCTTCGGACATGGCAACATTTGTTACAAATCAAATCATGCAGAACACGAGTCAGTCATCGTATTGGGTAGGCCTCCACGATATTGCAAGAGAAAACCTATTTCTGTGGATTGATGGGACAAAGGCGACCTATGACAGATCGGAAGAGCGTCGTGTA	CPPISSQWSNGNTSLCITVFQENITWKSAQQHCGWIQSNLIKIYSSDMATFVTNQIMQNTSQSSYWVGLHDIARENLFLWIDGTKATYDRSEERRV	CPPISSQWSNGNTSLCITVFQENITWKSAQQHCGWIQSNLIKIYSSDMATFVTNQIMQNTSQSSYWVGLHDIARENLFLWIDGTKATYDRSEERRV
	Gene.94336_L_sanguineus_69330_g.94336_m.94336	GATCCGAAGTTCCCAACAGATATGAAATCGTTTTCGGCTGGATTGACCTTGGTGGTATTCTGCATAGGTGTTTCATTGGCTGATAAAAAGCCAATTTGGGCGATCTACCACATGACCAACGACGAGGCAGCAGTAGCTGACGGCATAAAATTGGGAGCGAATGCGTTTGAAACTGACATGCATTTTGACCAGGCAACCGCGATGCCGTCCATAGTCCGACATGGTGGTGCGGGCTGCTTCAGGGATAGTGACACATGTAAGGGGGACGACTACTGC	DPKFPTDMKSFSAGLTLVVFCIGVSLADKKPIWAIYHMTNDEAAVADGIKLGANAFETDMHFDQATAMPSIVRHGGAGCFRDSDTCKGDDYC	DKKPIWAIYHMTNDEAAVADGIKLGANAFETDMHFDQATAMPSIVRHGGAGCFRDSDTCKGDDYC
	Gene.96616_L_sanguineus_73187_g.96616_m.96616	TGTACAACAGAGTTTAAGCATCTGTCCATGAGTCACTTAAGCGAGGAGAATGTCCAGTACTCTTATGTTATTGATCAGGGTCTGGCTACTCACGTAGTCACAGGTGTACTATATGGCGCCCAGGCATTCTTGGTGTTCGATAAATATCTTTCAGATGAGGAAATAAAAACGAACATTGGAGGTGAGTTGCACGGTTTGGTCAAAGCTTTGCCTTCTGTCCAGATAGATGGGGAAGGGTCCATTAAGATGACTAAAGATGTG	CTTEFKHLSMSHLSEENVQYSYVIDQGLATHVVTGVLYGAQAFLVFDKYLSDEEIKTNIGGELHGLVKALPSVQIDGEGSIKMTKDV	CTTEFKHLSMSHLSEENVQYSYVIDQGLATHVVTGVLYGAQAFLVFDKYLSDEEIKTNIGGELHGLVKALPSVQIDGEGSIKMTKDV
	Gene.97106_L_sanguineus_74035_g.97106_m.97106	ATTAAGATGACTAAAGATGTGAAGAAGAAGGTGGACACATTGCACGTACAGTTCTATGGTGATTTTGTGCCTTCCATAAACCCTACATCTTATTCAGAAGCCGTAAAACTGTATAAAGAGCTACCAAATCAGTTAGGCCCAAAGCATGAGAAGGCAGTCCCAGTCAAAGTCTGGCTCTACGCTCTGAAACATCTTAACAGTAACGCTGCCCAGCTTGTCCGTGATATCAGTCCTACCTTAGTTAATGAGACTGCAGAG	IKMTKDVKKKVDTLHVQFYGDFVPSINPTSYSEAVKLYKELPNQLGPKHEKAVPVKVWLYALKHLNSNAAQLVRDISPTLVNETAE	IKMTKDVKKKVDTLHVQFYGDFVPSINPTSYSEAVKLYKELPNQLGPKHEKAVPVKVWLYALKHLNSNAAQLVRDISPTLVNETAE
	Gene.97854_L_sanguineus_75237_g.97854_m.97854	ATGAGGTCCCTAATTGCCGGGGCACTGTGTGCCTTTGTCCTAATTGTTGGAGCTGCTGGAGAAGGAACAGAACAGAGACAATGTCCCGAAGGATTTTCGCCCATCATTATGGGGTGTTACAAGGCGGAGAAGGCGCCAATGACGTTTGATGACGCAGAGGACAAGTGCCTGTCCTACAACGGAGTGAACGAAACACGATTCCACCTCCTTTCTGTCGAGTCGGTCGAGAATCAGACCCATATCCTGAAGAGGCTT	MRSLIAGALCAFVLIVGAAGEGTEQRQCPEGFSPIIMGCYKAEKAPMTFDDAEDKCLSYNGVNETRFHLLSVESVENQTHILKRL	EGTEQRQCPEGFSPIIMGCYKAEKAPMTFDDAEDKCLSYNGVNETRFHLLSVESVENQTHILKRL
Notospermus geniculatus	Gene.101095_N_geniculatus_24787_g.101095_m.101095	ATGAAGATCCTGATAATGATGCTGGTGTTTGGAGCTGTTTCATCAGAAAACGCTTTGCCAGATGATCCATTTATCATTGTGTGGAATGCAGCAACGTTAAGATGCAACGCAACCCACAAAATTGACCTCGACCTAGCTAAGTATGGTATTGTTGCCAACCCCTACATGGCGTACGAGGGAAAAGTTATAACCCTTCTCTACAAGAAGATGGGAAAGTTTCCACACATCGGTCACCACAATCTACTAGATAAAAATCCCGAATCAAAGTACGGAGGGATTCCACAGCTTGGAAATCTGACCGATCACCTTATTACATTGGAAGAGCATATAAAAGAAAAAATACCAGACCCGTCATTCAATGGACTGGCACTCTTTGACCAAGAATGGTGGATGGCTTCA…	MKILIMMLVFGAVSSENALPDDPFIIVWNAATLRCNATHKIDLDLAKYGIVANPYMAYEGKVITLLYKKMGKFPHIGHHNLLDKNPESKYGGIPQLGNLTDHLITLEEHIKEKIPDPSFNGLALFDQEWWMASWELMHTKYARYLDPSRELVRNQPGWSEAEVVEKIRKEHPKWTERSAKGKVHQWIDKEAERQFNIAARKYLEQSLILAKKVRPEGKWGFYHYPFCYNTDKKAAWIRCTKKVRDKNDRIKWFYKEMDVLYPSVYLQTNISPPNRLYGNIEEAFRIAKEFSPPKPVWLYSTIRYIDDTTTFFSEKDLIMNLKMAADFGSHGIVFWASSSDFKTHDQCTKFENYLHDTLGPYVKKVTEDARKCSQTICSG	ENALPDDPFIIVWNAATLRCNATHKIDLDLAKYGIVANPYMAYEGKVITLLYKKMGKFPHIGHHNLLDKNPESKYGGIPQLGNLTDHLITLEEHIKEKIPDPSFNGLALFDQEWWMASWELMHTKYARYLDPSRELVRNQPGWSEAEVVEKIRKEHPKWTERSAKGKVHQWIDKEAERQFNIAARKYLEQSLILAKKVRPEGKWGFYHYPFCYNTDKKAAWIRCTKKVRDKNDRIKWFYKEMDVLYPSVYLQTNISPPNRLYGNIEEAFRIAKEFSPPKPVWLYSTIRYIDDTTTFFSEKDLIMNLKMAADFGSHGIVFWASSSDFKTHDQCTKFENYLHDTLGPYVKKVTEDARKCSQTICSG
	Gene.105448_N_geniculatus_26669_g.105448_m.105448	CCACGGCAGTATTCACCACAAAGGGCCGTTTTTTCGGCCCAGGAGCCAACACGTAACTTAGCGGGACATTCTAACTTCAATACTGATGAGGCTGTTCCGCCGCAAAATATGCCTGAGCTCTCTTCATCTTTTCGAAATAAACGCTGCTGCAGGCGTCGAATGCGACGTCATCTTACTGATGGAGATTCAATTGTCCCAAATACACAGCAAGTAGAGCTTGTAGAGGGCCGCAATTATGAAGTCTGTCCCAGTGTTTCCCGTTGGACACATCTGCGTACGGCTAAGGACCGTTATGGAAACAATGTGACGGTAATGCAGTCCGCGAACGCGATGCAGGTATTTCACGAGACCCGCTGCAATATTGACTATTTGCCATGCAATGGCATTGACAGTTCACTC…	PRQYSPQRAVFSAQEPTRNLAGHSNFNTDEAVPPQNMPELSSSFRNKRCCRRRMRRHLTDGDSIVPNTQQVELVEGRNYEVCPSVSRWTHLRTAKDRYGNNVTVMQSANAMQVFHETRCNIDYLPCNGIDSSLYGCYCKTSYGFVKANLISSAGLAGRKYIVVRTGCIGIFFRK*	PRQYSPQRAVFSAQEPTRNLAGHSNFNTDEAVPPQNMPELSSSFRNKRCCRRRMRRHLTDGDSIVPNTQQVELVEGRNYEVCPSVSRWTHLRTAKDRYGNNVTVMQSANAMQVFHETRCNIDYLPCNGIDSSLYGCYCKTSYGFVKANLISSAGLAGRKYIVVRTGCIGIFFRK*
	Gene.106335_N_geniculatus_27053_g.106335_m.106335	ATGAAGATGGCTTATGCTAAGCATTGGACTTTGGTCATGGTGGTCTTGGCAGTGACAGCAGTCCGTACGGAGGCGACGTCACTTCGCAGCCGCGAAGAACCAGACTCAGGCCCGCAGCACAGTGGGCATTACGTTCCACCGCAGTATTCATCACCAAGAGTCGTTTTTTCGGCCCAGAAGCCAACACATAACTTAGAAGGGGGTGATGAGGCTGCTCTGCAAAATATGAATGAAGCTTCTCCACTTGGTCGAAATACACCGCGCAGGCGAATGCGACGTCAAGTACATGTAAATACGTCTTATTCAACACGCCCGCCAGACGGCATTAATCCCGAGTTATATGGTACTTTTCATGTTGCTTCCTGCCCTTCTCACACCCATTGGACAACGTTAGACCAG…	MKMAYAKHWTLVMVVLAVTAVRTEATSLRSREEPDSGPQHSGHYVPPQYSSPRVVFSAQKPTHNLEGGDEAALQNMNEASPLGRNTPRRRMRRQVHVNTSYSTRPPDGINPELYGTFHVASCPSHTHWTTLDQAEDNFGNTVRIEQFIESAEVRVTQYFYETYCRSTSVPCGGVDTSRYKSFCYTTKSMVWAKVRRRVTGWNQIVLRTGCTCAYATL*	TSLRSREEPDSGPQHSGHYVPPQYSSPRVVFSAQKPTHNLEGGDEAALQNMNEASPLGRNTPRRRMRRQVHVNTSYSTRPPDGINPELYGTFHVASCPSHTHWTTLDQAEDNFGNTVRIEQFIESAEVRVTQYFYETYCRSTSVPCGGVDTSRYKSFCYTTKSMVWAKVRRRVTGWNQIVLRTGCTCAYATL
	Gene.106517_N_geniculatus_27136_g.106517_m.106517	ATGCGCATTCCCTTATTCATCAGTTTCGATTCTTTCACGTATTTTCAGTCACGTTCTGTTTCGAACATGGCGAAGTTGTTTGCAGTCATGCTTCTTGTCATAGCAACGAGCCAAATTACTTCCGTGGTGGAGGCGGCTTGCGATCCGAAATACACGGTGTACGGTTCAGACCACACGGCCTGCTCAACGGTCGATTTATCTGTCAATGGAGAGAAGGGGATTAATGAAGCTACTAAACAATTCATTCTAAAGTCGCACAATGATTATCGTGCGAAACAGGACGCGACAGACATGGTAAAAATGATCTGGAATGAAGAATTGGCAATGATTGCACAGAAACACGCGCAAAAATGCACGTTCAAACACGACAAAAACTACCAGCGAGGAATTGTAGGCAAG…	MRIPLFISFDSFTYFQSRSVSNMAKLFAVMLLVIATSQITSVVEAACDPKYTVYGSDHTACSTVDLSVNGEKGINEATKQFILKSHNDYRAKQDATDMVKMIWNEELAMIAQKHAQKCTFKHDKNYQRGIVGKMNVGQNIAYGYSTWKRAMEVWYNEINDFTYGKGAKTNGAVIGHYTQLVWAQTNELGCGWAKCRYTRRPPISVIPYYVCNYGPAGNIDLKKPFDKTKSGEWKGKKCKKRTKDGLCDCGDKECHNTAKLDVSTCECKCPPGQFFLKNGKCDYDCSKINDIPGVCGGFMTYEDCKAGGNAATMCPVMCKVCAAAGR*	ACDPKYTVYGSDHTACSTVDLSVNGEKGINEATKQFILKSHNDYRAKQDATDMVKMIWNEELAMIAQKHAQKCTFKHDKNYQRGIVGKMNVGQNIAYGYSTWKRAMEVWYNEINDFTYGKGAKTNGAVIGHYTQLVWAQTNELGCGWAKCRYTRRPPISVIPYYVCNYGPAGNIDLKKPFDKTKSGEWKGKKCKKRTKDGLCDCGDKECHNTAKLDVSTCECKCPPGQFFLKNGKCDYDCSKINDIPGVCGGFMTYEDCKAGGNAATMCPVMCKVCAAAGR
	Gene.106790_N_geniculatus_27259_g.106790_m.106790	CTCGACTGTGACGTTCTTGCTCTGAAATCCTTCTTATTCCTGCTTTTTGAAAATAGCAATAGGATTTCACGACAAGGCGAATTTCACTCATCCGAATTCAGCGACAACAGCGTACGCGCCGTGATGAAGTGCATCGGTTTTTTTGTCCTCGCTACTTTCGTAGTCGTCAGCTCAAAGAACGTCGAGACCGGTGTCGTCACAGTCAGAGATCTCAACCCAAATGATGTTGCTGAGCCTGTATTTCTCAGGCTGCAGATCGAGGGCTCTGGGAAAGAACGCCGCCTGTCGCTGCGGAGAAGGGACAACATCAACACGAACTTTCCAGTTTTCACGGTTGGTACGAATGGGAGGACGAAGGAGGAAGATGTGAGATCAGAGGGTTTGACTGCCTACCATGAC…	LDCDVLALKSFLFLLFENSNRISRQGEFHSSEFSDNSVRAVMKCIGFFVLATFVVVSSKNVETGVVTVRDLNPNDVAEPVFLRLQIEGSGKERRLSLRRRDNINTNFPVFTVGTNGRTKEEDVRSEGLTAYHDLDKKAAVLVKSERIANGVYKRSVSGHIDDGTHSIYLEPSKRHSMNTRRDVGSGVPHLMTRRRKEIRNVDSGAIPSDSSSGVKREGKRKRTNDSPVVSKRVSDGPYYVEVLALCDYACYQWHNDRGEDLDFIKKYYTMGINGADLSYEEISDPQISLSVIGLYVYEVPDNFTYNDQEDKLIHGPTALDNVWTWRQSPHVLNHDHVMLFTGYNVYHTADKTATGAMGQAWMGGVCYNNRVSIIQNDLSFHTLITAIAHELGHNLNASH	LDCDVLALKSFLFLLFENSNRISRQGEFHSSEFSDNSVRAVMKCIGFFVLATFVVVSSKNVETGVVTVRDLNPNDVAEPVFLRLQIEGSGKERRLSLRRRDNINTNFPVFTVGTNGRTKEEDVRSEGLTAYHDLDKKAAVLVKSERIANGVYKRSVSGHIDDGTHSIYLEPSKRHSMNTRRDVGSGVPHLMTRRRKEIRNVDSGAIPSDSSSGVKREGKRKRTNDSPVVSKRVSDGPYYVEVLALCDYACYQWHNDRGEDLDFIKKYYTMGINGADLSYEEISDPQISLSVIGLYVYEVPDNFTYNDQEDKLIHGPTALDNVWTWRQSPHVLNHDHVMLFTGYNVYHTADKTATGAMGQAWMGGVCYNNRVSIIQNDLSFHTLITAIAHELGHNLNASH
	Gene.107185_N_geniculatus_27436_g.107185_m.107185	ATGAAGGTGTGGGAACAAGGCGTTCTCCTGGTCGTCTTAGTGGTGGCCGGCTCGGCCGCCATGAAAATAGACCTGGCCAAACTTATAGAACAACGTCATCACCAGCAGCAAGCGGCTAAACGAGTAGGGCCCAATGGAGACAAAGACTTCAACCCCTGTAAGCTATTGGAGAAGCCATTCCCATGTAAAGACGCCACACAGTGTATTCCTATGAAATTTGTCTGTGATGACAACTTCGACTGTGAGGATGGCTCCGATGAGGAACGTGGTCTGTGCACAGCAATGAAACGTCCCCCAGCAGACGACATGAAAAAATTCATAACGAAGGAAAGAAAGTGGATCCTTCCCCACCTTCTTGGAGAACAAGATGTGGATAGAATTGTCCATTACCTCGCAGTG…	MKVWEQGVLLVVLVVAGSAAMKIDLAKLIEQRHHQQQAAKRVGPNGDKDFNPCKLLEKPFPCKDATQCIPMKFVCDDNFDCEDGSDEERGLCTAMKRPPADDMKKFITKERKWILPHLLGEQDVDRIVHYLAVSPSIEIFRRRVGLNSTQMKNLKTALKAIRTGDENALRRMGMPDSAWEETKFMFGRLLKSGFYN*	MKIDLAKLIEQRHHQQQAAKRVGPNGDKDFNPCKLLEKPFPCKDATQCIPMKFVCDDNFDCEDGSDEERGLCTAMKRPPADDMKKFITKERKWILPHLLGEQDVDRIVHYLAVSPSIEIFRRRVGLNSTQMKNLKTALKAIRTGDENALRRMGMPDSAWEETKFMFGRLLKSGFYN
	Gene.108412_N_geniculatus_27983_g.108412_m.108412	ATGTCGTTGGAGAAGATGACACTAATGGCTCATGTAAAGCGACTGACTTTGGTCATGACCATCGTGTCAGTGACAGGACTCATGATGGTAACGGCAGCCACGCCCTTTCGAAACACCAGAGCACAGAGGGAACGATATAAAGACGTTCAGAGTTTCGACCCAAGTTGGGAGTCCACAGAGCACCACGTTCCACCGCAGTACGCGTCACCACGGGTCGTTTTCTCCACCCAGAAACCAACGCATGATTTAGAAGGACATTATGACTTTGATAAGGAGGCTGCTGCAGCTGAAGGAAACGCTACTGGTAGGGATGAATCTCCAGTGAGACGGAATCTGCCTCGGCGGCGAATACGGCGCAACCTCAACCCGCTCAATACCAGAGACAGCCCACCAGAGGAA…	MSLEKMTLMAHVKRLTLVMTIVSVTGLMMVTAATPFRNTRAQRERYKDVQSFDPSWESTEHHVPPQYASPRVVFSTQKPTHDLEGHYDFDKEAAAAEGNATGRDESPVRRNLPRRRIRRNLNPLNTRDSPPEETDQQLGMAACPTVTIWSTLHQAEDYFGNTVRIAQFIESREVRVRQYFYEVFCRDPPSTPCNGIDRALYRSSCHTRHIYVWAKVIRGREQGWNKIKIRAACACAYSSRTGDIFFSRRGKKR*	MSLEKMTLMAHVKRLTLVMTIVSVTGLMMVTAATPFRNTRAQRERYKDVQSFDPSWESTEHHVPPQYASPRVVFSTQKPTHDLEGHYDFDKEAAAAEGNATGRDESPVRRNLPRRRIRRNLNPLNTRDSPPEETDQQLGMAACPTVTIWSTLHQAEDYFGNTVRIAQFIESREVRVRQYFYEVFCRDPPSTPCNGIDRALYRSSCHTRHIYVWAKVIRGREQGWNKIKIRAACACAYSSRTGDIFFSRRGKKR*
	Gene.108644_N_geniculatus_28085_g.108644_m.108644	TTCATATCAGCTGTGTTCTCTTGCTTCACGAACAAACATACCGTGGATCGAGTTTGCTACAACATGTCTGAATTGACCCGCATTCTCCTCGTGTTCCTCTGTGCTGCTGTAGTGACCGGACAAGGCCAAATGAAATCAGATTATAGCAGGAGATCGCAACCCCATACTGGGATTTGTGAAGACAGACGCCCGGACTGTAAGCCTTTGGCTGCGAGAGGTGACTGCAAAGCGGCTCCTCAAGCAATGGTAGAAGAATGTCCGGCATCATGTGGAAAATGCGCATTAGATACGACGACAGAAGAGCAGTCTATTAGATTATCAAAGAGAAGCATAGAATACGACTTTTATCAATCCGTTTGTCCATCCAGAACGCAGTGGCGTCGCCTTTATTCAGCCCAA…	FISAVFSCFTNKHTVDRVCYNMSELTRILLVFLCAAVVTGQGQMKSDYSRRSQPHTGICEDRRPDCKPLAARGDCKAAPQAMVEECPASCGKCALDTTTEEQSIRLSKRSIEYDFYQSVCPSRTQWRRLYSAQDINDTNVDVWQPWRESDKEHEQWFYTVQCNEERLQNQTCPGCCSGIDHGLYTSLCITRKTFKKALVRQVHSRQYRWSLIQVPTSCNCAIKRKRLQ*	QGQMKSDYSRRSQPHTGICEDRRPDCKPLAARGDCKAAPQAMVEECPASCGKCALDTTTEEQSIRLSKRSIEYDFYQSVCPSRTQWRRLYSAQDINDTNVDVWQPWRESDKEHEQWFYTVQCNEERLQNQTCPGCCSGIDHGLYTSLCITRKTFKKALVRQVHSRQYRWSLIQVPTSCNCAIKRKRLQ
	Gene.108701_N_geniculatus_28112_g.108701_m.108701	ATGACGCAGACGATTGTCGCTGTATTTCTCAGTTTTTTTGGTGCAGCGGCAGCCATTGGATGCATTGGCCAGAACCAGGAGCCCGTTGATTGGTTTGTAGCTTATAAGCTACCGGAGCTCCGTGATGATCCGAGAGAATCGGTTCGATCCGGCGTCGCGTTTTTATACCTCGATGCAGCCAACCCAAGATGGAGCATGTCAAACGTACCCGTCAGTAACTCAAGCCAGGCGATCGGTTATACACTAAATCAGATTTACAATCCCAAAAATGGTGATGTTGCATACCTGATGCTCAACGATGAGACGCCTGAAGGAAACATATCTTTCGTAAAGGCTCACCAGAAAGGCGTGGTGGCTTTCGATGACAAAGAAGGCTTCTGGTTGGTTCACAGTACTCCC…	MTQTIVAVFLSFFGAAAAIGCIGQNQEPVDWFVAYKLPELRDDPRESVRSGVAFLYLDAANPRWSMSNVPVSNSSQAIGYTLNQIYNPKNGDVAYLMLNDETPEGNISFVKAHQKGVVAFDDKEGFWLVHSTPKFPPQKQDGYCYPHSGHEYGQTFLCISLSGSYFNTIAKQLLISEPVVYDNNIPPSSRYASDDDIKRVVEGEHSDTLANVSSLMSNGQQEFISFSKSRPWGQDLYGALLAPYFRTSFYVETWQH	IGCIGQNQEPVDWFVAYKLPELRDDPRESVRSGVAFLYLDAANPRWSMSNVPVSNSSQAIGYTLNQIYNPKNGDVAYLMLNDETPEGNISFVKAHQKGVVAFDDKEGFWLVHSTPKFPPQKQDGYCYPHSGHEYGQTFLCISLSGSYFNTIAKQLLISEPVVYDNNIPPSSRYASDDDIKRVVEGEHSDTLANVSSLMSNGQQEFISFSKSRPWGQDLYGALLAPYFRTSFYVETWQH
	Gene.109329_N_geniculatus_28397_g.109329_m.109329	GACAAGTTGAAAAATGTCCAAAATACGATTGAACGACTTCATTTCTTGTTCGTACATGACGACGGGCGGAGAGCTAGCTTGTCTTGGATGAAAATCATGGCGGACGTTCGTGTATATCTCACATCGGTCGGTTTGGTATTATTTGGAAAGTGCCTCCTAGCAGTCGCTGTTTGCCCACAAATGTACAGTGTTCTTGAATACAGCGGCAAGAAGCATTCGCTGTGCTTGGACCCCAGTTCGAAATACAGATCTGGAGGCGTGTCTCCTGCGGCAGACAGGGCCACCATCCTCAATACTCATAATGAATTCAGACGAACGGTGAATCCACCAGCCAGTAACATGATGAAGATGTTTTGGGACGACGAATTAGCCAAAATTGCACTGGGTTGGGCATCTCAG…	DKLKNVQNTIERLHFLFVHDDGRRASLSWMKIMADVRVYLTSVGLVLFGKCLLAVAVCPQMYSVLEYSGKKHSLCLDPSSKYRSGGVSPAADRATILNTHNEFRRTVNPPASNMMKMFWDDELAKIALGWASQCTPGHESSYYWRQVPDKYAVGQNVARGSLSITWKMVVEAWNDERKGFVFGDGSMDFVKHAHYTQLVWHDSSRIGCATAICNSNNGPEKFFVCNYAPAGNLMPGWNKPYKKSTDGNSCGECKSSCKNKLCDLNNFMCYNGGILNIEKRTCNCKMFSTAFNNGRQCSLDCSKILPDPNRPSYQCPYSMTKCSLMRTAALRCPDSCRICPSKHHLAKLKSFADQV*	DKLKNVQNTIERLHFLFVHDDGRRASLSWMKIMADVRVYLTSVGLVLFGKCLLAVAVCPQMYSVLEYSGKKHSLCLDPSSKYRSGGVSPAADRATILNTHNEFRRTVNPPASNMMKMFWDDELAKIALGWASQCTPGHESSYYWRQVPDKYAVGQNVARGSLSITWKMVVEAWNDERKGFVFGDGSMDFVKHAHYTQLVWHDSSRIGCATAICNSNNGPEKFFVCNYAPAGNLMPGWNKPYKKSTDGNSCGECKSSCKNKLCDLNNFMCYNGGILNIEKRTCNCKMFSTAFNNGRQCSLDCSKILPDPNRPSYQCPYSMTKCSLMRTAALRCPDSCRICPSKHHLAKLKSFADQV*
	Gene.109455_N_geniculatus_28449_g.109455_m.109455	ATGGATTCCTTGGAATGGATTCTGCTGGTAGCGTGTCTTCTGTTGGTGTTTGGAGCCCAGCTTCCCCGTTCGCATGGTTACACGGATGACGAAGGAGATGTCGAGACAGATAAGTTAGCCCAGTGCAAATCTGACAACCACGTCTGCCAAACCCTCATGAGGCTTGTCACGGGAGAAGTAATGGACGAACAACCGTACTGTGAATGTGACCAATGCAGCACCATCTGGGATCAGTATGACAGACGATCTCTCACGTGGACACATCATGAAAGACGTGATTGGACCGTACAGTACCGATTCTGCAGTGACATCACGCCGTCTCGAGACTGCAAAGACAACGAGACCGCCTTCCATTTAGAGACAGACGTCAAGGGTTGGAACCCACGGGTGAAGAACGGT…	MDSLEWILLVACLLLVFGAQLPRSHGYTDDEGDVETDKLAQCKSDNHVCQTLMRLVTGEVMDEQPYCECDQCSTIWDQYDRRSLTWTHHERRDWTVQYRFCSDITPSRDCKDNETAFHLETDVKGWNPRVKNGRCRCPHSMYQLVGWRNVGTVWRYTYRCKKEICGKHDPCVKHYVNKSGKTNGYKFLCACEFGYHCPTEHTIDSYTATEMDKNGDRFVYDYCELNVERRRKK*	YTDDEGDVETDKLAQCKSDNHVCQTLMRLVTGEVMDEQPYCECDQCSTIWDQYDRRSLTWTHHERRDWTVQYRFCSDITPSRDCKDNETAFHLETDVKGWNPRVKNGRCRCPHSMYQLVGWRNVGTVWRYTYRCKKEICGKHDPCVKHYVNKSGKTNGYKFLCACEFGYHCPTEHTIDSYTATEMDKNGDRFVYDYCELNVERRRKK
	Gene.110897_N_geniculatus_29081_g.110897_m.110897	ATGGTGAATGTAACTCCTTTGAAAGCGCTAGTTTTCATGTCATATGTCCTGACGGTAACATACTTACACGTAGCTGATGCAGCCTGTGAGGAAAAGTTTAAATCTGGAATACCCGACAAGCCAAAAGCGGTGACGTCTTCAGCGTGTTTGACAGTTGTTGGGACAGGATCTGTGAGTGATGCCGAGAAAAAGGAGATAGTGGACAAACACAATGAATATAGGAAGGCAGTTTCGCCCAAGGCTGCCAATATGCAGCGTATGTTTTGGGACGATGATTTGGCAGTGGTTGCTCAAGGCTGGGCACTGTCCTGCCCATTAAAAGCACACGACGGACGTGTCGAGAGATACATCCCTGGTAAAATGTGGGTGGGCCAAAATATGGCCAGTACTAGTGGCCCA…	MVNVTPLKALVFMSYVLTVTYLHVADAACEEKFKSGIPDKPKAVTSSACLTVVGTGSVSDAEKKEIVDKHNEYRKAVSPKAANMQRMFWDDDLAVVAQGWALSCPLKAHDGRVERYIPGKMWVGQNMASTSGPNQWTAAIDMWQKEVKDFTYGAANEDAGHYTQIIHATSAKIGCGYASCPAGKYKHFYICNYMTARSSSEKPYEKLDDVAAGNCLKTTPKCTDGFCDCGGKVCYNGGTLNPCDCTCSCKYSYLDPAADCGMTCSEAKDQFGCGKD	ACEEKFKSGIPDKPKAVTSSACLTVVGTGSVSDAEKKEIVDKHNEYRKAVSPKAANMQRMFWDDDLAVVAQGWALSCPLKAHDGRVERYIPGKMWVGQNMASTSGPNQWTAAIDMWQKEVKDFTYGAANEDAGHYTQIIHATSAKIGCGYASCPAGKYKHFYICNYMTARSSSEKPYEKLDDVAAGNCLKTTPKCTDGFCDCGGKVCYNGGTLNPCDCTCSCKYSYLDPAADCGMTCSEAKDQFGCGKD
	Gene.111771_N_geniculatus_29480_g.111771_m.111771	CTTACTAACAACATGGCAGTTTCAATTTTGTTGGCTATTGCTCTCTTTGGCACCTTATCTGCTGCAGATAAGTGCCAATCAGACATGAACGATAGATGTCTAAGTAAAAGTGAAGTTGGAGGACTGTCTGTACACATGCAAGCAGGAGATCCATGCTTCCTTTACTCTGGAAGTCGTTACTGCTTTGTCAGCACAGATGGTATGATGTACCCATGTACTTGTACTGCTGAATGTGGTTGCCAAGACGCTGATACTGTCAAGCCTCCACCAAAGTGTGACAACAGTGCAGTCCCAGAAACGTTTGTCAAACAATGTGGAGAAGGATACGGAGATCAGAACACCATGTGTGTTTACTCTGGAATGGGAGCACAGTGTGGTGATAAAGTCTGCATGGTTGGA…	LTNNMAVSILLAIALFGTLSAADKCQSDMNDRCLSKSEVGGLSVHMQAGDPCFLYSGSRYCFVSTDGMMYPCTCTAECGCQDADTVKPPPKCDNSAVPETFVKQCGEGYGDQNTMCVYSGMGAQCGDKVCMVGLTKEEKEKVVKKHNELRRKVAKGQETLGQPGPQPPAANMNELIWDEELALTAQRWADQCLGGHDEDDARVTPKFKSVGQNYAMTSSSANTADNDVEKYVQMWYDEVKDMAPSTVKNFQTGSPNTGVIGHYTAVVWAKTKYVGCGFIYYKTSDGWYQREMVCNYSEAANLLGAEVYEEGTAGSKCTKNNDGLCA*	ADKCQSDMNDRCLSKSEVGGLSVHMQAGDPCFLYSGSRYCFVSTDGMMYPCTCTAECGCQDADTVKPPPKCDNSAVPETFVKQCGEGYGDQNTMCVYSGMGAQCGDKVCMVGLTKEEKEKVVKKHNELRRKVAKGQETLGQPGPQPPAANMNELIWDEELALTAQRWADQCLGGHDEDDARVTPKFKSVGQNYAMTSSSANTADNDVEKYVQMWYDEVKDMAPSTVKNFQTGSPNTGVIGHYTAVVWAKTKYVGCGFIYYKTSDGWYQREMVCNYSEAANLLGAEVYEEGTAGSKCTKNNDGLCA
	Gene.113391_N_geniculatus_30216_g.113391_m.113391	GCCTCATACGCTCTCCTCGCCCAATTGGAGATCGGTGGTGATAGGGAGAGTTTCTTTGAGTACGCAGGACCCATCGCGTCCTGGCTGATTCGACAGCGGACTGTGATGAGTACATTCGTGTCGACCAAGGATACGGTTATTGCACTGGAGGCATTGACGGCATACGCTAAAAGAGCTCATGGCAAGAGCCGGCTCAATATGGAAATCCGTGTTTTCGCGAGAGACACGCAGTCGCTGGATGAAAATATCCATCTAAATCCAAGAAATGCTTATGATTCTCACACAATAACGAAGAACCTCCCCATTCGTGAAACACTCTACATAACAGCCGACGGCAGCGGCCTGGGCGAAGTGCAAGTCGAATGTCATTTCAACTCACCCGAATTGAAGGGTGAAATC…	ASYALLAQLEIGGDRESFFEYAGPIASWLIRQRTVMSTFVSTKDTVIALEALTAYAKRAHGKSRLNMEIRVFARDTQSLDENIHLNPRNAYDSHTITKNLPIRETLYITADGSGLGEVQVECHFNSPELKGEICTFDLHVSSKTYKAPVEVLNKDIQEGNHTKRQGSGAKEYLVTEIEAKFSYIGAGDKVGMSMLEVTLLTGSKPVDRDLRKLKTEGIINRYVVTSSSVLMYLPEVKKTHNTTITFRSKHVENVKDVLPAGVKIYDYYEPDKHYCIKFYHPGQGSPLMETICNKDARGTQLCQCASSVKIRAGGRENIGAITSMEAIVELNIKSGGQVYATNDTMKFTWRSKCENPVMTEG	ASYALLAQLEIGGDRESFFEYAGPIASWLIRQRTVMSTFVSTKDTVIALEALTAYAKRAHGKSRLNMEIRVFARDTQSLDENIHLNPRNAYDSHTITKNLPIRETLYITADGSGLGEVQVECHFNSPELKGEICTFDLHVSSKTYKAPVEVLNKDIQEGNHTKRQGSGAKEYLVTEIEAKFSYIGAGDKVGMSMLEVTLLTGSKPVDRDLRKLKTEGIINRYVVTSSSVLMYLPEVKKTHNTTITFRSKHVENVKDVLPAGVKIYDYYEPDKHYCIKFYHPGQGSPLMETICNKDARGTQLCQCASSVKIRAGGRENIGAITSMEAIVELNIKSGGQVYATNDTMKFTWRSKCENPVMTEG
	Gene.118636_N_geniculatus_32651_g.118636_m.118636	ATGTGGTTTTGGTTGCTCGTCGCTATCGCTTGCTGCTGCTCTGCCCAACTAATCGGGGCTGAGCAAGGTGTCAAAGACGCTCACGTCAAAACGAAGAGGGACTTGGAATGTCATCATGAGGCAGTGAGACGGGCTGTCGCAGCTCCCCAGATAGCCCGACGGGATTTGTACGAGACGCACTTAAAACGATGTCGCCGCGAACCCCAAACAACAAACAGTGCTTTACTATACCCAGGTACTAAATGGTGTGGACCCGGAAAGAGTGCCAAAAATGACGACGATCTTGGTCCTGAGCGGGAAACTGACAAATGTTGTCGAACACATGACCATTGCAAGGATTACCTTAAGGCAGGCAGCTCGGCGAATAATAAATATAAGTTGAAGAACACAAACCCCTAC…	MWFWLLVAIACCCSAQLIGAEQGVKDAHVKTKRDLECHHEAVRRAVAAPQIARRDLYETHLKRCRREPQTTNSALLYPGTKWCGPGKSAKNDDDLGPERETDKCCRTHDHCKDYLKAGSSANNKYKLKNTNPYTVSSCICDKAFYQCLKAANTSSSRGVGKLFFNIFRVPCIEKTGSVYKISATKTSF*	EQGVKDAHVKTKRDLECHHEAVRRAVAAPQIARRDLYETHLKRCRREPQTTNSALLYPGTKWCGPGKSAKNDDDLGPERETDKCCRTHDHCKDYLKAGSSANNKYKLKNTNPYTVSSCICDKAFYQCLKAANTSSSRGVGKLFFNIFRVPCIEKTGSVYKISATKTSF
	Gene.120949_N_geniculatus_33786_g.120949_m.120949	ATGTGCAAGTGGCATGCGAGGAGCCCATTAGCGAAATTCCGTCACGGGCTAACTAAAGGGCCGATGCTTTGCCTTTGCAGATGTTGCCAAACTCATGATAACTGCTACGCCAAGATGCATAAGGAAAAGGTCTGCTCTCTCTACATACATGAATACACCGCATTTTATAAATACAAGCCTTGTTCACTTTGCAGTCCTCTCTCAAGCTACTCAGGGTGGATCTACAAACTTCTTGCGGCATCTCCCAGGTGTCGCTACCGACTTTGTCAATGTGACTCGGCGTTGGCAAGATGCGTCAGAAAAGCCTTGCCGACCTTCAACCCAAAATATAAAAACTACAACAAGAAGACATGTACACATCTGAAAAAATGGACGGATATCCTGACGATGAGCGATGAT…	MCKWHARSPLAKFRHGLTKGPMLCLCRCCQTHDNCYAKMHKEKVCSLYIHEYTAFYKYKPCSLCSPLSSYSGWIYKLLAASPRCRYRLCQCDSALARCVRKALPTFNPKYKNYNKKTCTHLKKWTDILTMSDDQWTNQQQTMKAHRLTYRGRH*	MCKWHARSPLAKFRHGLTKGPMLCLCRCCQTHDNCYAKMHKEKVCSLYIHEYTAFYKYKPCSLCSPLSSYSGWIYKLLAASPRCRYRLCQCDSALARCVRKALPTFNPKYKNYNKKTCTHLKKWTDILTMSDDQWTNQQQTMKAHRLTYRGRH*
	Gene.122061_N_geniculatus_34320_g.122061_m.122061	GAGAGAGGCGACTGCAAAGCGGCTCCTGAAGCAATGGCAGAAGAATGTCCGGTATCATGTGGAAAATGCGCATTAGATACGACGACAGAAGAGCAGTCTATTAAATTATCAAAGAAAAGCATAGAATACGACATTGATCACTCCGTTTGTCCATCCAGAACGCAGTGGCGTCGCCTTTTTACAGCCAATGACATCAACGATACGACTGTGCACGTTTGGCAACCGGGGCGAGGGTCGGACGGACAGCAAATGTTCTATACAGTGCAGTGTAACGAGGAACGACTCCAGAGGCAGGCGTGTCCTGGATGCTGCAGGGGCATTGACCATGGCCTTTATACTTCTAAGTGTATTACGAGGAAGACATTTGTCTTGGCTTTGGTGCGACGGGTACATAGCAAG…	ERGDCKAAPEAMAEECPVSCGKCALDTTTEEQSIKLSKKSIEYDIDHSVCPSRTQWRRLFTANDINDTTVHVWQPGRGSDGQQMFYTVQCNEERLQRQACPGCCRGIDHGLYTSKCITRKTFVLALVRRVHSKPWDWNWIQVPTSCSCAIKRKRSQ*	ERGDCKAAPEAMAEECPVSCGKCALDTTTEEQSIKLSKKSIEYDIDHSVCPSRTQWRRLFTANDINDTTVHVWQPGRGSDGQQMFYTVQCNEERLQRQACPGCCRGIDHGLYTSKCITRKTFVLALVRRVHSKPWDWNWIQVPTSCSCAIKRKRSQ*
	Gene.123192_N_geniculatus_34877_g.123192_m.123192	CTGGTGACTATTTACCTGCACCCCATAAAAGGAACTGAGCTACCCGAAGAAGAGGTATGCAAGTCGGTAAAATGTAACGAGGGTGAAAAGTGTGAACCAATGTACTCCTGCCAGCCACGGCCTTGTCCGGGAGCTTACCTGGCGAACTGTGTTCCGGACTACGACGACGAACACATCTGCGATCTACCAGCGAGGGGCGGCAAGTGTTTGGCGTATTTTCCGATGTATTATTATGACAATGATAAGGGTTCATGTTCAGAATTCATTTACGGCGGCTGTGACGGGAACGGTAACAGATTCTGGACAAAGGAAAAATGCGAGGAGCGGTGTCCCGGTCATGGGCAACTGCACAGTGAAAGTGAGGCCACGGACTTTCAATAG	LVTIYLHPIKGTELPEEEVCKSVKCNEGEKCEPMYSCQPRPCPGAYLANCVPDYDDEHICDLPARGGKCLAYFPMYYYDNDKGSCSEFIYGGCDGNGNRFWTKEKCEERCPGHGQLHSESEATDFQ*	LVTIYLHPIKGTELPEEEVCKSVKCNEGEKCEPMYSCQPRPCPGAYLANCVPDYDDEHICDLPARGGKCLAYFPMYYYDNDKGSCSEFIYGGCDGNGNRFWTKEKCEERCPGHGQLHSESEATDFQ*
	Gene.125887_N_geniculatus_36255_g.125887_m.125887	GGAAATGAACGCCCCAATTCACGGCACGGCACGGCCCTTCACGAACTGATGCACGTCTTGGGATTTGAACACGAACACCAGAGAGCAGATGCCGGGAACTTCCTCGAGTACAATATGCCTACCAATAAGACGGAAGAGGAGAAAAAATTCTGGAAGTCTCAGTATGAAGCAAAAAAGGATATTCTGGGTATCAGCAGGTTTGATCCGTTCAGTATTATGATGTACCCGCTCACTTGCGGCCTGAAGCGGAAGGAGCCGGAGGGTGACCTTGTCTGGAAACTCAAGCCGGGAAACGAACGTCGCCAAGTTCTTAGCGAATTAGACAAGGTAGGGCTGAACATTATTTACCCTCCAGTGCTCCGAAAAAAAGGACATGTATACGAGCCGCGCATAACGGAA…	GNERPNSRHGTALHELMHVLGFEHEHQRADAGNFLEYNMPTNKTEEEKKFWKSQYEAKKDILGISRFDPFSIMMYPLTCGLKRKEPEGDLVWKLKPGNERRQVLSELDKVGLNIIYPPVLRKKGHVYEPRITEPGSGLYYCRRPFGAGDVMQTGYKLCGPNYWANCPSCRVLKSKKTIEICDKNKWQGWSGLVYCKKEIGKDSSDNDIICGPDTGLPCGDCGKLLYPGYKYRK*	GNERPNSRHGTALHELMHVLGFEHEHQRADAGNFLEYNMPTNKTEEEKKFWKSQYEAKKDILGISRFDPFSIMMYPLTCGLKRKEPEGDLVWKLKPGNERRQVLSELDKVGLNIIYPPVLRKKGHVYEPRITEPGSGLYYCRRPFGAGDVMQTGYKLCGPNYWANCPSCRVLKSKKTIEICDKNKWQGWSGLVYCKKEIGKDSSDNDIICGPDTGLPCGDCGKLLYPGYKYRK*
	Gene.128743_N_geniculatus_37710_g.128743_m.128743	ATGGACCGCCGAGCTGTGTTTTCATGTTTGCTTATCGTCCTGCTCTGTGGAGACAACGTGGTCTCTGGCCTTAGTTGGCCTCCTTACCCAGGAGCAGAAGGAATCAGATCAAGTGTTTGTCAGAAGAAACTGGGTTGCGAGGACAAGAATTTTGCCACGCTCTATGTATGCAAGGGCTTCTGTCTAGGACGAAAGCGCTTCTGGCAGAAATGTGGTCCACAGGGTACGAAGGATGAGGATAGCAAGGTTTGCAATCCATTCCTAGCTCAAGCCGTTGAGAAGGCTAGTAAAGGAATTATACTGGTCACCGATCTCGCTGTCCGTGAGATTTTCCATTTGCTGGAGAGGATGATCGAGAAGAAACTGGCGGAAAAAATCGGTTGA	MDRRAVFSCLLIVLLCGDNVVSGLSWPPYPGAEGIRSSVCQKKLGCEDKNFATLYVCKGFCLGRKRFWQKCGPQGTKDEDSKVCNPFLAQAVEKASKGIILVTDLAVREIFHLLERMIEKKLAEKIG*	LSWPPYPGAEGIRSSVCQKKLGCEDKNFATLYVCKGFCLGRKRFWQKCGPQGTKDEDSKVCNPFLAQAVEKASKGIILVTDLAVREIFHLLERMIEKKLAEKIG
	Gene.132845_N_geniculatus_39889_g.132845_m.132845	ATACTTTGTTGGAGAGAGAAGACACGATCGAACAAGGAACGCAGAACCAACAGAACCATGATGGACAGGAGCTGGTGGACGTTTCCTCTCGTGGTGTTGTTGCTGGTAAATGGCCGAGCGCAGGGTTGGTCGACTGAACCAGAAGAGGTTTGCAAGTCTGTATCCTGTCCCGTCGGTATGAGATGTGTGCCATGGTCTAATTGTGGAACACGACCCTGCAATGGAAATTACGAGCCAAGATGCGAGCCAGACATGGACTATGGAGGTCTCTGTCAACTATCCATGGATTCTGGGACTGGTCGCGACAACCAGCAGAGGTATTACTACGATTATGCGAAGAGTGAATGCCTGCCCTTCATTTATAGAGGACGCGGCGGAAACGGAAACAGGTTCTACTCC…	ILCWREKTRSNKERRTNRTMMDRSWWTFPLVVLLLVNGRAQGWSTEPEEVCKSVSCPVGMRCVPWSNCGTRPCNGNYEPRCEPDMDYGGLCQLSMDSGTGRDNQQRYYYDYAKSECLPFIYRGRGGNGNRFYSREMCEKRCMM*	WSTEPEEVCKSVSCPVGMRCVPWSNCGTRPCNGNYEPRCEPDMDYGGLCQLSMDSGTGRDNQQRYYYDYAKSECLPFIYRGRGGNGNRFYSREMCEKRCMM
	Gene.133242_N_geniculatus_40099_g.133242_m.133242	GGAATCTACGATGACGGTCCCGTCATCCGAAGCGTCGTCAGCAAGCGTGGCGATAACGGTACCGTTGCGAGCATGCGTGACGAATCTGTTGTTGTCAGCAAACGCGAGGCGACTCTCTACACGATAGAGCTTCTTATTGTTGCTGATTATCAGGTGTATAAGCGGTTCAAATCTCCCGACGTGGCCAAGCTCTATTACGCCTACTTGGCACAAGGATTGGATCTTCTGTTTGGTAACCTAAAGGCTGATGACTTCAGGTTTTGCGTTAGGTTAACGGGATACATATTCTTCGACTCGGCTGAAACATCCGTCACCACAGGCTCGGCTAAGGATGGAAAGGTCAAGGCCTACAACGGACTCTACGATTTCGACGAGTGGCGAGATAAGAAGCTTAAGGAG…	GIYDDGPVIRSVVSKRGDNGTVASMRDESVVVSKREATLYTIELLIVADYQVYKRFKSPDVAKLYYAYLAQGLDLLFGNLKADDFRFCVRLTGYIFFDSAETSVTTGSAKDGKVKAYNGLYDFDEWRDKKLKELPQHDHAMLMTGFDLYRENPGSSTAVGLANSATICIIRPTSIVEDQGGYRSVSTAAHELGHK*	GIYDDGPVIRSVVSKRGDNGTVASMRDESVVVSKREATLYTIELLIVADYQVYKRFKSPDVAKLYYAYLAQGLDLLFGNLKADDFRFCVRLTGYIFFDSAETSVTTGSAKDGKVKAYNGLYDFDEWRDKKLKELPQHDHAMLMTGFDLYRENPGSSTAVGLANSATICIIRPTSIVEDQGGYRSVSTAAHELGHK*
	Gene.137591_N_geniculatus_42492_g.137591_m.137591	ATGATCTTTCTTTTCCAGTTCCACAATTTCGAAAGTGACAAACATGCTGTGATTGCTAGAACCAAAGAAATCATTAATATCGTCAATGCTCTGTATCGGCCCTTAAATGTCTACATTGCGCTGGTCGGAGTTGAGATATGGACTAACACAGATCGTATTTATGTGGTGGAGAATGCAGAAAAGACAATGAATAACTTCCTGAAATATCGGAAGGATTTTATCAATCCGTACCATAAAAATGATAATGCTCAGCTTCTGACTGGTGCAGTCTTCAATGATGGAGTCGTGGGTAAGGCTGTGAAAGGCCCCATGTGTACCTTTCAATACTCAGGGGGAGTAAATATGGTGAGTAATGTGGCCGTGGTTGGATAG	MIFLFQFHNFESDKHAVIARTKEIINIVNALYRPLNVYIALVGVEIWTNTDRIYVVENAEKTMNNFLKYRKDFINPYHKNDNAQLLTGAVFNDGVVGKAVKGPMCTFQYSGGVNMVSNVAVVG*	MIFLFQFHNFESDKHAVIARTKEIINIVNALYRPLNVYIALVGVEIWTNTDRIYVVENAEKTMNNFLKYRKDFINPYHKNDNAQLLTGAVFNDGVVGKAVKGPMCTFQYSGGVNMVSNVAVVG*
	Gene.142227_N_geniculatus_45116_g.142227_m.142227	AAGTGCTTTGGTTTGGTTCGTATGACTTTGATGCTCACTGTTTGTGTGGCGGAGGGAAGGACAAAAGAAGAAGCATGTAATTCTAAAGAATGTGGCGATAGCGAAGGCTTGAAATGTGAAGCAGTATACAGCTGCTATCCACAACCTTGTCGAGGAACATGGAGGGGGTCATGTGTTCCAGATTACAGCTACGAACGCCTGTGCAAGCTTCCGGCAAATCCTGGACCATGTATGGCCTATATGCCATCATTCTACTACGACAGAACAAAACAGGAGTGTTTGCAGTTCATCTACGGCGGTTGTCATGGAAACGGAAACAGGTTCGCTAGCAAGAAACAGTGTGAAGAACGATGCGCTGTTAAAAATTACGACCAGACTGTCTGCCTGCTTCCCGCAGAT…	KCFGLVRMTLMLTVCVAEGRTKEEACNSKECGDSEGLKCEAVYSCYPQPCRGTWRGSCVPDYSYERLCKLPANPGPCMAYMPSFYYDRTKQECLQFIYGGCHGNGNRFASKKQCEERCAVKNYDQTVCLLPADPGPCKAYMPSFYYDIAKQECLQFIYGGCKGNVNRFATKKECDERCVDKE*	RTKEEACNSKECGDSEGLKCEAVYSCYPQPCRGTWRGSCVPDYSYERLCKLPANPGPCMAYMPSFYYDRTKQECLQFIYGGCHGNGNRFASKKQCEERCAVKNYDQTVCLLPADPGPCKAYMPSFYYDIAKQECLQFIYGGCKGNVNRFATKKECDERCVDKE
	Gene.143594_N_geniculatus_45913_g.143594_m.143594	GCCTTGGCAGCTGCCGAACTGTCCCGGGAGAAACGCGACATACTCCAGCTCGGTTTTATGTTGGAATGCAGCACCAACCGAAGCATGTGGGACTACGATGGGTACGGGTGCTACTGTGGTATTGGTGGATCTGGCACTCCTCTGGATGGCACAGACAGGTCCTCTCTCAAGCTACTCAGGGTGGATCTACAAACTTCTTGCGGCATCTCCCAGGTGTCGCTACCGACTTTGTCAATGTGA	ALAAAELSREKRDILQLGFMLECSTNRSMWDYDGYGCYCGIGGSGTPLDGTDRSSLKLLRVDLQTSCGISQVSLPTLSM*	ALAAAELSREKRDILQLGFMLECSTNRSMWDYDGYGCYCGIGGSGTPLDGTDRSSLKLLRVDLQTSCGISQVSLPTLSM*
	Gene.143755_N_geniculatus_46005_g.143755_m.143755	ATGAAGAGCCTGATAATGATGCTGGTGTTTGGAGCTGTTTTAGCAGAAAACCCTTTGCCAGATGATCCATTTATAGCAATCTGGAATGCACCACTCAACATGTGCAAGGAACCACACCGGCCCGATCTTTCTCAATATGATATTGTTGCCAACGCCAACCAGAAGACTTCGGGAAAAGCTCTGACCATTTGGTACAGACATGGAAAGTTACCACGGATTGGTCACCACAATTTGAAAGATGTCAATCCAATAACATGGTACGGAGGGATTCCACAGAAAGGAAATCTGGCCGAACACCTTGTTGCATGGAAAGTGAATATAAAGAATACTATAGGCCTCGCAGAACTACCGAATAAATCATTCGAAGGACTGGCTGTCATTGACCAAGAGTGGTGGCTG…	MKSLIMMLVFGAVLAENPLPDDPFIAIWNAPLNMCKEPHRPDLSQYDIVANANQKTSGKALTIWYRHGKLPRIGHHNLKDVNPITWYGGIPQKGNLAEHLVAWKVNIKNTIGLAELPNKSFEGLAVIDQEWWLASWELMHSAYDRYRNASYDEVVKEEGWSQKEVEK	ENPLPDDPFIAIWNAPLNMCKEPHRPDLSQYDIVANANQKTSGKALTIWYRHGKLPRIGHHNLKDVNPITWYGGIPQKGNLAEHLVAWKVNIKNTIGLAELPNKSFEGLAVIDQEWWLASWELMHSAYDRYRNASYDEVVKEEGWSQKEVEK
	Gene.146480_N_geniculatus_47623_g.146480_m.146480	ATGGGACGTTCCGCCGCCTTCGCCGCGTGCGTGGTCGTGGTCCTTTTGGGAATGACCGATGCCACGAACACGCGCTGCTCAAAATTGCCTCCTGGTCTTTACCATCTGAAACGAGGAGTCGACATTACCACACTCGACTTCATGCCCCCACACCCAGGCGCCAAGTACGGGCTTCGATTTTCTCTGTTCGACTTCACTTGCGACTTCGGAAATAAGTGGACCAATCCGCACAATGGGATTCTATACGATCAGCCGGATCAGGTGCAAGATTTGGTCAGCATCCCAGGGGGTGTGATCAACGGTGATGTCACCATCCTGAAAACTTCCTCTGACATCATGAGGAGCATGTCCACCTCTGTCGGAGGTGGCCTTCTAAATGGCATGTTCTCGGCAAGTGGC…	MGRSAAFAACVVVVLLGMTDATNTRCSKLPPGLYHLKRGVDITTLDFMPPHPGAKYGLRFSLFDFTCDFGNKWTNPHNGILYDQPDQVQDLVSIPGGVINGDVTILKTSSDIMRSMSTSVGGGLLNGMFSASGSYSKMKRTIANTSSYIEQVTAFHTAIRADMAP	TNTRCSKLPPGLYHLKRGVDITTLDFMPPHPGAKYGLRFSLFDFTCDFGNKWTNPHNGILYDQPDQVQDLVSIPGGVINGDVTILKTSSDIMRSMSTSVGGGLLNGMFSASGSYSKMKRTIANTSSYIEQVTAFHTAIRADMAP
	Gene.147622_N_geniculatus_48319_g.147622_m.147622	CCAGTGCTACAGTTGAAGAAGAACAAGTTTTGCTGGTTATCCCGCAGTAGAAGTTGCACCATGGCTGTCCTGAAGTGCTTTGGTTTGGTTCTTACGACGTTGCTGCTCACTGTTTGTGTGACGGAGGGAAGGACAAAAGAAGAAGCTTGCAATTCTCTAGAATGTGGTGAAAGCTTGAAATGTAAAGCAGTATACAGCTGCATGCCACAACCTTGTCGAGGAACTTGGATGGGGTCATGTGTACCAGATTACAGCTACGAGGGCCTATGCCAGCTTCCCGCAGTAACTGGACCATGTCGCGCCTTAATGCCAGCATTCTACTACAATGCAACAAAACACAAGTGTTTGCCTTTTACCTATGGCGGTTGTAGAGGGAACGGAAATAGGTTCGCCACCAAG…	PVLQLKKNKFCWLSRSRSCTMAVLKCFGLVLTTLLLTVCVTEGRTKEEACNSLECGESLKCKAVYSCMPQPCRGTWMGSCVPDYSYEGLCQLPAVTGPCRALMPAFYYNATKHKCLPFTYGGCRGNGNRFATKEECEHRCAGEE*	RTKEEACNSLECGESLKCKAVYSCMPQPCRGTWMGSCVPDYSYEGLCQLPAVTGPCRALMPAFYYNATKHKCLPFTYGGCRGNGNRFATKEECEHRCAGEE
	Gene.147654_N_geniculatus_48338_g.147654_m.147654	ATGACGCCAGTATGGCTTACAGATGGTTTCAATGATTGTGAAGTTCAGCATTTCCCCAAAGGTACTGCTCTACAGATGGTGGAGTTTAGGGAAGATCCGAAAATGCCATCAGTGAAGAAGGCAGCGGAGTGGACACTGGATAGCAAAACACATATCCGCGAGGCATTAAGCTACGGAGTGGACGTGATCATGACTAACTTCCCAGAGAGAGTCGTGGAAGTGTTGCAGGAGCCAGAATTTCAATCAAAGTACCGATATGCGACGTTTCTTGATCTATCAAATGAACGAGCCTAA	MTPVWLTDGFNDCEVQHFPKGTALQMVEFREDPKMPSVKKAAEWTLDSKTHIREALSYGVDVIMTNFPERVVEVLQEPEFQSKYRYATFLDLSNERA*	MTPVWLTDGFNDCEVQHFPKGTALQMVEFREDPKMPSVKKAAEWTLDSKTHIREALSYGVDVIMTNFPERVVEVLQEPEFQSKYRYATFLDLSNERA*
	Gene.149563_N_geniculatus_49486_g.149563_m.149563	CCACCAAAACCAGTGTGGATGTATTCAACATACAGATACATTGACAAGACGACAAAGTTCTACTCAGAAAAAGATTTGATCACCAGCCTCAAACTGGCAGCTGATTTTGGTAGTAATGGTGTCGTCCTTTGGGGCAGTTCAAAGGACTTTAAAACCAAGAGGCAATGTCAAGATTTCAAGACCTTTTTGGACAACACCCTCGGTCCGTTGGTTAAAAAGATCACCAAGAACGCTCGGGATTGCAGCGTAGCGGTTTGTAAGGGTAAGGGCAATGGCCGATGCCTGAGGAACGATATCAAGAAACTGCTGACGGACTTTTCTGGATCATTCGTCGATTTCAAAAGTGAGAAGTTTCCGCTGGTAAAGAAAGCCACGTCCTCTTTGGATATGGATCCTAAG…	PPKPVWMYSTYRYIDKTTKFYSEKDLITSLKLAADFGSNGVVLWGSSKDFKTKRQCQDFKTFLDNTLGPLVKKITKNARDCSVAVCKGKGNGRCLRNDIKKLLTDFSGSFVDFKSEKFPLVKKATSSLDMDPKEYQCIHV*	PPKPVWMYSTYRYIDKTTKFYSEKDLITSLKLAADFGSNGVVLWGSSKDFKTKRQCQDFKTFLDNTLGPLVKKITKNARDCSVAVCKGKGNGRCLRNDIKKLLTDFSGSFVDFKSEKFPLVKKATSSLDMDPKEYQCIHV*
	Gene.155096_N_geniculatus_52945_g.155096_m.155096	ATGGCTGGATCCAGAAATTTGTCGACCCTCTTGAAGATGTTGGTTGTCGTTCTCGTTCTTTATCAAGAAGTGAAGCCCATAGTGGGAGGTGTGTGCAGTCTGCCTAAAGAATCTGGACCGTGCCAAGCGATGCAAACTAAGTACTACTTCAACAAGGCGACAGGAAGATGTGAACGTTTCATCTATGGCGGATGCAAGGGCAACGGCAACAACTTCCCAGCAAAGGCGGACTGTGAAAAGAGTTGTAAACAGTAA	MAGSRNLSTLLKMLVVVLVLYQEVKPIVGGVCSLPKESGPCQAMQTKYYFNKATGRCERFIYGGCKGNGNNFPAKADCEKSCKQ*	GVCSLPKESGPCQAMQTKYYFNKATGRCERFIYGGCKGNGNNFPAKADCEKSCKQ
	Gene.158909_N_geniculatus_55362_g.158909_m.158909	CTGTTGAATAACAAGATGAAGGCAGTTCTCCTCATACTTCTAGTTGTCATGGTTACTGTCAACATTGTTTTGGCGTCCGAGGAGGTGGACGATGACATGGCTTATAACGAACTCCTCTCACGAAAGCGGCTCTCACGGAAGCGGCGTCGGTGGTGTAGACCCGCCGGCAAGGTTTGTTCATCTAACAGCAACTGCTGCAGCAAGAAATGCGAGTCAAGCTGGTGGAAAAGGTATAACAGATGCGGATAA	LLNNKMKAVLLILLVVMVTVNIVLASEEVDDDMAYNELLSRKRLSRKRRRWCRPAGKVCSSNSNCCSKKCESSWWKRYNRCG*	SEEVDDDMAYNELLSRKRLSRKRRRWCRPAGKVCSSNSNCCSKKCESSWWKRYNRCG
	Gene.159195_N_geniculatus_55539_g.159195_m.159195	GAAGAGGTATGCAAGTCGGTAAAATGTAACGAGGGTGAAAAGTGTGAACCAATGTACTCCTGCCAGCCACGGCCTTGTCCGGGAGCTTACCTGGCGAACTGTGTTCCAGACTACGACGATGAACACATCTGCGATCTACCAGCGAGGGGCGGCATGTGTCTGGCGTATATTCCGAAGTATTATTATGACAATGATAAGGGTTCATGTTCAGAATTCATTTACGGCGGCTGTGACGGTAACGGTAACAGATTCCGGACAAAGGAAAAGTGCGAGGAGCGGTGTGCCGGTCATGAGCAATTGCACATTGGAAGTGAGGCCACAGACTTTCACTAG	EEVCKSVKCNEGEKCEPMYSCQPRPCPGAYLANCVPDYDDEHICDLPARGGMCLAYIPKYYYDNDKGSCSEFIYGGCDGNGNRFRTKEKCEERCAGHEQLHIGSEATDFH*	EEVCKSVKCNEGEKCEPMYSCQPRPCPGAYLANCVPDYDDEHICDLPARGGMCLAYIPKYYYDNDKGSCSEFIYGGCDGNGNRFRTKEKCEERCAGHEQLHIGSEATDFH*
	Gene.160680_N_geniculatus_56483_g.160680_m.160680	ACGGAACCAGAAAAGGTTTGCATGTCTGTATCATGTCCCCTCGGTTTGAAATGTGTGCCGTGGTCGACTTGTGAAACAAGACCCTGCAATGGAAATTACAAGCCAAGATGTGTACCTGACATGGACTACGGAGGTCTCTGCCAACTAGCCATGGAGTTTGGGACTGGTAGCGACAACCTGCAGATGTTTTACTACGATTATTCGAGGAGTGAATGCCTGCCCTTCAATTATAGGGGACGCGGCGGAAACGGAAACAGATTCCACTCACGGGAAATGTGTGAAAAGCGATGTATGATGTAG	TEPEKVCMSVSCPLGLKCVPWSTCETRPCNGNYKPRCVPDMDYGGLCQLAMEFGTGSDNLQMFYYDYSRSECLPFNYRGRGGNGNRFHSREMCEKRCMM*	TEPEKVCMSVSCPLGLKCVPWSTCETRPCNGNYKPRCVPDMDYGGLCQLAMEFGTGSDNLQMFYYDYSRSECLPFNYRGRGGNGNRFHSREMCEKRCMM*
	Gene.161623_N_geniculatus_57108_g.161623_m.161623	AGAATGAGGAATACCATAACATTTGTTGTGATGCTTGTCCTTGCTGTAGCACAAGGAAGTCAAGTACCCAACAAAAATGAAAAGATCTGTGGTGGAGAAGGATGGAAGCCGTTCAATGACCGCTGCTATAAACTAATCACCCAAAAAATGAACTTCCCATCCGCGGAGGCCAACTGTGTCCAACAAGGAGCACATCTAGTCAGCATCCACAACGATGCACAGATGAATTTCATTGGAAAAATGACACCCCGCAACACTGGCTCTAATTCACGACCTACCGGAGCATGGACCGGTATGGTTATTAGTCACAAGCCGAAAGTGTTTTCATCGTTCAAGTGGACAGACGGTTCTGGCGCCAATTACACACCAAAAGGGAATTATAACGGTTGGCCACGTGGT…	RMRNTITFVVMLVLAVAQGSQVPNKNEKICGGEGWKPFNDRCYKLITQKMNFPSAEANCVQQGAHLVSIHNDAQMNFIGKMTPRNTGSNSRPTGAWTGMVISHKPKVFSSFKWTDGSGANYTPKGNYNGWPRGAVNARFVNRNGAYNLEDMSPGAL	SQVPNKNEKICGGEGWKPFNDRCYKLITQKMNFPSAEANCVQQGAHLVSIHNDAQMNFIGKMTPRNTGSNSRPTGAWTGMVISHKPKVFSSFKWTDGSGANYTPKGNYNGWPRGAVNARFVNRNGAYNLEDMSPGAL
	Gene.16256_N_geniculatus_1578_g.16256_m.16256	ATGACATCGTCAGGTGATACTCTTCAGATCCCAGCATTGGGTCGCCCCTTCAGCCTTGGTATGTTGTATGATTGTAGAAATGACCAATTGATACCAGGCATTACTCTCTGGGATCAGGAAAGCATAGAAAAAGATCTTAAACGCAAACAAAAACCAACATCAGATTTCAGCGTCGAAGCCAATGACAACATCACCAGCAAATCAAATGTTTTAGACATCGAAGCAGGCCTTAAGCTGAGTTTCCTCAGTGGTTTGGTATCAGTCTCAGGTTCAGCGAAATATCTTGATGACAGAACAAAATCTAATCATCAGTCGCGAGTCGTTGCCAAGTACAAATGTACCACTGACGTTAAAAGTCTCAGTATGAAACATCTGGGAAGAGGGAATGTCAAATACCCT…	MTSSGDTLQIPALGRPFSLGMLYDCRNDQLIPGITLWDQESIEKDLKRKQKPTSDFSVEANDNITSKSNVLDIEAGLKLSFLSGLVSVSGSAKYLDDRTKSNHQSRVVAKYKCTTDVKSLSMKHLGRGNVKYPDVFDQGTATHVVTSIRYGAKAFFVFDKTYSEEDTKKDVKGELKVIVKSLPCVEIEGHGSVKMSSAEKETTDGCQVTFYGDFQPSTNPTKFEEAVRLFKELPQLLKPDKENMETAAPVPVTVWMYPLHRLDSKAAQLTRQISASHVRQTEECIEQFHELTIRCSDLEDSVTCKNFPGIHEKVKKFHRMLTTYEAVFTKQLMPILPKIRGGGAEESDLLQVIINKEESPFAYHRLTQWLDNCEEEIRVMETYIRNMPSVKFAANPGDV…	MTSSGDTLQIPALGRPFSLGMLYDCRNDQLIPGITLWDQESIEKDLKRKQKPTSDFSVEANDNITSKSNVLDIEAGLKLSFLSGLVSVSGSAKYLDDRTKSNHQSRVVAKYKCTTDVKSLSMKHLGRGNVKYPDVFDQGTATHVVTSIRYGAKAFFVFDKTYSEEDTKKDVKGELKVIVKSLPCVEIEGHGSVKMSSAEKETTDGCQVTFYGDFQPSTNPTKFEEAVRLFKELPQLLKPDKENMETAAPVPVTVWMYPLHRLDSKAAQLTRQISASHVRQTEECIEQFHELTIRCSDLEDSVTCKNFPGIHEKVKKFHRMLTTYEAVFTKQLMPILPKIRGGGAEESDLLQVIINKEESPFAYHRLTQWLDNCEEEIRVMETYIRNMPSVKFAANPGDV…
	Gene.174251_N_geniculatus_65555_g.174251_m.174251	GAGAGGTGCCGTGATCTTGGTCCTCAATACCACCTCGCCACGATTAACTCAGCCTACGAATTGGCAAACATTCTTCTGAAGATCACTGCCAGGAAACGTTTCTACATCGGACTCCATCGACAAGCAAAACGTGACAATTTCACTTGGATGGACAACAGCGAAGTCAACTTTGTGAACTGGAATAATGGTGAACCCAACGGAGATAAAGGCAAGAAAAGGGAAGAATGCGTAGAGGTTTACAACGAAGGATTTCTCGGGACGGGAAAGTGGAATGACGCTGTTTGTGATCTGGCAAGACATTTCTTATGCCAAGGGCCGAAAGGTCCTTTGGCCCCAACCCCAGTCACTCTCATCAAC	ERCRDLGPQYHLATINSAYELANILLKITARKRFYIGLHRQAKRDNFTWMDNSEVNFVNWNNGEPNGDKGKKREECVEVYNEGFLGTGKWNDAVCDLARHFLCQGPKGPLAPTPVTLIN	ERCRDLGPQYHLATINSAYELANILLKITARKRFYIGLHRQAKRDNFTWMDNSEVNFVNWNNGEPNGDKGKKREECVEVYNEGFLGTGKWNDAVCDLARHFLCQGPKGPLAPTPVTLIN
	Gene.176515_N_geniculatus_67089_g.176515_m.176515	AAGAAGATGGGAAAGTTTCCACACATCGGTCACCACAATCTACTAGATAAAAATCCCGAATCAAAGTATGGAGGGATTCCACAGCGTGGAAATCTGACCGATCACCTCATTACATTGGAAAAGCATCTAAAAGAAAAAATACCCGATCCTTCATTCAATGGACTGGGTATCTTTGACCAAGAGTGGTGGATGGCTTCCTGGGAACTCATGCATGAGAAATATAGACGCTACTACGACCGATCAAGAGAGCATGTTAGGAGTCAAACGGGATGGAGCGAAGCAGAAGTTGAGGCAAAAGTCCGAGAGGAATACATAAAAGATAGTGATATTGAGGTTAACAAG	KKMGKFPHIGHHNLLDKNPESKYGGIPQRGNLTDHLITLEKHLKEKIPDPSFNGLGIFDQEWWMASWELMHEKYRRYYDRSREHVRSQTGWSEAEVEAKVREEYIKDSDIEVNK	KKMGKFPHIGHHNLLDKNPESKYGGIPQRGNLTDHLITLEKHLKEKIPDPSFNGLGIFDQEWWMASWELMHEKYRRYYDRSREHVRSQTGWSEAEVEAKVREEYIKDSDIEVNK
	Gene.178605_N_geniculatus_68509_g.178605_m.178605	AGATCATCAGGTCCACAACTGAGACGGAGGGTGTCCAGAACTATTTTCATCTGGTCAGTAAACTATTGTGAGGTTTCCACGATGCTGAAAGCTGTTATCCTTTTTGCCTGTCTGGGTGTTGCCCTGGCAGGGATTAATCGGAGGAAATTCAAGACGCAGATACTTAAACTACACAACAAATACAGAAGTGCACTTGGAAAGGGACTACCAGACCTGACTTGGGATAACAAGATCGCCAGGTATGCGCAGCGCGGCGCTAACACCTGCAAGTTCAGCCATAGATCGCAGAAGGGTAATAAAATAAGATATGGGGAGAACATATACATG	RSSGPQLRRRVSRTIFIWSVNYCEVSTMLKAVILFACLGVALAGINRRKFKTQILKLHNKYRSALGKGLPDLTWDNKIARYAQRGANTCKFSHRSQKGNKIRYGENIYM	RSSGPQLRRRVSRTIFIWSVNYCEVSTMLKAVILFACLGVALAGINRRKFKTQILKLHNKYRSALGKGLPDLTWDNKIARYAQRGANTCKFSHRSQKGNKIRYGENIYM
	Gene.184803_N_geniculatus_72767_g.184803_m.184803	GATACAATAGAGAGTAAATCTTCTGCTCTTAGTATTGACGCAGGCCTAAAGCTGAGTTTTCTCGGGGGGATGGTTCCTGTCCTCGGCTCAGCAAGGTATCTTAATGATCGGAAGTCTTCTGAACATCAGTCAAGGGCTACATTGATATTCAAATGTACCACAAAGTATCGGGAACTTACTATGAGCCACTTGGGCAGAGAAAATGTACCGGTACAATATCCCTGTGATTTTGACAAAGGTAGAGCTACACATGTAGTGACAGGTGTGACATACGGTGCCAGAGCT	DTIESKSSALSIDAGLKLSFLGGMVPVLGSARYLNDRKSSEHQSRATLIFKCTTKYRELTMSHLGRENVPVQYPCDFDKGRATHVVTGVTYGARA	DTIESKSSALSIDAGLKLSFLGGMVPVLGSARYLNDRKSSEHQSRATLIFKCTTKYRELTMSHLGRENVPVQYPCDFDKGRATHVVTGVTYGARA
	Gene.32725_N_geniculatus_4280_g.32725_m.32725	ATGATCATGATTATTTTCAATTTTTTTAGTGGAATACCATTTGAAGACGAAGTGGACGCAGTCCTGAAATGGATCGACCTGCCAGAGGAGAGGCGGCCTAATTTTATAACAATGTACTTCAACCAGCCAGACAGTGACGGCCATAAATATGGTCCGAACAGTCCAGAGGTTCGTAAGGAAATCGAGTATGTTGACAGCATCATTGGGATGTTCATGAACGGACTGGTCGATAGGGGAATCCACAACTGTATCAACGTCATTGTGGTGGCTGATCACGGCATGGCAGAAACTTCATGCGATCGAGTCGTACTCGTCAACGATTACATTGATACCAACAAAACGTACATTTTTGCTGGGCCATTTGGGCGTATCAGCACCAAATATTGCATCCGTGGATCA…	MIMIIFNFFSGIPFEDEVDAVLKWIDLPEERRPNFITMYFNQPDSDGHKYGPNSPEVRKEIEYVDSIIGMFMNGLVDRGIHNCINVIVVADHGMAETSCDRVVLVNDYIDTNKTYIFAGPFGRISTKYCIRGSTATMFKPPLRDQQKIVNSLKCANEHLQTQFKWDLPKRFHYAYNKRIEDIVMNVDEGWLIGRKNPKDVCRTIGQHGFDDAYKSMEAIFLANGPSFKSNYDVEPFLNVELYNLLTELMNITGVPNNGTVGSLHHLLRNPSTLPPREQGHAYETCSFPSGPEYNNRASAQPSCTECKLPKDVTKKDLDQQLDMKGSEAQKLIDQHIPSGPPLLHGQETVCTLTQKDYVDGYSEIYHSPIWSAYNLSQSFQVNITDGLPCLRPDVRLPIG…	MIMIIFNFFSGIPFEDEVDAVLKWIDLPEERRPNFITMYFNQPDSDGHKYGPNSPEVRKEIEYVDSIIGMFMNGLVDRGIHNCINVIVVADHGMAETSCDRVVLVNDYIDTNKTYIFAGPFGRISTKYCIRGSTATMFKPPLRDQQKIVNSLKCANEHLQTQFKWDLPKRFHYAYNKRIEDIVMNVDEGWLIGRKNPKDVCRTIGQHGFDDAYKSMEAIFLANGPSFKSNYDVEPFLNVELYNLLTELMNITGVPNNGTVGSLHHLLRNPSTLPPREQGHAYETCSFPSGPEYNNRASAQPSCTECKLPKDVTKKDLDQQLDMKGSEAQKLIDQHIPSGPPLLHGQETVCTLTQKDYVDGYSEIYHSPIWSAYNLSQSFQVNITDGLPCLRPDVRLPIG…
	Gene.33460_N_geniculatus_4413_g.33460_m.33460	CTCGTGTTGGTTGCAGTAGCATCCAAGATGAGGAAAACCATATACCTTCTCTTATTCCTGGCGGGGATTATGCAGGCCTTCGACGCCAAACCATCGACATGCACGAAACGTTTTCAAATAGCTTCAAAAGATCACGCGCTCTGTCGCAAGAAATCAAGAAAGCTTATAAAGTCGGGAATTCCCAGTGGTAAAGACAGGAAGTTGATTATGAACTGTCATAACAGGGGGAGATCAGCAGTACAACCCGAAGCTGCCGATATGCAAAAGATGTATTGGGATGACGAACTCGCGCAGATAATGCACGGATACCTGATGACCTGTGGGAGGGGACATGACAAGAATCATCAAAGAGTCAGTCCAGGAAAATATTCGGTCGGCCAGAACCTAGCGTACGGGACC…	LVLVAVASKMRKTIYLLLFLAGIMQAFDAKPSTCTKRFQIASKDHALCRKKSRKLIKSGIPSGKDRKLIMNCHNRGRSAVQPEAADMQKMYWDDELAQIMHGYLMTCGRGHDKNHQRVSPGKYSVGQNLAYGTYKYGWWSIVKAWYMEVKDFTYGNKAKNKFRKIGHYTQVVWAKTSRVGCAWAKCKGQWPVYGCNYAVAGNLHGHLHKPYKRGKPCSACPGKCSGKLCDCGGKACYNRGSMDLKTCSCRCRTFYNDAAYVAKKNCAIDCYKSHDYKKKANKWTCKRVVKKMSFCKNMFYRYACPWICGLCPYAGLANGKLPATKSSRKTNSKKKSRGNKKKSSWKSRPCPEVFKKWYKKHTMCSAKSRRLERSGIPKGKDRKLIIDLHNKVRGMVKPT…	FDAKPSTCTKRFQIASKDHALCRKKSRKLIKSGIPSGKDRKLIMNCHNRGRSAVQPEAADMQKMYWDDELAQIMHGYLMTCGRGHDKNHQRVSPGKYSVGQNLAYGTYKYGWWSIVKAWYMEVKDFTYGNKAKNKFRKIGHYTQVVWAKTSRVGCAWAKCKGQWPVYGCNYAVAGNLHGHLHKPYKRGKPCSACPGKCSGKLCDCGGKACYNRGSMDLKTCSCRCRTFYNDAAYVAKKNCAIDCYKSHDYKKKANKWTCKRVVKKMSFCKNMFYRYACPWICGLCPYAGLANGKLPATKSSRKTNSKKKSRGNKKKSSWKSRPCPEVFKKWYKKHTMCSAKSRRLERSGIPKGKDRKLIIDLHNKVRGMVKPTAANMQRMYWDDELATVALRRASTCPG…
	Gene.43244_N_geniculatus_6474_g.43244_m.43244	ATGGTACCAATTTACCGCCTGATCTCAGCAGGAATATGTGGTGTTCTGCTCTGCTTCCCGCATCTCCGGGCGGGGGCAAAAGTATTTGGTCTGGATGAGACCCAGAGGACTAAACTTGTGGATAGTCATAATGTTCTTAGGAGCGCTTTACCGGCGGCAAACATGAGGAGAATGTCTTGGTGGAGCGACGGAGCCAAGGAGGCCGGAAAATTGGTAGAAACTTGTGCGGAGAACGTGAACACCAAGTATGGGAAAGTCGTCTTCTTTTCGGTGGCAACCGATTTCAAGCCAGAGAACCTGGTGGAGGAGATTAAGAAGCAAGAAAAGGCCTACACCGACATCACAAACCGGTGTATCCATAAGGCGGGGAAATGTGAAGATTATAGACAGATGATCGTC…	MVPIYRLISAGICGVLLCFPHLRAGAKVFGLDETQRTKLVDSHNVLRSALPAANMRRMSWWSDGAKEAGKLVETCAENVNTKYGKVVFFSVATDFKPENLVEEIKKQEKAYTDITNRCIHKAGKCEDYRQMIVAANSLVGCAVKSCAEGTFTKADGKKEAKMTKFIVCLYPHQADTGLQKHQYIKGKHCSKCTSTPGQWCRSKLCTQKELCTDDKTICPSVDEATCKSDAKAKKNCPVKCKVCTCALECENCGKTKKSGFCGCECIPGYHGYLCAEPCKDLSPEKCKPGSGYTCQMFAKKRSTCPRLCGECKYARNPVCIKPAPPISLDLTSNAIIDFERRIDCRSEITCGMGTPYLLGSTCKCRCKSGWQGSRCKKNTIEAKNGVILTIQGDVQKYTD…	AKVFGLDETQRTKLVDSHNVLRSALPAANMRRMSWWSDGAKEAGKLVETCAENVNTKYGKVVFFSVATDFKPENLVEEIKKQEKAYTDITNRCIHKAGKCEDYRQMIVAANSLVGCAVKSCAEGTFTKADGKKEAKMTKFIVCLYPHQADTGLQKHQYIKGKHCSKCTSTPGQWCRSKLCTQKELCTDDKTICPSVDEATCKSDAKAKKNCPVKCKVCTCALECENCGKTKKSGFCGCECIPGYHGYLCAEPCKDLSPEKCKPGSGYTCQMFAKKRSTCPRLCGECKYARNPVCIKPAPPISLDLTSNAIIDFERRIDCRSEITCGMGTPYLLGSTCKCRCKSGWQGSRCKKNTIEAKNGVILTIQGDVQKYTDIYEKLMELIAKEVNAFCIKNINICC…
	Gene.44557_N_geniculatus_6765_g.44557_m.44557	ATGCGACGTTTCAGCATTTTCATGGCCGCTTGCGTCGTGGTCCTTACGGGAATGGCAGATGCCACCGACAAGCGCTGTACTAATTTACCTCCTGGTCTTAACCATCTGAAGCGAGGAGTCGATATCACGACGCTTGACTTGATGCCCCAAAACGCTGGTGCCAAGTCCGGGCTTCGACTTCCCCTGTTCGACTTCACCTGCAAGTTGGAACATGTGTGGACCAATCCGTATGACGGGGTGGAATACGACCAACCGGACCAGGTGGTAGATTTGGTCAGTATCCCAGCAGGTGGCGTAGTCAATGGTGATGTCTCCATCATGAAAACTCCCTCTGATATCAGGAAGAGCATGTCGCTGTCTGTTGGAGGCAACCTTGTAAATGGCATGTTCTCTGCAAGT…	MRRFSIFMAACVVVLTGMADATDKRCTNLPPGLNHLKRGVDITTLDLMPQNAGAKSGLRLPLFDFTCKLEHVWTNPYDGVEYDQPDQVVDLVSIPAGGVVNGDVSIMKTPSDIRKSMSLSVGGNLVNGMFSASDSYNKMKRTIMNTTSYIEQVTAFHTAIRADMAPYWAIQLGRYAKMFVDRRLPATFEAGEKAYMEFIRHYGTHYFGYGKYGGFLLYRMTTETSAFIELGDRKVKAEAKGLFFNFLKANGAYSGTNHRVDTRFSSKTTVTTSYYGGSLTSDYKAWYTSVKNNPWLFGGQLEPITNLITDPKKKAGMAKAIQVYMDKAYLTDIQRDVYTMIAKVGTSAIKRTLEAKLAQIATQLRQTVPNHATVASIGSDLEIPAWFRENTKLCYRWYP…	TDKRCTNLPPGLNHLKRGVDITTLDLMPQNAGAKSGLRLPLFDFTCKLEHVWTNPYDGVEYDQPDQVVDLVSIPAGGVVNGDVSIMKTPSDIRKSMSLSVGGNLVNGMFSASDSYNKMKRTIMNTTSYIEQVTAFHTAIRADMAPYWAIQLGRYAKMFVDRRLPATFEAGEKAYMEFIRHYGTHYFGYGKYGGFLLYRMTTETSAFIELGDRKVKAEAKGLFFNFLKANGAYSGTNHRVDTRFSSKTTVTTSYYGGSLTSDYKAWYTSVKNNPWLFGGQLEPITNLITDPKKKAGMAKAIQVYMDKAYLTDIQRDVYTMIAKVGTSAIKRTLEAKLAQIATQLRQTVPNHATVASIGSDLEIPAWFRENTKLCYRWYPDGDGGQCGGGVGRNLCAKVNG…
	Gene.46686_N_geniculatus_7256_g.46686_m.46686	ATGGGACAAGCAGAGAGCAACGTTAACGAAAATACAGACTGTTCAGTTGGAACCATGACAGAGCCACCGTATATGCACAATCCATTTTTGCACATTATAAACGGTGCACAAGTGAGACTTCAGGCGAAAAAAGGGGAAACTCCTGACCCAGTTCAACAGGATGACATCTTCAAGACATTCTTTATGGACATTGCGAACTACGGACTGGATTATGAATACAAGAAACAGACCCATCAGCGATACGCCCCTCATACGAAGACGAAGTATCCGCGTAATGTCCTCGTGCTTGGTGCTGGGGCGGCCGGCCTGGTTTCAGCCTACGAGTTGGCACAGGCTGGACACAGGGTGACGATAATTGAAAGACAAGAACGCCCTGGCGGGAGAATTAAGACAGTAAGA…	MGQAESNVNENTDCSVGTMTEPPYMHNPFLHIINGAQVRLQAKKGETPDPVQQDDIFKTFFMDIANYGLDYEYKKQTHQRYAPHTKTKYPRNVLVLGAGAAGLVSAYELAQAGHRVTIIERQERPGGRIKTVRSPFADGLHVDVGAMRLPGTGQDIPGMPCHWLTDFYLKLFKIPCQPFYTSNDNCFYNMYGHTVKIKEWKDNPRKYCNEFWPGWDAHLSGEAKEKIHGIRKMFDLTIEPVVEELLQDHTEEGWKKWVKKWSVISLAQFLRSDAYQEQNPMDIRPWPEAAISGYTVSEYGKLLNASLVEVLRELIGDWWLDPMHTPVDGMDTLPKAFVKPNKDGWNHDVHLEDIIHYGLEVTTIDHSDNKAKILARNTATGHIKEFTGDAVIVTFPLTV…	MGQAESNVNENTDCSVGTMTEPPYMHNPFLHIINGAQVRLQAKKGETPDPVQQDDIFKTFFMDIANYGLDYEYKKQTHQRYAPHTKTKYPRNVLVLGAGAAGLVSAYELAQAGHRVTIIERQERPGGRIKTVRSPFADGLHVDVGAMRLPGTGQDIPGMPCHWLTDFYLKLFKIPCQPFYTSNDNCFYNMYGHTVKIKEWKDNPRKYCNEFWPGWDAHLSGEAKEKIHGIRKMFDLTIEPVVEELLQDHTEEGWKKWVKKWSVISLAQFLRSDAYQEQNPMDIRPWPEAAISGYTVSEYGKLLNASLVEVLRELIGDWWLDPMHTPVDGMDTLPKAFVKPNKDGWNHDVHLEDIIHYGLEVTTIDHSDNKAKILARNTATGHIKEFTGDAVIVTFPLTV…
	Gene.49719_N_geniculatus_7994_g.49719_m.49719	ATGGCATCTTTACCTGGTGTTATAAAATTGCCGGCCCTTGGCCGCCCATTTAGTTTGGGTATGTTGTACGATTGCAGAAGTGAAATGCTGATCCCTGGGATAACACTGTGGGACAACGAAACTCTCAAACAAGGTACTGACATCCAACTGCAAAAAACGGCCGATTTCAGCATCATAGCCGAGGATACTATCGAAAAGAAGGCCTCTGAGCTTGATATTGAAGCTGGTCTTAAGTTGAGCTTTCTGGGAGGTCTAGTAGAGGTTTCTGGATCTGCGAAATACTTGGACGACAGAAAGTCGTCAAGTCATCAGTCACGTGTCACAATGAAATACAAGTGCACAAGTAGGTATGAGCAGCTCACAATGGCTCACCTCGGCAAGGGCAAATTCCAATATCCC…	MASLPGVIKLPALGRPFSLGMLYDCRSEMLIPGITLWDNETLKQGTDIQLQKTADFSIIAEDTIEKKASELDIEAGLKLSFLGGLVEVSGSAKYLDDRKSSSHQSRVTMKYKCTSRYEQLTMAHLGKGKFQYPEVFDKGHATHVVTGILYGAQAFFVFDHHQSDEETKKTTGGELHVIVKALPGIEIDGDGKLKISEEDKKQADKLKVQFYGDFQPSTNPTTYADAVRLYKDIPKQLGPNEEKASPIMIGLYPLEHLDSRAAKLVREISASLVSQTEQCIERIHELTTRCNDLSNSPACTRFPGVRERLAEFHGKVKEYHIVFTKQLMPILPKIRGGGGEESELMQVLINKEESPFNFHHLDQWLNNCEEQIRVMETYIKSMKSINFASSPGALAAAIM…	MASLPGVIKLPALGRPFSLGMLYDCRSEMLIPGITLWDNETLKQGTDIQLQKTADFSIIAEDTIEKKASELDIEAGLKLSFLGGLVEVSGSAKYLDDRKSSSHQSRVTMKYKCTSRYEQLTMAHLGKGKFQYPEVFDKGHATHVVTGILYGAQAFFVFDHHQSDEETKKTTGGELHVIVKALPGIEIDGDGKLKISEEDKKQADKLKVQFYGDFQPSTNPTTYADAVRLYKDIPKQLGPNEEKASPIMIGLYPLEHLDSRAAKLVREISASLVSQTEQCIERIHELTTRCNDLSNSPACTRFPGVRERLAEFHGKVKEYHIVFTKQLMPILPKIRGGGGEESELMQVLINKEESPFNFHHLDQWLNNCEEQIRVMETYIKSMKSINFASSPGALAAAIM…
	Gene.50710_N_geniculatus_8234_g.50710_m.50710	ATGAGAATATTGGGACATTTTTTGTTCTTTCTTCTCGCTCTGAATACAGGTGCAGCATGCCCTTCGGGATGGAAGAAGGAACCAAAGGGAGGGGAATATTATCTTTACTTCAGACAGAAATTTACCTTCGACGGTGCACGAAAGGCTTGCCGTATCCTCGGGGGAGACCTCGCCAGCATTCACAGTCAAGAAGCAAATAAATTTTTGATAAGCCTAATGGAGAGCTGTTCAGGAAGTAAACATGATGCTTGGATCGGTTTGAGGGACGAAAATAATCAAATCTCTGGTCTGAAATGGACGGATAATTCCAAGGTAGACTTCACCAACGGTAACCTATATCTTTACAACGGTATCAACGACAAGTGCGTGAGACTCAGCAATGTGGAGACCAAATGGAAG…	MRILGHFLFFLLALNTGAACPSGWKKEPKGGEYYLYFRQKFTFDGARKACRILGGDLASIHSQEANKFLISLMESCSGSKHDAWIGLRDENNQISGLKWTDNSKVDFTNGNLYLYNGINDKCVRLSNVETKWKWHDIGCGKPYNFICKKSVSFLQDRLESTAQFQLHILL*	CPSGWKKEPKGGEYYLYFRQKFTFDGARKACRILGGDLASIHSQEANKFLISLMESCSGSKHDAWIGLRDENNQISGLKWTDNSKVDFTNGNLYLYNGINDKCVRLSNVETKWKWHDIGCGKPYNFICKKSVSFLQDRLESTAQFQLHILL
	Gene.58615_N_geniculatus_10309_g.58615_m.58615	ATGTCAGATCTAGATTCGGGTATTCTGAAACTACCGGGACTTGGACGTCCCTTCGGTTTAGGCATGCTCTATGACCGCCGCAGTGACAATTTGGTACCTGGCTTCTCACTGTGGGATAAGGAAGATCTTGAAAAAGATATCATTACCAAGCCCCAGTCAACATGTGACTTTAAAACCTTTGTTGAAAATACCATAGAGAGCAAGTCCTCTGCTCTTGATATTGAAGGGGGACTGAAGTTGAGTTGTTTGGGGGGTTTGGTTTCCGTCTCCGGCTCGGCGAATTACCTCAATGACCGAAAGTCTTCTGATCATCAGTCCAGGGTTACAATGACATGCAAATGTACCACCAAGTTTCAGCAACTTACTATGAGCCACTTAGGCAGAGGAAACGTGAAATAT…	MSDLDSGILKLPGLGRPFGLGMLYDRRSDNLVPGFSLWDKEDLEKDIITKPQSTCDFKTFVENTIESKSSALDIEGGLKLSCLGGLVSVSGSANYLNDRKSSDHQSRVTMTCKCTTKFQQLTMSHLGRGNVKYPGVFEDGIATHVVTGVLYGTRAFFVFDEDIKKNTKATGTCKLNEMVNVLRGIGKGTGGQGSPKIPDDKTKEFEKIQVTFYGDLQPSSYPTTFEDAVKLYKELPSYLGPNGENAVPVEVWLYPLEKLDSKAARLVCEISAKLISQTEKCMEQFDILERRCNDLGRNTACRSLPGIGEKLAEFGEMVKQYKTIFKRKLMPLLPKIRGGGEEEAVLLQVFVNKDKSPFSYRLLKQWLDNCEKQIKVMEKYIGLSSMENVKIAESEGELL…	MSDLDSGILKLPGLGRPFGLGMLYDRRSDNLVPGFSLWDKEDLEKDIITKPQSTCDFKTFVENTIESKSSALDIEGGLKLSCLGGLVSVSGSANYLNDRKSSDHQSRVTMTCKCTTKFQQLTMSHLGRGNVKYPGVFEDGIATHVVTGVLYGTRAFFVFDEDIKKNTKATGTCKLNEMVNVLRGIGKGTGGQGSPKIPDDKTKEFEKIQVTFYGDLQPSSYPTTFEDAVKLYKELPSYLGPNGENAVPVEVWLYPLEKLDSKAARLVCEISAKLISQTEKCMEQFDILERRCNDLGRNTACRSLPGIGEKLAEFGEMVKQYKTIFKRKLMPLLPKIRGGGEEEAVLLQVFVNKDKSPFSYRLLKQWLDNCEKQIKVMEKYIGLSSMENVKIAESEGELL…
	Gene.60567_N_geniculatus_10834_g.60567_m.60567	ATGAAACACAACAACTCGTGTTATGAATGGGTGGCAAAGGCAGCCAATTGGAGCGAGGCTGAACGCTACTGTGCCCACGAACATGATGGACACCTGGTGAAGATAAGCAGCCACAAGGAGCAGAGATTTGTGGTCTACCACACCATGCATCACTACCCAGCAGCTCCTGCAGTCTGGATTGGTTTACACAACTTTGGTGATGGTTGGTACTGGGATCATGACGAACATCACGGTGACCACCACGTGGATGATTACACACACCCAGTACACCCTGAGGAGGGGGAACATCACCATGAGGCTGATGAACACCACAGCAACGAAGCTGGTCACCATGACAACTATGGAGACCGTCAACAAGGAGATGAATATCACATGGATTACCAGAACGAACACTATGAC…	MKHNNSCYEWVAKAANWSEAERYCAHEHDGHLVKISSHKEQRFVVYHTMHHYPAAPAVWIGLHNFGDGWYWDHDEHHGDHHVDDYTHPVHPEEGEHHHEADEHHSNEAGHHDNYGDRQQGDEYHMDYQNEHYDSGDDRTHEETEKHEDYDKDDNAKKSYSSWGENEPRHNHENLCVQICARSGYMWRTHDCADHAIFICEWNK*	MKHNNSCYEWVAKAANWSEAERYCAHEHDGHLVKISSHKEQRFVVYHTMHHYPAAPAVWIGLHNFGDGWYWDHDEHHGDHHVDDYTHPVHPEEGEHHHEADEHHSNEAGHHDNYGDRQQGDEYHMDYQNEHYDSGDDRTHEETEKHEDYDKDDNAKKSYSSWGENEPRHNHENLCVQICARSGYMWRTHDCADHAIFICEWNK*
	Gene.61031_N_geniculatus_10955_g.61031_m.61031	ATGATGAAAACAAATTTCTTTGTGATATATTTAATGGTTCTAATCGGCATCTGCCTGGGAAACCCGGATCAAAGTCCATGCGAAGTGAGGAATTGGGAGATGCGAATTGAGAAGCCGCCAATACAAACTTCTTCAGGTCGTGTCTTACGATGCAGGGGGGATGTCATCGTCCGCGGATGCAAAGGGCTGTGCCAAACTTATGAGAGAGGAAGCTACCGCCCTCCATTCTTCGCCCGGCACCACGTACAGTGTTCGTATGCTGGTAAAGTCTACCGTGAAATCGAACTGAACGATTGTGATGAAGGATACCCAGACCGACGATATCGCGTGTTCGACGCAGAAGACTGCGTGTGCAGACGATGTTACAGCAGCACCACGAACTGTGTGGGCCTATTATCT…	MMKTNFFVIYLMVLIGICLGNPDQSPCEVRNWEMRIEKPPIQTSSGRVLRCRGDVIVRGCKGLCQTYERGSYRPPFFARHHVQCSYAGKVYREIELNDCDEGYPDRRYRVFDAEDCVCRRCYSSTTNCVGLLSG*	NPDQSPCEVRNWEMRIEKPPIQTSSGRVLRCRGDVIVRGCKGLCQTYERGSYRPPFFARHHVQCSYAGKVYREIELNDCDEGYPDRRYRVFDAEDCVCRRCYSSTTNCVGLLSG
	Gene.63263_N_geniculatus_11585_g.63263_m.63263	GATGTGTCAGTCCCGTCAGTTGGAGATTCGACTGCAGCGGTACCAGATGGAGATGTGACAGTCCCGTCTGTCGGAGATTCGACTGCAGAGGTACCAAATGCAGATGTGTCAGTCCCGTCAGTTGGAGATTCGACTGCGGCGGTACCAAATGGAGATGTGTCAGTCCCGTCAGTTGGAGATTCGACTGCAGAGGTACCAAATGCAGATGTGTCAGTCCCGTCAGTTGGAGATTCGACTGCGGCGGTACCAAATGGAGATGTATCAGTCCCGTCTGTTGGAGATTGCACTGAAATTAGATATGGACCTGAACAAGACACTGCTGCTGTAGCTGAGAATGCTGCCCCATCTGCAACTTCCTCTCCTAAAGTAAATTTTGGTGGTATATTTTATACTGTAGAT…	DVSVPSVGDSTAAVPDGDVTVPSVGDSTAEVPNADVSVPSVGDSTAAVPNGDVSVPSVGDSTAEVPNADVSVPSVGDSTAAVPNGDVSVPSVGDCTEIRYGPEQDTAAVAENAAPSATSSPKVNFGGIFYTVDAHGVQHGIHEGPRIIGNAAAAAAADEGEIKTGSDVKETLSGRKVTDTEATDPRKKKVNFGGIIYEMDRKEESATSSEIEEELSDEVEDEDAADGGFFITNIEDDEK*	DVSVPSVGDSTAAVPDGDVTVPSVGDSTAEVPNADVSVPSVGDSTAAVPNGDVSVPSVGDSTAEVPNADVSVPSVGDSTAAVPNGDVSVPSVGDCTEIRYGPEQDTAAVAENAAPSATSSPKVNFGGIFYTVDAHGVQHGIHEGPRIIGNAAAAAAADEGEIKTGSDVKETLSGRKVTDTEATDPRKKKVNFGGIIYEMDRKEESATSSEIEEELSDEVEDEDAADGGFFITNIEDDEK*
[truncated: 126 more rows]
