# Supplementary material for: Investigation of Peptide Toxin Diversity in Ribbon Worms (Nemertea) Using a Transcriptomic Approach
Source: Toxins (Basel). 2022 Aug 8;14(8):542. doi: 10.3390/toxins14080542 (PMC9415933; doi:10.3390/toxins14080542)
Supplement: Supplementary file 1 [file toxins-14-00542-s001.zip › Supplementary File S3. Alignments of putative toxins protein sequences/Enzymes_A1LB1_LOXAR.fas]

;Dermonecrotic toxin LarSicTox-alphaIB2bi · Loxosceles arizonica (Arizona brown spider) · EC:4.6.1.- · 309 amino acids · Evidence at protein level · Annotation score:5/5
;Dermonecrotic toxins cleave the phosphodiester linkage between the phosphate and headgroup of certain phospholipids (sphingolipid and lysolipid substrates), forming an alcohol (often choline) and a cyclic phosphate (PubMed:24009677, PubMed:25752604).
;This toxin acts on sphingomyelin (SM) with high activity and on lysophosphatidylcholine (LPC) and ceramide phosphoethanolamine (CPE) with low activity (PubMed:24009677, PubMed:25752604).
;In vivo, shows potent insecticidal activities (PubMed:22561243).
;On mammals, induces dermonecrosis, hemolysis, increased vascular permeability, edema, inflammatory response, and platelet aggregation (By similarity).
>sp|Q4ZFU2|A1LB1_LOXAR_Dermonecrotic_toxin_LarSicTox-alphaIB2bi_(Fragment)_OS_Loxosceles_arizonica_OX_196454_PE_1_SV_1
VRATEKFAPIYFFCHPLQSAETDVAERANKRPIWIMGHMVNANYQIDEFVNLGANSIETDVSFDSS-ANPEYTYHGVPCDCRR--WCKKWEYFN------NFLKALRKATTPGDSKYHEKLVLVVFDLKTGSLYDNQAYD--AGKKLAKNLLQHYWNNGNNGGRAYIVLSIPNLAHYKLITGFKETLKTEGHPELMEKVGYDFSGNDNIDQVANAYKKAGVTGHVWQSDGITNCVASFIRGLDRAKKAVKNRDSSNGYINKVYYWTVDKYATTREAFDIGVDGIMTNYPDVIANVLNESAYKGKFRLATYDDNPWETFKN
>L.sanguineus_Gene.94336_L_sanguineus_69330_g.94336_m.94336
DPKFPTDMKSFSAGLTLV-VFCIGVSLADKKPIWAIYHMTNDEAAVADGIKLGANAFETDMHFDQATAMPSIVRHGGAGCFRDSDTCKGDDYC-----------------------------------------------------------------------------------------------------------------------------------------------------------------------------------------------------------------------------------
>L.ruber_Gene.50684_L_ruber_13690_g.50684_m.50684
---MEIIMMLFSSGVTLMLIFCFGSSFADQTPFWAIYHLSNDEKAVSDGLGLGANAFETDVQFGED-DMPSIVLHTSP-CFRGVSKCDGDDYCTRQTEAIPHIQHLRDMSTPNHTDYDAQFSGFVWLDLKVKLPGNNGYFKRVGKNLANVMVDDVFVTVNHDSRLKCGLEVYGGSSLHVYLGLADQLKKR-DREDILKR------MVIIDELHNHHDDDKITG-FWASSGCSDCNLTCGLDFEAAKEASSLRDSGNQGVDKVVRWTIDVEDHIRENLRVGIDAFCTNHPETVGSILKEDEFKELFRLATNEDKICGKCDA
