# Supplementary material for: Investigation of Peptide Toxin Diversity in Ribbon Worms (Nemertea) Using a Transcriptomic Approach
Source: Toxins (Basel). 2022 Aug 8;14(8):542. doi: 10.3390/toxins14080542 (PMC9415933; doi:10.3390/toxins14080542)
Supplement: Supplementary file 1 [file toxins-14-00542-s001.zip › Supplementary File S3. Alignments of putative toxins protein sequences/Enzymes_A1O_LOXGA.fas]

;Dermonecrotic toxin LgSicTox-alphaIC1 · Loxosceles gaucho (Spider) · EC:4.6.1.- · 280 amino acids · Evidence at protein level · Annotation score:5/5
;Dermonecrotic toxin LgSicTox-alphaIC1
;Dermonecrotic toxins cleave the phosphodiester linkage between the phosphate and headgroup of certain phospholipids (sphingolipid and lysolipid substrates), forming an alcohol (often choline) and a cyclic phosphate (By similarity).
;This toxin acts on sphingomyelin (SM) with high activity (PubMed:23770445).
;It may also act on ceramide phosphoethanolamine (CPE), lysophosphatidylcholine (LPC) and lysophosphatidylethanolamine (LPE), but not on lysophosphatidylserine (LPS), and lysophosphatidylglycerol (LPG) (By similarity).
;It acts by transphosphatidylation, releasing exclusively cyclic phosphate products as second products (By similarity).
;Induces platelet aggregation in platelet rich plasma, but not in washed platelet, indicating that this activity is dependent on plasma components (PubMed:23770445).
;Also induces hemolysis (PubMed:23770445).
;In vivo, the recombinant protein evokes an intense inflammatory reaction and dermonecrosis, similar to those induced by L.gaucho total venom (PubMed:23770445).
;Is a good immunogen, capable of inducing immunoprotection in test animals (PubMed:23770445).
>sp|K9USW8|A1O_LOXGA_Dermonecrotic_toxin_LgSicTox-alphaIC1_OS_Loxosceles_gaucho_OX_58216_PE_1_SV_1
-----------------------ADNRRPIWVMGHMVN-SLAQIDEFVGLGSNSIETDVSFDKQAN-PEYTYHGIPCDCGRACLHST------------KFNDFLKGL---RKVTTPGDSKYLEKLILVVFDLKTGSLYDNQAYDAGTKLAKNLLQHYWNNGNNGGRAYIILSIPNLNHYKLITGFKETLKNEGHEELLEKVGTDFSGNDDISDVQKTYNKAGVT--GHVWQSDGITN--CLLRGLTRVKAAVANRDSGSGIINKVYYWTVDKRQSTRDTLDANVDGIMTNYPDITVEILNEAAYKKKFRIATYEDNPWETFKG---------------------------------------------------
>C.sim_Gene.403668_csim_minion_244462_g.403668_m.403668
-------------HHFCRAHIASTP--RPLYVFANMVNTVYFKLTRILRTGPMRIEVDLSFDKKTHKADQFYHGLPCDCFRNCLKSG------------KVLDVMTHL---RDILTPGNAKLDPKFDHELHG---LFEIIRLK----------------------------------------------------------------------------------------------------------------------------------------------------------------------------------------------------------------------------------------
>T.poly_ene.27650_r_11664_g.27650_m.27650
--------------NIVTFLIAEQEQVRPIYVLGHMANTIDEVN-YFLSLGANAIEADLAFNKKTSKVDTLFHGIPCDCFRVCVRSE------------KHVDYFRHM---RDLATPGHPKYISTFSGLLWADLKLSGIPNLRIAASSVSSLLVNTIYVFET----RLTILFEVDTYSHWPFIEQLVHDVNAAGRMDILKRIGVLTNGAKSFSHFLAQANQPKYTNLGGVWLSDGVTNCVEHLFNTIGVRQALNHRDMANNIVSKVARWTIDLKRNIRNALWLESDAIITNFPHVVLSVLNERDFKHRYRMASIYDNHFKLYRGLGAGKRTGCSRYPFTSSEYCWKDTTVSGKWCWTSTNCGSDPSVCHHEVSCA
>N.geniculatus_Gene.73013_N_geniculatus_14545_g.73013_m.73013
MTWLVDLRIIMLMAWFVTVHTANEQ-RRPLWVIKHLAN-NETVVDDALKKGANALEMDLRFD-VDCKPHIFKHGSPCFYNGNMGKSTNDDCNHDGEICELSSDAISHLQYVRDISTHGHQDYNANFSGFVWLDLKLGGCELSAYGKN--LADVFIDEVFVQKNDPSTLKFGLELYYAGSSSVAVGVSEQLEARGREDILERIVVIGEKYGQIQSYQKQIGG---KIPGFWPASGCSDCGIDCGAEMTDAQSAISDRDNGKNGVDKVVRWTIDPRDHIRKNLMSGIDGFITNHPARVLEILKEDEFKDRYRLANSGDKIY--------------------------------------------------------
