# Supplementary material for: Investigation of Peptide Toxin Diversity in Ribbon Worms (Nemertea) Using a Transcriptomic Approach
Source: Toxins (Basel). 2022 Aug 8;14(8):542. doi: 10.3390/toxins14080542 (PMC9415933; doi:10.3390/toxins14080542)
Supplement: Supplementary file 1 [file toxins-14-00542-s001.zip › Supplementary File S3. Alignments of putative toxins protein sequences/Enzymes_A1OC_LOXRU.fas]

;Dermonecrotic toxin LruSicTox-alphaIC1c · Loxosceles rufescens (Mediterranean recluse spider) (Scytodes rufescens) · EC:4.6.1.- · 273 amino acids · Evidence at transcript level · Annotation score:4/5
;Dermonecrotic toxins cleave the phosphodiester linkage between the phosphate and headgroup of certain phospholipids (sphingolipid and lysolipid substrates), forming an alcohol (often choline) and a cyclic phosphate (By similarity).
;This toxin acts on sphingomyelin (SM) (By similarity).
;It may also act on ceramide phosphoethanolamine (CPE), lysophosphatidylcholine (LPC) and lysophosphatidylethanolamine (LPE), but not on lysophosphatidylserine (LPS), and lysophosphatidylglycerol (LPG) (By similarity).
;It acts by transphosphatidylation, releasing exclusively cyclic phosphate products as second products (By similarity).
;Induces dermonecrosis, hemolysis, increased vascular permeability, edema, inflammatory response, and platelet aggregation (By similarity).
>sp|C0JB01|A1OC_LOXRU_Dermonecrotic_toxin_LruSicTox-alphaIC1c_(Fragment)_OS_Loxosceles_rufescens_OX_571528_PE_2_SV_1
WIMGHMVNSIAQIDEFVNLGANSIETDVSFDKQA-NPEYTYHGTPCD-----CGRD--CLHWENFNDFLKGLRKATTPGDSKYHEKLILVVFDLKTGSLYDN----QAYDAGTKLAKNLLEHYWNNGNNGGR------AYIVLSIPNLNHYKLIAGFKDTLKSEGHEDLLE-KVGHDFSGNDDIPDVENAYKKAGVTGHVWQSDGITNCLPRTLKRVRLAIANRDSGSGIINKVYYWTVDKRSTTRDSLDAGVDGIMTNYPDVIADVLSESAYKNKYRIATYED----NPWDTFKA
>L.sanguineus_Gene.55261_L_sanguineus_23798_g.55261_m.55261
-----------------------FETDLQFDKVTGIPTIVTHTSPCFRDGYTCKEDDYCVKQAPVVSHLQHLRDLSNKDDPKFSG---FVWLDLK---LYDNPTAEFLALVGTKLADMMVNEIFITKDHGSRLKFGMEIYSASSIP------VMVAVADQLKTLEREDILKRIVVIDELKNRPQAGDELWDKITGFWAASGCSDCNLECG-RDLDKARSAASLKGQG---VDKVVRWTIDIEDHIREGLRAGVDAFCTNHPEVVKSILDEDEFKG-LRLANAEDKICQNCED----
