# Supplementary material for: Investigation of Peptide Toxin Diversity in Ribbon Worms (Nemertea) Using a Transcriptomic Approach
Source: Toxins (Basel). 2022 Aug 8;14(8):542. doi: 10.3390/toxins14080542 (PMC9415933; doi:10.3390/toxins14080542)
Supplement: Supplementary file 1 [file toxins-14-00542-s001.zip › Supplementary File S3. Alignments of putative toxins protein sequences/Enzymes_A411_LOXHI.fas]

;Dermonecrotic toxin LhSicTox-alphaIV1i · Loxosceles hirsuta (Recluse spider) · EC:4.6.1.- · 278 amino acids · Evidence at transcript level · Annotation score:4/5
;Dermonecrotic toxins cleave the phosphodiester linkage between the phosphate and headgroup of certain phospholipids (sphingolipid and lysolipid substrates), forming an alcohol (often choline) and a cyclic phosphate (By similarity).
;This toxin acts on sphingomyelin (SM) (By similarity).
;It may also act on ceramide phosphoethanolamine (CPE), lysophosphatidylcholine (LPC) and lysophosphatidylethanolamine (LPE), but not on lysophosphatidylserine (LPS), and lysophosphatidylglycerol (LPG) (By similarity).
;It acts by transphosphatidylation, releasing exclusively cyclic phosphate products as second products (By similarity).
;Induces dermonecrosis, hemolysis, increased vascular permeability, edema, inflammatory response, and platelet aggregation (By similarity).
>sp|C0JB14|A411_LOXHI_Dermonecrotic_toxin_LhSicTox-alphaIV1i_(Fragment)_OS_Loxosceles_hirsuta_OX_571525_PE_2_SV_1
WIMGHMVNEIYQIDEFVDLGANSIETDITFDDNAMEEYSFHGVPCDCRRYCHKWEYTNTFLDGLRRATTPGDSKFRKELALV-VFDLKTGDLSSS----TANK----------GGKLFGQKLLQHYWKG-------GNNGGRAYIILS--IPDLDHYAFISGFKEALKTAGHEELLAKVGYDFSGNDDLGSTRTALNKAGVKDREHVWQSDGITNCVSTLFRGLDRVKKAVSNRDSSNGYINKVYHWTVDKYGSVRDALDAGVDGVMTNDPDVIVNVLNESKYKGKLRLATYDDNPWETFKP------------------------------------------------
>C.sim_Gene.380591_csim_minion_220301_g.380591_m.380591
------------------------------------------------------------MTHLRDISTPGNAKFNPKFASVAWIDLK---LSDSNDYETAGKDFANLLIDHVYNKATELKLSFELWKISHWPFVVGLQKVLAVRNRFDIIPRLG----ISVSKE--KNFEPFIKLA--------NSDKNSRDLADGLLMVLATVLKRSS-----------R-LVVSKKLVEIRDNGKSGISKVARWTVDNKGDIRNALWLGVDALVTNKPKTVLSVFNGRQFRQRYRLATRADSPFLRLKVMVHFDMDVPKRVYYFSRKIYVGKIQNLHGAGPLQNVKITQTFGMDIKC
