# Supplementary material for: Investigation of Peptide Toxin Diversity in Ribbon Worms (Nemertea) Using a Transcriptomic Approach
Source: Toxins (Basel). 2022 Aug 8;14(8):542. doi: 10.3390/toxins14080542 (PMC9415933; doi:10.3390/toxins14080542)
Supplement: Supplementary file 1 [file toxins-14-00542-s001.zip › Supplementary File S3. Alignments of putative toxins protein sequences/Enzymes_A4A1_LOXIN.fas]

;Dermonecrotic toxin LiSicTox-alphaIVA1 · Loxosceles intermedia (Brown spider) · EC:4.6.1.- · 299 amino acids · Evidence at protein level · Annotation score:4/5
;Dermonecrotic toxins cleave the phosphodiester linkage between the phosphate and headgroup of certain phospholipids (sphingolipid and lysolipid substrates), forming an alcohol (often choline) and a cyclic phosphate (By similarity).
;This toxin acts on sphingomyelin (SM) with high activity (PubMed:23733617).
;It may also act on ceramide phosphoethanolamine (CPE), lysophosphatidylcholine (LPC) and lysophosphatidylethanolamine (LPE), but not on lysophosphatidylserine (LPS), and lysophosphatidylglycerol (LPG) (By similarity).
;It acts by transphosphatidylation, releasing exclusively cyclic phosphate products as second products (By similarity).
;Has hemolytic activity in human erythrocytes in a dose-dependent manner (PubMed:23733617).
;In vivo, this toxin induces dermonecrosis, edema, hemorrhage, massive inflammatory response, as well as vascular permeability (PubMed:23733617).
;In addition, thrombus formation has also been detected in dermal blood vessels (PubMed:23733617).
;It also induces platelet aggregation (By similarity).
;It is noteworthy that a Glu-248 replaces the Asp present in paralogs, without decrease in catalytic and hemolytic activities (PubMed:23733617).
>sp|P0DM60|A4A1_LOXIN_Dermonecrotic_toxin_LiSicTox-alphaIVA1_OS_Loxosceles_intermedia_OX_58218_PE_1_SV_1
-----------------MLFPTALIFGCWALVIEGADNRRPIWNMGHMVNEVYQIDEFVDLGANSIETDITFDDD-AMAEYSYHGVPCDCRRWCHKWEYVNVFLDGLRRATTPGDSKYRPELTLVVFDLKTGDLSSSTAYKGGKLFAQKLLDRYWNGGNNGGRAYIIISIPDIDHYAFITGFREALKNANHEELLDKVGYDFSGNDDLSSTRTALNKAGVKDREHVWQSDGITNCILRG--LDRVREAVRNRDSSNGYINKVYYWTIEKYVSVRDALDAGVDGIMTNEPDVIVNVLNEGNYRGRFRLANYDDNPWVTFK------------------------------------------------------
>B.unicolor_Gene.121778_B_unicolor_43745_g.121778_m.121778
MVRRNTFFIRPIKMDLGCIFPLVCAILASAYGNE---EKRPLFIVGQMANSLQDVDEFVQLGANVIEADLRFDKHSGQATYVYEGFPCDCFRICHKSEDALKFMQHISDISTPGNSKFQPSFTGVLWLDAH--LSSTTRIESAGQDMARLLDVYLLKENNN--AKVVFDISS---------------------------------------------------------------------------------------------------------------------------------------------------------------------------------------------------------
>L.ruber_Gene.40924_L_ruber_9156_g.40924_m.40924
--------------MRGISSTTVLLALFLGCSGR---QIRPLYIAGFMANSIADVDDYIAAGANVVEADLTFDHHSGRASEFYKGVLCNCFRLCRQRESVINYMEHIKDITTPGHPKFKPRFTGIVLISAQ--LQTTYKHVEAGKSMADILDRYLFSNENN--AKIVFDVAHPNYWTFVDSLVKSLRERQRDDILRKIGAVSNAG---KSISEYTQAAGETD-LGLWMGDGISNCLEDFSHLDNVKEACQHRDEGR-EISKVIKWTVGLKKDIRNALWLGVDVIGTDDVADAMSVMKEGEFRGRYRLATSDDDMFARVKGKGPYRYGCQKASIFHHSYICWKDTNIKGNWCKVNEDCTNNKSGCSKAFGLPCL
