# Supplementary material for: Investigation of Peptide Toxin Diversity in Ribbon Worms (Nemertea) Using a Transcriptomic Approach
Source: Toxins (Basel). 2022 Aug 8;14(8):542. doi: 10.3390/toxins14080542 (PMC9415933; doi:10.3390/toxins14080542)
Supplement: Supplementary file 1 [file toxins-14-00542-s001.zip › Supplementary File S3. Alignments of putative toxins protein sequences/Enzymes_A51_LOXIN.fas]

;Dermonecrotic toxin LiSicTox-alphaV1 · Loxosceles intermedia (Brown spider) · EC:4.6.1.- · 307 amino acids · Evidence at protein level · Annotation score:4/5
;Dermonecrotic toxins cleave the phosphodiester linkage between the phosphate and headgroup of certain phospholipids (sphingolipid and lysolipid substrates), forming an alcohol (often choline) and a cyclic phosphate (By similarity).
;This toxin acts on sphingomyelin (SM) with high activity (PubMed:18082635).
;It may also act on ceramide phosphoethanolamine (CPE), lysophosphatidylcholine (LPC) and lysophosphatidylethanolamine (LPE), but not on lysophosphatidylserine (LPS), and lysophosphatidylglycerol (LPG) (By similarity).
;It acts by transphosphatidylation, releasing exclusively cyclic phosphate products as second products (By similarity).
;Induces dermonecrosis, massive inflammatory response, platelet aggregation, increased vascular permeability, and causes edema and death in mice (PubMed:18082635).
>sp|A4USB4|A51_LOXIN_Dermonecrotic_toxin_LiSicTox-alphaV1_OS_Loxosceles_intermedia_OX_58218_PE_1_SV_1
---------------------------------MLCFFVLFFCCGTVLLEGADIDEIEHADKRRPIWNMGHMVNAVYQIDEFVDLGANAIETDVTFTK-SANAEYTYHGVPCDCHRWCKKWEYVNDFLKALRRATTPGDAKYRSQLILVVFDLKTDYLTAST--AYDAGKDFAKRLLQHYWNGGSNGGRAYIILSIPDLAHYKFINGFKEQLKTQGHEDLLAKVGYDFWGNEDLSSTRAAFQKAGVQDKEHIWQSDGITNCWLR--TLKRVREAVANRDSSNGYINKVYYWTVDKYASVRDAINAGADGIMTNYPNVIVDVLKENDFKGKFRMATYNDNPWETFK--------------------------------------------------------
>T.poly_Gene.20564_r_7470_g.20564_m.20564
---------------------------------MLRLFLKYFCK------------------ARPFYILGNMANTIADVDNFLSLGANALEADLTFNKETSNVEYFYQGAPCDCMRKCGRYDTYADYFKHLRDLATPGNEKYIS---TFSGLLWVDLKLKGIPNLRIAASSLASFLLNTIYVMDTRLT----IIFRVETTFWPFLEKLVEDITAAKREDILKRIGVATSGAKDFSQFLTKANQPIYKDLGGFWLSDGVSNCFEYFFDTIELREGLIRRDMANNVVSKVARWTVDFTSHIKDALWLEVDAIFTNYPNVVRDVLNQKDFKDKYRMATMYDDHFKLYQGIG---AGKRAGCSRYMLSKAYCWKDTTIAGDWCWTNQLCGSDPQICHQEIHCA--
>B.unicolor_Gene.105966_B_unicolor_29654_g.105966_m.105966
-----------------------------------------YTAEIHLDRPYEK---------RPLFIVGQMANSLQDVDEFVQLGANVIEADLRFDKHSGQATYVYEGFPCDCFRICHKSEDALKFMQHISDISTPGNSKFQ---PSFTGVLWLDAHLSSTTRIESAGQDMA-RLLDVYLLKENNN--AKVVFDISSLSEWPFIISLVGHIRERDREDALHRIGVSASSGENFEEFISRAKYLGIG----IWLGDGGTNCFEHFFSLSEVKRACRLRDSGSDVG-KVVRWTVDTRTNMRNSMRLGVDVIGTNDVHDVLAVMEEDEFQNKYRSATANDNPFSKV---------------------------------------------------------
>H.ijimai_Gene.53539_h_ijimai_22853_g.53539_m.53539
---------------------------------------------------------------------------------------------------------------------------------------------------------WIDPQFDTSRMLDAAGRNFA-LLLDRYVYKADTH--LKIVYELRSPSHWPFIHNMLTELAERERTDIVKHLGVSVTGAEHFPTFLHMVQGTGLG----LWMGDRIIDCLEHVFATRDVREAVRLRDAGAGNA-KTVRSVVESSSTIRNSFRLGVDVIATNKVPTALSVLKEQEFKNRYHLATQDDDPFETVRGHGPYRIGCSRKYGIIGRS--LCWRDTNQEGSYCWTGTDCGGDNSICNIDIPCAWA
>L.sanguineus_Gene.29321_L_sanguineus_8619_g.29321_m.29321
--------------------------------MRGVVIVVILLATILDCRGDEI---------RPLYIAGFMANSIQDVDDYIAAGANVVEADLHFDQHSGHATEFYKGVPCDCFRLCTKRENIINYLQHIEEITTPGGPKFK---PKFTGLVIIDARLDTTSQHVLAGKDMA-SLLSRYLFSNDNN--AKVVFDVPHPAYWPFVDSLVAAIKERGREDILPKIGLITSGGQFYDEFIQKAGETDLG----LWMGDGITNCLEDFFSTDDVKEGCRLRDEGRGVS-KVIRWTVDLQRNIRNAMWMGVDVIGTNDVHDVLAVMNEDEFQGRYRLATANDDHFGRVKGVGPYRYGCHKTSWWPFSSEYNCWKDKDPQGNSCDVNQDCTKDKSSCRSAFDLPCN
>N.geniculatus_Gene.92607_N_geniculatus_21414_g.92607_m.92607
VTAVQLTGLHRNYAVRLQGLRRRSGQLATDIMAHGPVFVLAFLTAFVGCQGRQI---------RPLYIAGFMANSIYDVDSYIEAGANVIEADLLFDKQTGQALQFNKGFPCDCFRMCNKREGIINYLQHFKEITTPGHPKYK---IHFTGILLIDAVMSSTDKLDYAGEDMA-RILDTYLYSNENN--AKIIFEIGGPIYRGFIDSLIKNLRARGRADLLNKIGLASAAGRYYKEFIALASETGLG----LWMGDGITNCLEDFFKLKDVREACRLRDNGQGVS-KVIRWTID-----------------------------------------------------------------------------------------------------------
