# Supplementary material for: Investigation of Peptide Toxin Diversity in Ribbon Worms (Nemertea) Using a Transcriptomic Approach
Source: Toxins (Basel). 2022 Aug 8;14(8):542. doi: 10.3390/toxins14080542 (PMC9415933; doi:10.3390/toxins14080542)
Supplement: Supplementary file 1 [file toxins-14-00542-s001.zip › Supplementary File S3. Alignments of putative toxins protein sequences/Enzymes_ACES_BUNFA.fas]

;Acetylcholinesterase · Bungarus fasciatus (Banded krait) (Pseudoboa fasciata) · EC:3.1.1.7 · Gene: ACHE · 606 amino acids · Evidence at protein level · Annotation score:5/5
;In muscle, it terminates signal transduction at the neuromuscular junction by rapid hydrolysis of the acetylcholine released into the synaptic cleft. In liver, its function is unclear: it could serve as a safeguard against any diffusion of acetylcholine from synapses into the circulation. In venom, its toxic role is unclear: it could result in less musculatory control by rapidly hydrolyzing acetylcholine, or that it works synergistically with alkaline phosphatase (ALP) in paralyzing prey through hypotension.
>sp|Q92035|ACES_BUNFA_Acetylcholinesterase_OS_Bungarus_fasciatus_OX_8613_GN_ACHE_PE_1_SV_2
------------------------MPSCQPGKMPAPWPWWLQLLLCIP----------------------------SCVAVLPGRAGELKVS------------------------------------------------------------TQTGSVRG--LSLPV-----LDGHVSAFLGIPFAEPPLGRMRFLRPEPVKPWQ-HVLDATSYKPACYQMVDTSYPGFQGTEMWNPNRG---MSEDCLYLNIWVPSPR-PKDAPVLVWIYGGGFYSGAASLDVYDGRFLTYTQNVILVSLSYRVGAFGFLGLPGSPEAPGNMGLLDQRLALQWIQNNIHPFGGNPRAVTVFGESAGAASVGMHLLSTQSRTLFQRAILQSGGPNAPWATVTPAESRGRAALLGKQLGCHFNNDSELVSCLRSKNPQELIDEEWSVLPYKSIFRFPFVPVIDGDFFPDTPEAMLSSGNFKETQ-VLLGVVKDEGSYFLIYGLPG--FSKDNE--SLISR-----ADFLEGVRMSVPHANDIATDAVVLQ-YTDWQDQDNREKNRE--ALDDIVGDHN-VICPVVQFANDYAKRNSKVYAYLFDHRASNLLWPPWMGVPHGYEIEFVFGLPLNDSLN-----------YTPQEKELSRRMMRYWANFARTGNPTDPADKSGA-WPTYT-ASQPQYVQLNTQPLATQPSLRAQICAFWNHFLPKLLNATDNIEEAERQWKLEFHLWSAYMMHWKSQFDHYNKQDRCSEL--
>L.sanguineus_Gene.23027_L_sanguineus_6063_g.23027_m.23027
MSTHLFSLISAILLFQVVNGHRYSTFGGLLTVSDARFPWKDTLLDTNSPYYNTYSWAIKQQLKKTLDSYKDPGIQKAIINVLGFGAGSVTVYYDLTTKHYLKGTDAKVAKALTSYIAGHWTGDMKIDKQTISVSQKTVCSTSPECKDKPCVNSRNGCVKGKVRSLDVGE---GEVKVNQFLNIPFAQPPIGKLRFADPLPAKSWD-GVHDGTAYGPSCMLSKDVAFPGFWPAEMWNPQGN---MSEDCLQLNIFAPDGV--KDAPVLFWIYGGGYYSGTATLDLYDGSVLAASQKVVVVTVNYRVGILGFFSTGDGR-IKGNYGIKDQRLALQWIQNNIARFGGNPKSVTAFGESAGAASIGLHLLSDTTKNLFQRAVMESASPNSRWSFMSVVQAKRRGRRMLEMLKCQQTDTDALLACLRAKS-AESLAFNSADWVVKNAMIFPWAPTPDGEFLKKNPFEMTEAADFNRDVDIMIGFNKNEG-TYWNLYLFSDYYSKDKQQCPITIDQFNAAADTLLMNFTAP------ATKEIKDKYSSGVTDG-----NALTVALDRLVGEFLSFSCPVIEFTNKYSAGSRKVYMYKLDYRASNQQWPAWMGVIHGADVQWFFGVPLDTIYNAKRLKNDKIPSYTEAEKEFAKKVMDYLGSFARKGSPGNAG---LPKWPVYT--------KDNFKALRFTET------------------------------ANIEEVTLAEGTRCASYPRLSREETCCALN--
>Amphiporous_Gene.23960_Amphiporous_3328_g.23960_m.23960
---------------MNEDEERCGRPKDAHRYSRVTCCVIVLGLLVTM----------------------------AVLAVLGIYLANLLVDMRIRREAAGG------------------------------------CDPKFCTVGTPCIKTTSGCVRG--TSRTVQLADGRDGKVRFFLGVPFAKPPVGNLRFMAPEPIQPWGSKVVNALHYGPSCYGSVDLTYPGFKGSEMWNPPGGRANMSEDCLYLNIWMPEHRNTEKLPVMVWIFGGGYFSGSAALDIYRGQFLALAQNVIVMSMSYRIGSLGFLSTGDSR-IKGNAGLADQRLAIKWLHDNLEVLGGDVSTVTLMGESAGAASVGYHIVNKQTSQYFKRAAMHSATQLAPWAYTRPNNVIVRAQRLLEILNCP--NDNRTLQCLQG---IEAGDFVDKDWVISNTMFFSWTPVRDGDFVIADPLIDLQTSKLERKE-ILFSSNKDEG-TFWIVYNFYNQFSKDTE--TAAIDQKQLKADFDVLTADLP----DGNEKRVLYQEYSNWSENSNSSRNAK--LLDLILGDRH-FTCPAEYFAELYTG--VRKYYLQYYYRDSLESWPDWFGVIHGADCQWYFGIPLDKELN-----------YLTYETKFANQILQYYGNFVRTGNPNG---KSLVRWPEYTPASKP--------LLRFTPSGKFQVKKFD----------------------DEFYARSRACAKWN---QIERISTCCSLLSG
