# Supplementary material for: Investigation of Peptide Toxin Diversity in Ribbon Worms (Nemertea) Using a Transcriptomic Approach
Source: Toxins (Basel). 2022 Aug 8;14(8):542. doi: 10.3390/toxins14080542 (PMC9415933; doi:10.3390/toxins14080542)
Supplement: Supplementary file 1 [file toxins-14-00542-s001.zip › Supplementary File S3. Alignments of putative toxins protein sequences/Enzymes_B1H_LOXLA.fas]

;Dermonecrotic toxin LlSicTox-betaIA1 · Loxosceles laeta (South American recluse spider) (Scytodes laeta) · EC:4.6.1.- · 304 amino acids · Evidence at protein level · Annotation score:4/5
;Dermonecrotic toxins cleave the phosphodiester linkage between the phosphate and headgroup of certain phospholipids (sphingolipid and lysolipid substrates), forming an alcohol (often choline) and a cyclic phosphate (By similarity).
;This toxin acts on sphingomyelin (SM) with low activity (PubMed:19249326).
;It may also act on ceramide phosphoethanolamine (CPE), lysophosphatidylcholine (LPC) and lysophosphatidylethanolamine (LPE), but not on lysophosphatidylserine (LPS), and lysophosphatidylglycerol (LPG) (By similarity).
;It acts by transphosphatidylation, releasing exclusively cyclic phosphate products as second products (By similarity).
;Induces hemolysis, dermonecrosis, and edema (PubMed:19249326).
;Also induces platelet aggregation (By similarity).
>sp|Q8I912|B1H_LOXLA_Dermonecrotic_toxin_LlSicTox-betaIA1_OS_Loxosceles_laeta_OX_58217_PE_1_SV_1
MLLSAVISFIGFAAFLQEAN--GHVVERADSRKPIWDIAHMVNDLDLVDEYLGDGANALEADLAFT-SDGTADEMYHGVPCDCFRSCTRSEKFSTYMDYIRRITTPGSSNFRPQMLLLIIDLKLKGIEPNVAYAAGKSTAKKLLSSYWQDGKSGARAYIVLSLETITRQDFISGFKDAIDASGHTELYEKIGWDFSGNEDLGEIRRIYQKYGIDDHIWQGDGITNCWVRDDDRLKEAIKKKNDPNYKYTKKVYTWSIDKNASIRNALRLGVDAIMTNYPEDVKDILQESEFSGYLRMATYDDNPWVK
>C.sim_Gene.503547_csim_minion_382170_g.503547_m.503547
MWT---------FLCLILSSFAAHVAS--TPR-PLYVFANMVNTVSQIDENLKDGANAIEVDLSFDKKTHKADKFYHGLPCDCFRNCLKSGKVLDVMTHLRDISTPGEESIRYYTTFRNKCLQRRT-------------------------------------------------------------------------------------------------------------------------------------------------------------------------------------
>L.ruber_Gene.89353_L_ruber_54704_g.89353_m.89353
MRTSMVVVVS---LVLVVTNWIGSCQSSGTVR-PLYIIGHMCNTRATVAEMLRDGANAIEADLSFNPVTGVATRFFHGVPCDCFRSCIEQEAPASLIEYMRDISTPGHADFK---------------------------------------------------------------------------------------------------------------------------------------------------------------------------------------------------
