# Supplementary material for: Investigation of Peptide Toxin Diversity in Ribbon Worms (Nemertea) Using a Transcriptomic Approach
Source: Toxins (Basel). 2022 Aug 8;14(8):542. doi: 10.3390/toxins14080542 (PMC9415933; doi:10.3390/toxins14080542)
Supplement: Supplementary file 1 [file toxins-14-00542-s001.zip › Supplementary File S3. Alignments of putative toxins protein sequences/Enzymes_B1HA_LOXBO.fas]

;Dermonecrotic toxin LbSicTox-betaIA1a · Loxosceles boneti (North American fiddleback spider) · EC:4.6.1.- · 278 amino acids · Evidence at protein level · Annotation score:4/5
;This toxin does not show activity on sphingomyelin (SM) and does not show dermonecrotic activities (PubMed:15450925).
;This toxin is a member of dermonecrotic toxins that cleave the phosphodiester linkage between the phosphate and headgroup of certain phospholipids (sphingolipid and lysolipid substrates), forming an alcohol (often choline) and a cyclic phosphate (By similarity).
;It may act on ceramide phosphoethanolamine (CPE), lysophosphatidylcholine (LPC) and lysophosphatidylethanolamine (LPE), but not on lysophosphatidylserine (LPS), and lysophosphatidylglycerol (LPG) (By similarity).
;It may act by transphosphatidylation, releasing exclusively cyclic phosphate products as second products (By similarity).
>sp|Q5YD76|B1HA_LOXBO_Dermonecrotic_toxin_LbSicTox-betaIA1a_OS_Loxosceles_boneti_OX_283164_PE_1_SV_2
--------------------AXRPKPIWDVAHMVNDLELVDEYLGDGANGLELDVAFSDD-GTAEKMYHGVPCDCFRSCKRTETFTKYMDYIRELTTPGNSKFN-NNLILLIMDLKLNGIEPNVAYAAGKSVAEKLLSSYWQNGESGARAYIVLSLETITRPEFINGFRDAIKASGHEELFEKIGWDFSGNEDLGDIRRVYQKYGIDEHIWQGDGITNCLPRGDYRLTEAMKK--KNDPDYKYTEKVYTWSIDKEASIRNALRLGVDAVMTNYPARVKSILNESEFSSTHRMATYED-------------NPWQK------------------------------------------
>L.ruber_Gene.41631_L_ruber_9450_g.41631_m.41631
MRGISSTTVLLALFLGCSGRQIRPLYIAG--FMANSIADVDDYIAAGANVVEADLFFDQGSGQATEFYKGYPCDCFRLCHKRETIVDYFQHIKEISTPGHPKFKPSFTGVVIIDARLDTTS--AHTMAGKDMAS-LLSRYLFSND--NNAKIVFDLDHPVYWPFVDSLVAALKERDREDILPKIGLITSAGQFYDEFIQKAQET--DLGLWMGDGTTNCL--EDFFSTEDVKEGCKLRDEGRGVSKVIRWTVDMQRNIRNAMWMGVDVIGTNDVHDVLSVMNEAEFKGRYRLATANDDHFARVKGVGPYRYGCQKKHLFSSYMCWKDKDSKGNWCYVNEVCTNDKSSCQSAFDLPCM
