# Supplementary material for: Investigation of Peptide Toxin Diversity in Ribbon Worms (Nemertea) Using a Transcriptomic Approach
Source: Toxins (Basel). 2022 Aug 8;14(8):542. doi: 10.3390/toxins14080542 (PMC9415933; doi:10.3390/toxins14080542)
Supplement: Supplementary file 1 [file toxins-14-00542-s001.zip › Supplementary File S3. Alignments of putative toxins protein sequences/Enzymes_B1O_LOXCS.fas]

;Dermonecrotic toxin LcsSicTox-betaIC1 · Loxosceles cf. spinulosa (strain GJB-2008) (Recluse spider) · EC:4.6.1.- · 274 amino acids · Evidence at transcript level · Annotation score:4/5
;Dermonecrotic toxins cleave the phosphodiester linkage between the phosphate and headgroup of certain phospholipids (sphingolipid and lysolipid substrates), forming an alcohol (often choline) and a cyclic phosphate (By similarity).
;This toxin acts on sphingomyelin (SM) (By similarity).
;It may also act on ceramide phosphoethanolamine (CPE), lysophosphatidylcholine (LPC) and lysophosphatidylethanolamine (LPE), but not on lysophosphatidylserine (LPS), and lysophosphatidylglycerol (LPG) (By similarity).
;It acts by transphosphatidylation, releasing exclusively cyclic phosphate products as second products (By similarity).
;Induces dermonecrosis, hemolysis, increased vascular permeability, edema, inflammatory response, and platelet aggregation (By similarity).
>sp|C0JB40|B1O_LOXCS_Dermonecrotic_toxin_LcsSicTox-betaIC1_(Fragment)_OS_Loxosceles_cf._spinulosa_(strain_GJB-2008)_OX_575952_PE_2_SV_1
WIMGHMVNDISLVDEYLNQGANSLELDVSFNSEGIAEKLYHGYPCDCLRSCTKTVAFSTYLDYIRNITTPGDPKFRNELVLLMLDLKLKQIAPEAAYWAGFDTAEKLLDYYWQNGQSGARAYIILSIEILTHYEFVTGFKHQLQNKGHEEYSAKIGWDFSGNENLEEIHKVMSDLDLKE-----HIWQGDGITNCLPRGDDRLKEALFRRNTDWYKYIDKVYTWSIDKKSSIRNALRLGVDGVMTNYPERVVEVLQEPEFSSKLRLATYEDDPWARTVL-----------------------------------------------------
>N.geniculatus_Gene.147654_N_geniculatus_48338_g.147654_m.147654
-------------------------------------------------------------------MTP---------VWLTD---------------GFN------DCEVQHFPKGT---------ALQMVEFR------------------------------EDPKMPS--------------------------------------------VKKAAEWTLDSKTHIREALSYGVDVIMTNFPERVVEVLQEPEFQSKYRYATFLDLSNERA-------------------------------------------------------
>R.occultus_Gene.72081_R_occultus_30849_g.72081_m.72081
-------------------------------------------------------------------------------------------------------------------------------------------------------------------VSNAGGKSYSEYTQKAGETDIGLWMGDGISDCLEDPFHLDNVKEACLHRDEGRGVSKVIRWTVGLKTNIRNALWLGVDVIGTDDVDDVLYVMKEGEFLGRYRLATPDDDMFARIKGKGPYRYGCQKASIFHHSYICWKDTTIEGDWCKVNKDCTNNKSGCSKAFGLPCL
