# Supplementary material for: Investigation of Peptide Toxin Diversity in Ribbon Worms (Nemertea) Using a Transcriptomic Approach
Source: Toxins (Basel). 2022 Aug 8;14(8):542. doi: 10.3390/toxins14080542 (PMC9415933; doi:10.3390/toxins14080542)
Supplement: Supplementary file 1 [file toxins-14-00542-s001.zip › Supplementary File S3. Alignments of putative toxins protein sequences/Enzymes_B1Q_LOXIN.fas]

;Dermonecrotic toxin LiSicTox-betaID1 · Loxosceles intermedia (Brown spider) · EC:4.6.1.- · 305 amino acids · Evidence at protein level · Annotation score:5/5
;Dermonecrotic toxins cleave the phosphodiester linkage between the phosphate and headgroup of certain phospholipids (sphingolipid and lysolipid substrates), forming an alcohol (often choline) and a cyclic phosphate (By similarity).
;This toxin acts on sphingomyelin (SM) with low activity (PubMed:17296256).
;It may also act on ceramide phosphoethanolamine (CPE), lysophosphatidylcholine (LPC) and lysophosphatidylethanolamine (LPE), but not on lysophosphatidylserine (LPS), and lysophosphatidylglycerol (LPG) (By similarity).
;It acts by transphosphatidylation, releasing exclusively cyclic phosphate products as second products (By similarity).
;Has no or weak activities in inducing dermonecrosis, hemolysis, inflammatory response, platelet aggregation and increase in vessel permeability (PubMed:17296256, PubMed:21590705).
;In vivo, shows no lethality when injected at higher dose into mice (PubMed:17296256).
>sp|Q1W694|B1Q_LOXIN_Dermonecrotic_toxin_LiSicTox-betaID1_OS_Loxosceles_intermedia_OX_58218_PE_1_SV_1
--------MQLFIILCLAGSAVQLEGTELDGVERADNRRPIWNIAHMVNDKGLIDEYLDDGANSVESDVSFDSNGKPEKMLHGSPCDCGR----SCK-------RQMSFADYLDYMRQLTTPGDPKFR-ENLILVMLDLKLKKLSSEQAYSAGQEVASQMLDKYWKRGESGARAYIVLSIPTITRVTFVNGFYDKLHSEGFDQYREKVGVDFSGNEDLEDTGKILKSRDILDHIWQSDGITNCLFRIMKRLKAAIRKRDSNGYMVKVYTWSVDKYTTMRKALRAGADGMITNFPKRLVSVLNEREFSGKFRLATYNDNPWERYTG------------------------------------------------------------------------------------------------------------------
>L.ruber_Gene.95693_L_ruber_66547_g.95693_m.95693
---------CTSSMVFQPWPAVF--FVLFLTYASAIKVRPLFILKHLSNSREHVEKALNNGANGIEVDLRFDNSGKPSHFFHGSSCNCGVDKLCSCSSTYECEQREDSVPTFLQYFRNISTP-----------------------------------------------------------------------------------------------------------------------------------------------------------------------------------------------------------------------------------------------------------------------------------------------------------------------------
>N.geniculatus_Gene.87640_N_geniculatus_19525_g.87640_m.87640
MLHISKALLKTMRIEASALWEVLTVVVLLLRDISAEELRPFWISSHLSNSEEFVLDVLNRGANAIEIDLQFKSSGIPSRFFHGVRCNCGVNKSCSCNSRYLCEQAAPIVP-FLQFFRNLTTPGSPTYRPGFAGFVWIDLKLRSTTWWYLKAGGKYLANVLVDSVFNEDDQGARLKFGFEVYHPGTFPFVKALSDQIKARGRQDIITKLVVIAN-SASKISQYVALNEDNVTSAIWLTEGSSDCSWFDTRKIDRAVTNRDTAGDIAKVLQWTIDDESKIRRALRQGVDLILTNFPERVAAILKEPEFNSTYRLATNTDPIDGVPATISGASTTISTTATKVTTAGVTSTSIFTSSVRAVTSSPHSPSATRSFSNPSTVISGTSTTASTAATKVAIADPASTKSSSLRAFTFSHHPSEGARSLSPTLSSSFLNRMRSGTRK
