# Supplementary material for: Investigation of Peptide Toxin Diversity in Ribbon Worms (Nemertea) Using a Transcriptomic Approach
Source: Toxins (Basel). 2022 Aug 8;14(8):542. doi: 10.3390/toxins14080542 (PMC9415933; doi:10.3390/toxins14080542)
Supplement: Supplementary file 1 [file toxins-14-00542-s001.zip › Supplementary File S3. Alignments of putative toxins protein sequences/Enzymes_B1T1_LOXSN.fas]

;Dermonecrotic toxin LspiSicTox-betaIE3i · Loxosceles spinulosa (Recluse spider) · EC:4.6.1.- · 279 amino acids · Evidence at transcript level · Annotation score:4/5
;Dermonecrotic toxins cleave the phosphodiester linkage between the phosphate and headgroup of certain phospholipids (sphingolipid and lysolipid substrates), forming an alcohol (often choline) and a cyclic phosphate (By similarity).
;This toxin acts on sphingomyelin (SM) (By similarity).
;It may also act on ceramide phosphoethanolamine (CPE), lysophosphatidylcholine (LPC) and lysophosphatidylethanolamine (LPE), but not on lysophosphatidylserine (LPS), and lysophosphatidylglycerol (LPG) (By similarity).
;It acts by transphosphatidylation, releasing exclusively cyclic phosphate products as second products (By similarity).
;Induces dermonecrosis, hemolysis, increased vascular permeability, edema, inflammatory response, and platelet aggregation (By similarity).
>sp|C0JB44|B1T1_LOXSN_Dermonecrotic_toxin_LspiSicTox-betaIE3i_(Fragment)_OS_Loxosceles_spinulosa_OX_571532_PE_2_SV_1
----------------------------------FALAHMVNDFDILKSYLDEGANGVETDITFSDE-GEPEYAFHGVPCDC----------KRWCRRT-VGFNEYLQHVRDLSTPGNPKFREHFI---AIVLDLKLNGLSQEALAHGGMRLADKLIAYYWAHGRNATRITFIVSVPKTSEKVFLKTFLEEIKAVGYDDMLSKVAFDFTDNGDFSETQKVFEGLGIHEHIWASDGITNCIPMLFRGTSRLEDLIRQRDVPGYKYISKVYAWTYDKETSVVKALELGVDGVMTNYADFVIGIINKPEHSSKYRLATYQDNPFEKFVKSA
>T.poly_Gene.48334_r_35867_g.48334_m.48334
--------------------------------------------------------AIEADLQFNKTSFQPEVLFHGYPCDC----------LRVCDHR-SAVNEFFRHMRDIATTNHKSFVRTFSGLLWIELWLK--GQSEQHLRMAGTAIAKLLMKT--------VYITK------------------------------------------------------------------------------------------------------------------------------------------------------------
>N.geniculatus_Gene.74953_N_geniculatus_15169_g.74953_m.74953
MTLQQALVIATLVIFYLVHFVPGADTKTQKLRPLFILKHLANSRDFVETALKNGANGIEVDLQFTRS-GSPSRFLHGSTCNCGVHKSCGCYSKYECEQTERDVPVFLQYFRNISTPGSIYYRPSFTG--FVWLDLKIRSDYNSYLTTGGRELADILVDHVFNKDDKGSRLVFGLELYRLSRVPFLKALVDQLKARNRQDIIQTRIIAIETTGFVKDSLKKYGELTPSVWLTGGASDCESPHTPHNQALQMVQLREDPDMP---SVKKAAEWTLDSRTRIREALTYDQDVIMTNFPERVVGVLKEPEFYSKYRLATSLDPPTERA----
>Gene.90642_R_occultus_56425_g.90642_m.90642
---------------------------------------------HVEKALKNGANGIEVDLRFDNS-GKPTHFFHGTKCNCGVDKQCWCTSPYECEQREDSVSTFLQYFRNISTPGSINYHPSFTG--FVWLDLKILSTNQNYLENGGKGL--------------------------------------------------------------------------------------------------------------------------------------------------------------------------------
