# Supplementary material for: Investigation of Peptide Toxin Diversity in Ribbon Worms (Nemertea) Using a Transcriptomic Approach
Source: Toxins (Basel). 2022 Aug 8;14(8):542. doi: 10.3390/toxins14080542 (PMC9415933; doi:10.3390/toxins14080542)
Supplement: Supplementary file 1 [file toxins-14-00542-s001.zip › Supplementary File S3. Alignments of putative toxins protein sequences/Enzymes_BIB11_SICTE.fas]

;Dermonecrotic toxin StSicTox-betaIB1i · Sicarius terrosus (Cave spider) · EC:4.6.1.- · 279 amino acids · Evidence at protein level · Annotation score:5/5
;Dermonecrotic toxins cleave the phosphodiester linkage between the phosphate and headgroup of certain phospholipids (sphingolipid and lysolipid substrates), forming an alcohol (often choline) and a cyclic phosphate (PubMed:25752604).
;This toxin acts on lysophosphatidylethanolamine (LPE) and ceramide phosphoethanolamine (CPE) with high activity (PubMed:25752604).
;This toxin acts on sphingomyelin (SM) with very low activity and is not active on lysophosphatidylserine (LPS), lysophosphatidylcholine (LPC) and lysophosphatidylglycerol (LPG) (PubMed:25752604).
;It acts by transphosphatidylation, releasing exclusively cyclic phosphate as second products (PubMed:25752604).
;It is not surprising that spider toxins have affinity for ethanolamine-containing sphingolipids since they are common in insect prey (PubMed:25752604).
;Induces dermonecrosis, hemolysis, increased vascular permeability, edema, inflammatory response, and platelet aggregation (By similarity).
>sp|A0A0D4WV12|BIB11_SICTE_Dermonecrotic_toxin_StSicTox-betaIB1i_OS_Sicarius_terrosus_OX_571544_PE_1_SV_1
GDSRRPIWNIAHMVNDLDLVDEYLDDGANSLELDVEFS-KSGTALRTYHGVPCDCFRSCTRSEKFSKYLDYIRQLTTPGN--SKFRSRLILLVLDLKLNPLSSSAAYNAGADVARNLLDNYWQRGDSKARAYIVLSLETIAGAEFITGFKDTMKKEGFDEKYYDKIGWDFSGNEDLGKIRDVLESH--------GIREHIWQGDGITNCLPRDDNRLKQAISRRYSPTYVYADKVYTWSIDKESSIENALRLGVDGVMTNYPARVISVLGEREFSGKLRLATYDDNPWEK------------------------------------------------------
>H.ijimai_Gene.43821_h_ijimai_15293_g.43821_m.43821
AEQSRPLYIFAHMVNAIWEVDKAIENGANAIEADIQFDDVSGLATRFYHGYICDCFRVCSRSEQAVEYLEHMRDIATVGHPKYKPKFTGVFWVDVKISNPLLLDAA---GKDFA-MLLDRHVYNKDT--QLKIILEILSSSAWPFMKSLLDTLESRGR---------KDIHGN--LGVTVSGEEHFPMLLHLVAGSRIPVWLSDGTSNCLEHVFKTDGVREALRLRDEGAGNAKVARWTVDSSRNIRNALRMGVDAIITNSVSTALSVLGEQEFKTTYRLATRDDDPFDLVQGHGPLRVGCSRKIPWFGSYRCWKDTNQEGSYCWTGVDCSSDRSICRIDMPCA
