# Supplementary material for: Investigation of Peptide Toxin Diversity in Ribbon Worms (Nemertea) Using a Transcriptomic Approach
Source: Toxins (Basel). 2022 Aug 8;14(8):542. doi: 10.3390/toxins14080542 (PMC9415933; doi:10.3390/toxins14080542)
Supplement: Supplementary file 1 [file toxins-14-00542-s001.zip › Supplementary File S3. Alignments of putative toxins protein sequences/Enzymes_DNA2_ACAPL.fas]

;Plancitoxin-1 · Acanthaster planci (Crown-of-thorns starfish) · EC:3.1.22.1 · 358 amino acids · Evidence at protein level · Annotation score:4/5
;Hydrolyzes DNA with an optimum pH of 7.2. Is potently hepatotoxic. It induces caspase-independent apoptosis (on rat liver cells) through the following procedure: binding to a specific receptor in the cytoplasmic membrane, entering the cell, entering the nucleus and degrading DNA.
;Endonucleolytic cleavage to nucleoside 3'-phosphates and 3'-phosphooligonucleotide end-products.

>sp|Q75WF2|DNA2_ACAPL_Plancitoxin-1_OS_Acanthaster_planci_OX_133434_PE_1_SV_1
---------------------------MPSSVIMFTFLALTVLTAVMVGTSEAVSCMDNKNKPVDWFIVYKLPQDSASSKPVIREGYGQMYMDVNNQALKFSSTSLKDDD------HAIAYTVDDIYKNHGKGN---LAHVMYNDQPPAGEEIQSGLVGHTKGVLAFDGTSGFWLVHSVPKFPLPASKSYNWPDNAKRNGQTLLCITFK-YDQFEKIGQQLKYNYPGVYDSDLP-SKLVGKTPSIVDLVKNVHVTSPPWNRQLN---LQSKSGQTFVSFNKASKWGEDLYKNWLATHFKSGLYCETWQ--NGGRNLNSSCEAGLN----VYNVKKVSLSGGSDFKGTKDHSKWAVTTKSGLK-WTCIGGINRQTSQMYRGGGAVCLENANVHKAFYDSVAEYEPCT------------------------------------------
>Carinoma_Gene.12683_r_4081_g.12683_m.12683
---------------MFEKG-------IFILILLTTTHNAASAMG----------CKDLNGNDVDWFYVYKLPELRNSKSELVNNGEGHLYLDAQNTQYHFINSN---VSMND-SKQAVGYTLNQLYNNTKHGNKVDTTYFLYNDEYPNGK-KVFN-HGHMKGVLLFDKDVGFWLVHSAPKFPAFANGSYVWPSNARKYGQSFLCMTLP-TKALDNIANLLLYSHPNIYDYRVPKTFQVNEDLIELAEHSRKKISKYPWYG---IESLSTIGGKKFTGFHKGWEFNDDLYESLVSPNLKTNLMVETWQVGEKTNRLPSNCSESYN----VKNIEDIYMTSDLNFGQFNDHSKWCVSSKDDEKKFVCIGDINRQFSQYHRGGGTVCTDDSKIWLSYFKFISKYEECK-KP----------DDTTLRFSHS-----------------L*
>C.hongk_Gene.10361_c_hong_3406_g.10361_m.10361
MEIFTAAVIFQLFSIAFAKTG----------------------------------CLDKDGNPVDWFTMYKLPKIAE--NPKTSKGDSFLYLDSNNIQWQFGNSVSGPS-------HGLWNTLLQIYN--KTNSKDDTMHVMYNDQPPPVHRKVSTSYAHSKGVIAFDDEQGFWLVHSVPHFP--GNTSYCYPYTGYDYGQSAMCLTLE-NSFLPKIVDLLLTNHPYVYGYNVPSSFKNSDIMSLITNEKVVRKTS-------LLTPLSSAGNQDFIAFAKTSKFNEDLYLNFVAPILKSSLYTETWQNGPHKDDMNSNCSSTYH----VQNIETQNLYSGIEFTVHKDHSKFAVT-LSQSVYYVCIGDINRQWSQLKRGGGTVCMNNKQLWKVYNQGIKNVEKCPS*----------------------------------------
>C.sim_Gene.354317_csim_minion_196206_g.354317_m.354317
MEIFTAAVIFQLFSIAFAKTG----------------------------------CLDKDGNPVDWFTMYKLPKIAE--NPKTSKGDSFLYLDSNNIQWQFGNSVSGPS-------HGLWNTLLQIYN--KTNSKDNTMHVMYNDQPPPVHRKVSTSYAHSKGVIAFDDEQGFWLVHSVPHFP--GNTSYCYPYTGYDYGQSAMCLTLE-NSLLPKIVDLLLTNHPYVYGYNVPSSFKNSDIMSLITNEKVVRKTS-------LLTPLSSAGNQDFIAFAKTSKFNEDLYLNFVAPILKSSLYTETWQNGPHKDDMNSNCSSTYH----VQNIETQNLYSGIEFTVHKDHSKFAVT-LSQSVYYVCIGDINRQWSQLKRGGGTVCMNNKQLWQVYNQGIKSVEKCPSLG*--------------------------------------
>T.poly_Gene.21807_r_8136_g.21807_m.21807
---------------MGIKMKDTIVELVVIVLLLTSFVPADVTSSQN-----SFACKNAQNETVDWFMIYKLPKLTEHENKLISEGLGHYYLDAKNPQ--FKLSD---VSISETSGHAIANTLDQMY--TADKNKLDVLRLLMNDETPEGH-KDEY-RAHQKGVVLFDAVGGFWMIHSTPEFPHEAKYTYEWPDNGKVFGQSFLCISADNHNNLDNIAQLLAMSNPSVYDYRLPTSFKVNPLFKVIANN--KPAQSEPWTVELPITSLSKT---EFTAFSKAKKFNKDLYDSLVAVKLDTDLRTETWQLGDHKNVIPSTCPTSRSKAHKVENIEHINIDDYVSFKRTHDHSKLAVS--DRKHTTVCIGDINRQYSQYRRGGGTVCLEDKSVWNSYNSLISEIESCKTKHGRQTKHGRQIDDKTIRY-HSYQNDLDMVLEKLNVLDTL*
>Baseodiscus_Gene.74427_B_unicolor_13659_g.74427_m.74427
--------RSSCLAITSRSCFIRLHNMDGPVILLVGLATLVYLG----IVQGMIGCLGRDGKPVDWFIEYKIPKIENHEDPLVRQGLAHSFLDLDKTKFTLSTTS------MNMTNHSIGHTLQQIYTNYKRED---LAFIMFNDESPDHHYHSR--HAHQKGVLAFDNNQGFWMVHSVPQYPPLAKDGYSYPSTGENYGQTFLCLTVT-SQYLNVIAKQLLLSNPYVYDYSLPKQSKYYNDEDLWNVIKGKQEK-GNRTVP----IKTKNG-QSFLSFSKDSAFGKDLYADWVAPYFQTNLYAETWM--NGRGKLPSECDQRYK----VENVNDVRLSPSIEFTETKDHSKWTVA-SSKSRIWTCIGDINRQEAQEIRGGGTVCTDVARIHKTFFSSVVGVDRCKP--KRRGTSQYTLRVKNYRGDT*-------------------
>L.long_Gene.110707_l_long21360_g.110707_m.110707
---------------------MGKDSRLRAVAVLCALFGLTSAT----------GCIGSTGKPVDWFVAYKLPKIEGSTK-LIRAGVAHVYLDVDNPKWVLSDTP------VNVSNQAIGFTLNQIYKGPKRDD---ITYLMYNDESPDGSVHEN--RGHLKGVVAFDDKHGFWLVHSVPKFPPMAKDGYDYPESGHYFGQTFLCISLD-GSYFNKIAKQLLVSWPYVFDFNIPQSSRYSKDRDLQSVVKGKHNK-LHTSVY----SLPTLHSQTFISLSKNKYWGQDLYTDLVAPHFKSSLYTETWQ--NGSEDMHSNCTTVYK----VENIRDIALPFSINFSDTKDHAKWAVT-SSKGVQWICIGDINRQVSQKHRGGGTVCTNHTALWKAFNDAIEKYEPCPGDSQKMHQE-KNERLKFEPGHL*-------------------
>L.ruber_Gene.48438_L_ruber_12571_g.48438_m.48438
---------CGKTQRTTIADDMTNDSRLGTVAVLCAFFRLS----------AAIGCIGSNRKPVDWFVAYKLPKIEGSDK-LIKAGVAHLYLDAVNVKWVLSDIP------VNASNQAMGFTLDQIYKAAERDE---IAYLMYNDEPPDGSKHNNN-RGHLKGVVAFDDKQGFWLVHSVPKFPPVAEEGYAYPGTRHDNGQMFLCISLD-GSYFNKIAKQLLVSWPAVFDFNIPKSSRYYADPDLQQVVNGKHNDTLPTSVF----ILPTLHSQKFISFSKNRDWSQDLYTDLVAPYFKSSLYAETWQR-AGRGSMDSNCTTAYK----VENIRGIALPFAINFSETKDHSKWALT-SSTGVQWICIGDINRQESQMHRGGGTVCTHQLALWKAFHDAVDRYEQCPHSEKTHPARETDARLKFKPGHL*-------------------
>L.sanguineus_Gene.59918_L_sanguineus_27583_g.59918_m.59918
-----------------------------------------------------------------------------------------------------------------------------------------------------------------------------------PKFPPMVRDGYGYPTSGHKFGQTFLCISLD-GSYFNKIAKQLLVSWPDVFDFNIPQSSRYSKDPDLQLVVKGKHNK-QPTSVY----DLPSIQGQKFISLSKNRDWGQDLYSDLVAPYFKSSLYTETWQ--NERGSMESNCTTAYK----VENVRAISLPFSINFSETKDHSKWAVT-SSRGTQWICIGDINRDAAQMHRGGGTVCTNHAALWKAFHDAIEKYEQCPGDSERMHQEEKDERLRYRPGYL*-------------------
>N_geniculatus_Gene.108701_N_geniculatus_28112_g.108701_m.108701
-------------------------MTQTIVAVFLSFFGAA----------AAIGCIGQNQEPVDWFVAYKLPELRDDPRESVRSGVAFLYLDAANPRWSMSNVP------VSNSSQAIGYTLNQIYN-PKNGD---VAYLMLNDETPEGN-ISFV-KAHQKGVVAFDDKEGFWLVHSTPKFPPQKQDGYCYPHSGHEYGQTFLCISLS-GSYFNTIAKQLLISEPVVYDNNIPPSSRYASDDDIKRVVEGEHSD-TLANVS----SLMSNGQQEFISFSKSRPWGQDLYGALLAPYFRTSFYVETWQH-------------------------------------------------------------------------------------------------------------------------------------------
>R_occultus_Gene.14621_R_occultus_1659_g.14621_m.14621
----MHPMADESPKKAHSTVTVLRRESCMSSATLFELYSFLSITSREAISPSVIGCIGSTKKPVDWFVAYKLPKIEGSTR-IIEAGVAHVFLDAVNPKWKLSDTP------VNASNQAIGFTLNQIYKGAKRDD---IAYLMYNDESPDGSKHDR--RGHLKGVVAFDDKQGFWLVHSVPKFPPAAKDGYDYPESGHDYGQTFLCISLD-GSYFNKIAKQLLVSWPDVFDFNIPKSSRYYKDPDLQLVVKGKHTE-QPTSVF----ILPTLHSQKFISFSKNKDWGQDLYTDLIAPHFKSSLYTETWQ--NGRGSMDSNCTTAYK----VENIRDIALPFSINFTETKDHSKWAVT-SSKGVQWICIGDINRQESQMHRGGGTVCTKHAALWKAFHDAVEKYEQCPGDNEKMYPGKKDERLKFKPGHL*-------------------
>Amphiporous_Gene.56234_Amphiporous_13892_g.56234_m.56234
----------------------------------------------------------------------------------------------------------------------------------------------------------------------------------------------------------FLCMTLGTKENLDKIVDQLLINYPQLYSTYVPQSLSTAKLSSLLAGGGNRTDQ-------GSLVELKSTVGQSFYSFAKSDAYGKDLYSDWLAPWVKSPVFVETWMK-GRGTPLPSACEQKFK----VKNVRVVSFGAETIFKATKDHSKWAVA---ENTPWSCVGDINRMESQKKRCGGTVCFKNAQVNKGFKDIISKADVCPKRVHYAPR--KVIEQL*-------------------------
>M_grossa_Gene.18803_M_grossa_4604_g.18803_m.18803
---------------------------MGKKEVFLISFVFMTAFVKSSPTLTDIGCKDYNGKPVDWFIAYKLP-RIKSGDAVMKDGLKFYYLDANRPVWHISPIP------ISFAAQPIASTIKQVYG------KKNIMHIMYNDETPAGAKSDTH--GHTKGVVAFGAKSGFWLVHSVPKFPP--AEEYVYPSSGTHFGQSFLCLTLGTKENLDKIVNQLLINYPFIYSWNVPESMSSPKLQDLLDGKRNKTKE-------GSLVELLSVAGQSFQSFAKSREYGKDLYSAWLAPWMRSSVLVETWR-----SALPTDCSKQYK----VKDVRKISFGGKQEFKETRDHSKWAVG---ETQPWTCVGDINRMKAQEERSGGTVCLKHVDVNKSFKKIISQSDQCPKRRVYHFTRESGMEKL*-------------------------
