# Supplementary material for: Investigation of Peptide Toxin Diversity in Ribbon Worms (Nemertea) Using a Transcriptomic Approach
Source: Toxins (Basel). 2022 Aug 8;14(8):542. doi: 10.3390/toxins14080542 (PMC9415933; doi:10.3390/toxins14080542)
Supplement: Supplementary file 1 [file toxins-14-00542-s001.zip › Supplementary File S3. Alignments of putative toxins protein sequences/Enzymes_DTPLD_HEMLE.fas]

;Dermonecrotic toxin Hl-PLD1 · Hemiscorpius lepturus (Scorpion) · EC:4.6.1.- · 324 amino acids · Evidence at protein level · Annotation score:5/5
;Dermonecrotic toxins cleave the phosphodiester linkage between the phosphate and headgroup of certain phospholipids (sphingolipid and lysolipid substrates), forming an alcohol (often choline) and a cyclic phosphate (By similarity).
;This toxin acts on sphingomyelin (SM) with a high activity (PubMed:28335389).
;It may also act on ceramide phosphoethanolamine (CPE), lysophosphatidylcholine (LPC) and lysophosphatidylethanolamine (LPE), but not on lysophosphatidylserine (LPS), and lysophosphatidylglycerol (LPG) (By similarity).
;It acts by transphosphatidylation, releasing exclusively cyclic phosphate products as second products (By similarity).
;In vivo, shows dermonecrotic activity when intradermally injected into rabbit skin and is lethal to mice (PubMed:28335389).
;Induces increased vascular permeability, edema, inflammatory response, and platelet aggregation (By similarity).
;Does not show hemolytic activity (at up to 50 ug) (PubMed:28335389).
>sp|A0A1L4BJ98|DTPLD_HEMLE_Dermonecrotic_toxin_Hl-PLD1_OS_Hemiscorpius_lepturus_OX_520031_PE_1_SV_1
MAHCYYNSKRGCNRVMKTVALVVLISTVMVEESRGDSQEDKKRPIWNIGHMVNAVKQIEEFLDLGANALEADVTFDDN-GNPKWTYHGTPCDCFRDCLRWEYVDEYLKRIRELTSPGSSKFRKGFI-LLMLDLKISKLSDNAKSKAGKEIADMIIKRLWSGSGEKAQLYIVLSFPYVNDIEFVRAFRERVKSKGFASEAEKRIGWDISGNEDLGKIRDAYQKLGITDNVWQSDGITNCLTRSHDRLAEAVCKRDSDKEWPSLKKVYYWTVDKQSSMKEALKVGVDGMITNDPDDLVAVLNEFSGTHRLANINDSPWQKIPRPKSNC
>R.occultus_Gene.56378_R_occultus_17338_g.56378_m.56378
-------------------MRLITCASVLLALFLGCSG-NQIRPLYIAGFMANSIQDVDDYIAAGANVVEADLSFDQHSGHATEFYKGVPCDCFRLCHKRESIIDYLEHIKIITTPGHPKFKPSFTGIVIIDARLSTTSQHAM--AGKDMASLL----------------------------------------------------------------------------------------------------------------------------------------------------------------------------
