# Supplementary material for: Investigation of Peptide Toxin Diversity in Ribbon Worms (Nemertea) Using a Transcriptomic Approach
Source: Toxins (Basel). 2022 Aug 8;14(8):542. doi: 10.3390/toxins14080542 (PMC9415933; doi:10.3390/toxins14080542)
Supplement: Supplementary file 1 [file toxins-14-00542-s001.zip › Supplementary File S3. Alignments of putative toxins protein sequences/Enzymes_FA5_PSETE.fas]

;Coagulation factor V · Pseudonaja textilis (Eastern brown snake) · Gene: F5 · 1459 amino acids · Evidence at protein level · Annotation score:4/5
;Central regulator of hemostasis. It serves as a critical cofactor for the prothrombinase activity of factor Xa that results in the activation of prothrombin to thrombin (By similarity).
>sp|Q593B6|FA5_PSETE_Coagulation_factor_V_OS_Pseudonaja_textilis_OX_8673_GN_F5_PE_1_SV_1
MGRYSVSPVPKCLLLMFLGWSGLKYYEVNAAQLREYHIAAQLEDWDYNPQPEELSRLSESDLTFKKIVYREYELDFKQEKPRDELSGLLGPTLRGEVGDILIIYFKNFATQPVSIHPQSAVYNKWSEGSSYSDGTSDVERLDDAVPPGQSFKYVWNITAEIGPKKADPPCLTYAYYSHVNMVRDFNSGLIGALLICKEGSLNANGSQKFFNREYVLMFSVFDESKNWYRKPSLQYTINGFANGTLPDVQACAYDHISWHLIGMSSSPEIFSVHFNGQTLEQNHYKVSTINLVGGASVTANMSVSRTGKWLISSLVAKHLQAGMYGYLNIKDCGNPDTLTRKLSFRELRRIMNWEYFIAAEEITWDYAPEIPSSVDRRYKAQYLDNFSNFIGKKYKKAVFRQYKDSNFTKPTYAIWPKERGILGPVIRAKVRDTISIVFKNLASRPYSIYVHGVSVSKDAEGAIYPSDPKENITHGKAVEPGQVYTYKWTVLDTDEPTVKDSECITKLYHSAVDMTRDIASGLIGPLLVCKHKALSVKGVQNKADVEQHAVFAVFDENKSWYLEDNIKKYCSNPSTVKKDDPKFYKSNVMYTLNGYASDRTEVLGFHQSEVVEWHLTSVGTVDEIVPVHLSGHTFLSKGKHQDILNLFPMSGESATVTMDNLGTWLLSSWGSCEMSNGMRLRFLDANYDDEDEGNEEEEEDDGDIFADIFIPPEVVKKKEKDPVNFVSDPESDKIAKELGLLDDEDNQEESHNVQTEDDEEQLMIATMLGFRSFKGSVAEEELNLTALALEEDAHASDPRIDSNSARNPDDIAGRYLRTINRGNKRRYYIAAEEVLWDYSPIGKSQVRSRAAKTTFKKAIFRSYLDDTFQTPSTGGEYEKHLGILGPIIRAEVDDVIEVQFRNLASRPYSLHAHGLLYEKSSEGRSYDDKSPELFKKDD--AIMPNGTYTYVWQVPPRSGPTDNTEKCKSWAYYSGVNPEKDIHSGLIGPILICQKGMIDKYNRTIDIREFVLFFMVFDEEKSWYFPKSDKSTRAEKLIGVQSRHTFPAINGIPYQLQGLTMYKDENVHWHLLNMGGPKDIHVVNFHGQTFTEEGREDNQLGVLPLLPGTFASIKMKPSKIGTWLLETEVGENQERGMQALFTVIDKDCKLPMGLASGIIQDSQISASGHVGYWEPKLARLNNTGKYNAWSIIKKEHEHPWIQIDLQRQVVITGIQTQGAMQL-------LKHLYTVEYFFTYSKDGQNWITFKGRHSETQMHFEGNSDGTTVKENHIDPPIIARYIRLHPTKFHNRPTFRIELLGCEVEGCSVPLGMESGAIKNSEITASSYKKTWWSSWEPSLARLNLKGRTNAWQPKVNNKDQWLQIDLQHLTKITSIITQGATSMTTSMYVKTFSIHYTDDNSTWKPYLDVRTSMEKVFTGNINSDGHVKHFFKPPILSRFIRIIPKTWNQYIALRIELFGCEVF
>L.long_Gene.125889_l_long27832_g.125889_m.125889
------------------------------------------------------------------------------------------------------------------------------------------------------------------------------------------------------------------------------------------------------------------------------------------------------------------------------------------------------------------------------------------------------------------------------------------------------------------------------------------------------------------------------------------------------------------------------------------------------------------------------------------------------------------MLVVFVVG--------------LLASAG-----------FCRAASPD--------------------------------------------CAAELGLED---GRIKSH---------QLSASSMSPG----------------------ADIDDVRFDCCKG-------------------------------DYP----------------------------------GG-------------------------------------------------------FCLQKEDNPWFQVDFGTMTAVSG----------------------------IKLQLTDSKESFVKSFHFQYLR-HDKDEFLYFNNGNVQYK---FEGSANST------VLTSKTRFTPIVTRKIRILPLEYRNRPCFRMELL--------------GCDTKVLCPKDCQNGGTCVAKNSCA----CPQKFSGKYCEKAVTIDPIR------------CNYPLGLESGYIKDSQITASSNAPGSSPAYVRLNCCDNKGTRGWCPKPSVAGRGQYVEVRLGKST-AVTKVAMQHPAKVGDALPDKYLTIYAIKYPIEG-KMDYYRYRGQPATLKAAAN--ATLSMATRLPTPFIANKLQIYALAFEGSPCFRMELYGCDPKGC-APEGCQNGGWCED----YSCRCTQG-----FAGRRCEIGRG-----SVITHD------------VTFIAAKGDTIETKNG---TFPTHGG-----------------------------------AAIL---------------------------
