# Supplementary material for: Investigation of Peptide Toxin Diversity in Ribbon Worms (Nemertea) Using a Transcriptomic Approach
Source: Toxins (Basel). 2022 Aug 8;14(8):542. doi: 10.3390/toxins14080542 (PMC9415933; doi:10.3390/toxins14080542)
Supplement: Supplementary file 1 [file toxins-14-00542-s001.zip › Supplementary File S3. Alignments of putative toxins protein sequences/Enzymes_HEMI1_HEMLE.fas]

;Phospholipase A2 hemilipin · Hemiscorpius lepturus (Scorpion) · EC:3.1.1.4 · 232 amino acids · Evidence at protein level · Annotation score:5/5
;Scorpion venom phospholipase A2 (PLA2) that shows high hydrolytic activities towards lecithin and acts as an effective blocker of all angiogenesis key steps in vivo and in vitro (PubMed:26335363).
;It has no effect on apoptosis and does not display hemolytic, inflammatory or neurotoxic effects (PubMed:26335363).
;PLA2 catalyzes the calcium-dependent hydrolysis of the 2-acyl groups in 3-sn-phosphoglycerides
>sp|A0A1L4BJ46|HEMI1_HEMLE_Phospholipase_A2_hemilipin_OS_Hemiscorpius_lepturus_OX_520031_PE_1_SV_1
MTFLILTILATVTPSLYSHVVQRELRVNFEPLAGQRDSWPVARAAMVTFDARSEKAREFSECRMINSMHELSRELMDSPEHTVKR-------ASKEEMDDLVQRC-----SGSAEGRSWF---IWPDTK--WCGPGTD--AKNESDL--GP-LEADKCCRTHDHC-DYIGAGET---KYGLTNKSFFTKLNCKCEAAFDQCLKESIDRAEGSAKSSMEGLHSFYFNTYSPECYEVKCSRKRDAECTNGIAIWKDSYKS
>N.geniculatus_Gene.118636_N_geniculatus_32651_g.118636_m.118636
MWFWLLVAIACCCS-----------AQLIGAEQGV------------------------------KDAHVKTKRDLECHHEAVRRAVAAPQIARRDLYETHLKRCR-------REPQTTNSALLYPGTK--WCGPGKS--AKNDDDL--GPERETDKCCRTHDHCKDYLKAGSSANNKYKLKNTNPYTVSSCICDKAFYQCLKAANT-------SSSRGVGKLFFNIFRVPCIEKTGSVYKISATKTSF---------
>H.ijimai_Gene.94293_h_ijimai_77673_g.94293_m.94293
SSDLIEKRVLDC-------------R-AFNWKRGV-------------------------------------------PNEEFKR-------TSRETFDEYVDRCRRSSSDQSRKSKRFFSM-TFPGTK--WCGPGNS--AYNDTDL--G------------------------------------------------------------------------------------------------------------
>L.sanguineus_Gene.39305_L_sanguineus_13431_g.39305_m.39305
MKILIVLAVIAV---------------AVSASPGQ-----------------------------------------SHSSADVKR-------YRRGIWETLFKAAQIVITAVTGKREHVKTMEIWPGTKWPWCGTGDGPMAKNDTDVATGAGAKADLCCRDHNHCPQYIPAGKT---KYEFENSSKYTMFHCKCDAKFRSCLSANHD------PEYSEKIENFYFSDSGPKCFILKGELVMSEYINISPDLIT-----
