# Supplementary material for: Investigation of Peptide Toxin Diversity in Ribbon Worms (Nemertea) Using a Transcriptomic Approach
Source: Toxins (Basel). 2022 Aug 8;14(8):542. doi: 10.3390/toxins14080542 (PMC9415933; doi:10.3390/toxins14080542)
Supplement: Supplementary file 1 [file toxins-14-00542-s001.zip › Supplementary File S3. Alignments of putative toxins protein sequences/Enzymes_HUGA_APIME.fas]

;Hyaluronidase · Apis mellifera (Honeybee) · EC:3.2.1.35 · 382 amino acids · Evidence at protein level · Annotation score:5/5
;Hydrolyzes high molecular weight hyaluronic acid to produce small oligosaccharides.
>sp|Q08169|HUGA_APIME_Hyaluronidase_OS_Apis_mellifera_OX_7460_PE_1_SV_1
MSRPLVITEGMMIGVLLMLAPINALLLGFVQSTPDNNKTVREFNVYWNVPTFMC---HKYGLRFEEVSEKYGILQNWMDKFRGEEIAILYDP-GMFPALLKD--PNGNVVARNGGVPQLGNLTKHLQVFRDHLINQIPDKSFPGVGVIDFESWRP--IFRQNWASLQPYKKLSVEVVR-----------------------REHPFWDDQRVEQEAKRRFEKYGQLFMEETLKAAKRMRPAANWGYYAYPYCYNLTPNQPSAQCEATTMQE-NDKMSWLFESEDVLLPSVYLRWNLTSGERVGLVGGRVKEALRIARQMTTS---------------------RKKVLPYYWYKYQDRRDTDLSRA---DLEATLRKITDLGADGFIIWGSSDDINTKAKCLQFREYLNNELGPAVKRIALNNNANDRLTVDVSVDQV
>C.sim_Gene.408049_csim_minion_249149_g.408049_m.408049
---------------------------------------------------------------------------------------------------------------------------------------------------------------MVTQKVYRTYAAKAMEAKP------------------------SAKGWDDSKIQEEAIKSFNYWAKRYLLETLKLAKRLCPKARWGYYHYPYC-------AGIQHSGSCSQKGNDEIDWLFNESTALFPSVYF--------------------------------------------------------------------------------------------------------------------------------------------------
>N.geniculatus_Gene.101095_N_geniculatus_24787_g.101095_m.101095
-----------------MKILIMMLVFGAVSSE--NALPDDPFIIVWNAATLRCNATHKIDL----DLAKYGIVANPYMAYEGKVITLLYKKMGKFPHIGHHNLLDKNPESKYGGIPQLGNLTDHLITLEEHIKEKIPDPSFNGLALFDQEWWMASWELMHTK--YARYLDPSRELVRNQPGWSEAEVVEKIRKEHPKWTERSAKGKVHQWIDKEAERQFNIAARKYLEQSLILAKKVRPEGKWGFYHYPFCYNTDKKAAWIRCTKKVRDK-NDRIKWFYKEMDVLYPSVYLQTNISPPNRL---YGNIEEAFRIA-KEFSP---------------------PKPVWLYSTIRYIDDTTTFFSEK---DLIMNLKMAADFGSHGIVFWASSSDFKTHDQCTKFENYLHDTLGPYVKKVTED--ARKCSQTICSG---
>Gene.65205_Amphiporous_20146_g.65205_m.65205
---------------------------------------------------------------------------------------------------------------------------------------------------------------------LPRPLNASMESLIG----------------------------------LKAVPIFEEWAIRYMVGTLKLAKALRPNSKWGYYAYPYCFN-SPANPGFACAQSTQDN-NDWHKDVWKESDCLQPSVYLYYNVPRLNAFTFHYAAYCEAIRSGMVEQGEDYSWPVETTQFWGDNDVPDNYWKCIVPYTTYKHGISFAEFPEVYEDEDLKITLRMGAYCGFPASYIWG------------------------------------------------
