# Supplementary material for: Investigation of Peptide Toxin Diversity in Ribbon Worms (Nemertea) Using a Transcriptomic Approach
Source: Toxins (Basel). 2022 Aug 8;14(8):542. doi: 10.3390/toxins14080542 (PMC9415933; doi:10.3390/toxins14080542)
Supplement: Supplementary file 1 [file toxins-14-00542-s001.zip › Supplementary File S3. Alignments of putative toxins protein sequences/Enzymes_HYAL_CONCN.fas]

;Hyaluronidase conohyal-Cn1 · Conus consors (Singed cone) · EC:3.2.1.35 · 448 amino acids · Evidence at protein level · Annotation score:4/5
;Hyaluronidase catalyzes the hydrolysis of hyaluronic acid (HA), an anionic, nonsulfated glycosaminoglycan distributed widely throughout connective, epithelial, and neural tissues. In venom, they are known to enhance diffusion of the venom by degrading the extracellular matrix.
>sp|I0CME7|HYAL_CONCN_Hyaluronidase_conohyal-Cn1_OS_Conus_consors_OX_101297_PE_1_SV_1
MRAVVVVTGLVVVVVATALSLPNHDVKSATSSRSSSDYQGSSGDDCDEGLPPPDQPFRVVWNHPDNCERIKLHLPLDDYGIIFNKLRVFLGEEIQTLYDTGPWPYISETGKFINGGLPQSFNHPDNDGETQRILKKHRPENFTGLGVLDFETWRAIYSTNFGPMTIYQNESVKLVKEQHPDYDQKKLTKVAEKEWQQAAKDIMSNKLKIAQEVMPRGHWGYYLYPRTWDNKRDTKFRNDKINWLWRQSTGLYPSIYIYDFSKTESAITKFVSDTVGEAVRVQKEFSPPNTPIYPYVMFQTMDNIFHYEDHLKISLGLSAKMGAAGVVLWGTSKHYKESTRQWQCQQLQEHIRTVLGPLVKNVTQMMTDCSRAICEGHG--RCVHNSHDVILGETESQRLSDLCSTRQSRFRDYHCRCYSAWEGACCQTLRPSRCQKREQRNVHGGGDLID
>N.geniculatus_Gene.149563_N_geniculatus_49486_g.149563_m.149563
---------------------------------------------------------------------------------------------------------------------------------------------------------------------------------------------------------------------PPKPVWMYSTYR-----------YIDKT--------------------------TKFYS-----------------------------------EKDLITSLKLAADFGSNGVVLWGSSKDFKTKR---QCQDFKTFLDNTLGPLVKKITKNARDCSVAVCKGKGNGRCLRN-DIKKLLTDFSGSFVDFKSEK--------------FPLVKKATSSLDMDPKEYQCIHV-------
