# Supplementary material for: Investigation of Peptide Toxin Diversity in Ribbon Worms (Nemertea) Using a Transcriptomic Approach
Source: Toxins (Basel). 2022 Aug 8;14(8):542. doi: 10.3390/toxins14080542 (PMC9415933; doi:10.3390/toxins14080542)
Supplement: Supplementary file 1 [file toxins-14-00542-s001.zip › Supplementary File S3. Alignments of putative toxins protein sequences/Enzymes_HYAL_CONPU.fas]

;Hyaluronidase conohyal-P1 · Conus purpurascens (Purple cone) · EC:3.2.1.35 · 458 amino acids · Evidence at protein level · Annotation score:5/5
;Hyaluronidase catalyzes the hydrolysis of hyaluronic acid (HA), an anionic, nonsulfated glycosaminoglycan distributed widely throughout connective, epithelial, and neural tissues (PubMed:28479398).
In venom, they are known to enhance diffusion of the venom by degrading the extracellular matrix (Probable)
>sp|C0HKM3|HYAL_CONPU_Hyaluronidase_conohyal-P1_OS_Conus_purpurascens_OX_41690_PE_1_SV_1
MRVVVVVTGLVVVVVATALSLPDHDVKSASSPLSSSSVYQGSSGDDCDEGLPPPDRPFYVVWNHPDTCKRNRIPLHLDHYGFIFNKNRLFLGEEIQTLYNTGLWPNISETGEFFNGGLPQLFTHHDYSETVEILGRYRTENFTGLGILDFEEWRAIYDTNFGIMRKYQDESIKLAKQRYPSYNKKELTMVAEQEWDQAAREIMSTKLAIGQALMPGGHWGYYGYPRTWGSK-------RNTQLRNNRIDWLWRQSTGLYPSIYIKDPNMTESAIAEFVSGNVEEAVRVQDEFSPPN-TPIYPYAMLQSGDHIFFQVDHLKISLGLPAKMGTSGVILWASSNRYKNATRQCSRMRVHIDNVLGPYVENLTQVMADCSTTLCGGHGRCVHN-SHDVLLGETDS-------QRLSGLCTPRHSRFRDY----HCRCYSDWEGACCQTVRPSRCHKQQQGNVHEGGDLQEGHVVNVVNPLIG
>N.geniculatus_Gene.88765_N_geniculatus_19933_g.88765_m.88765
---------------------------------------------------------------------------------------------------------------------------------------------------------------------KKWSE-EKLYKQAR-----KEILIRAGKQFDPIARKFLEKTINKGKELVPNGIWGYYHYPYCFNTKPDTFHCSQKTQDKNDRIFWLFKAMDAFFPTVYLS----IKMAPANYVYGILEESFRLANKFSPPKPVWVYVTHRYKVNRNKFYSKENLNYMLKLPADFGSHGVVLWASAFEYENAT-QCKKFKAYLDKTYGPLVKEVIEDTRKCSKAICSGNGRCQRK-ALIELTTEPDSTFKAKFEKVMKKIATWKPSANEDYSKTYKCSCYPGFKGKSCSK----------------------------------
>Amphiporous_Gene.65057_Amphiporous_20037_g.65057_m.65057
------------------------------------------------------------------------------------------------------------------------------------------------------------------------------------------------------------------------------------------------------------------------------------------------------------HKIAWNGTSPVIFYRQITMLNGMRLPADFGVDGVILWGSSG-YLRTKFDCERTYNFIKTVVAPYASSLVEFTKLCSETRCSSYGRCVHRGTLDEQY--VDEVLRTTMEQLTDWTIDERYS----------CRCFKGHSGDDCSVSAYTSSGHRTKLSASILLSLFLFFTTFYSS----
