# Supplementary material for: Investigation of Peptide Toxin Diversity in Ribbon Worms (Nemertea) Using a Transcriptomic Approach
Source: Toxins (Basel). 2022 Aug 8;14(8):542. doi: 10.3390/toxins14080542 (PMC9415933; doi:10.3390/toxins14080542)
Supplement: Supplementary file 1 [file toxins-14-00542-s001.zip › Supplementary File S3. Alignments of putative toxins protein sequences/Enzymes_HYAL_ECHOC.fas]

;Hyaluronidase · Echis ocellatus (Ocellated saw-scaled viper) · EC:3.2.1.35 · 449 amino acids · Evidence at transcript level · Annotation score:3/5
;Snake venom endo-hyaluronidase that degrades hyaluronan to smaller oligosaccharide fragments. In venom, it is not toxic by itself, but increases the diffusion of other venom proteins by degrading the extracellular matrix. In addition, it displays antiedematogenic activity (By similarity).
>sp|A3QVN2|HYAL_ECHOC_Hyaluronidase_OS_Echis_ocellatus_OX_99586_PE_2_SV_1
MYHLWIKCLAAWIFLKRFNGVHVMHAKAPMYPNE--PFLVFWNAPTTQCRLRYKVDLDLKTFHIVANANDTLSGSAVTIFYPTHLGIYPHI------DDRGHFFHGIIPQNESLTKHLDKSKSDINRII-----PLKTFHGLGVIDWENWRPQWDRNWGNKNVYRNRSIQFARDLHPELSENKIRRLAKAEYEKAAKSFMRDTLLLAEEMRPDGYWGYYLYPDCQNYDYKTKGDQYTGKCPDIEMSRNDQLLWLWRESTALFPNVYLEIILRSSDNALKFVHHRLKESMRIASMAREDYALPVFVYARPFYAYTFEPLTQEDLVTTVGETAAMGAAGIVFWGSMQYASTVDSCQKVKKYMNGPLGRYIINVTTAAKICSHALCRKNGRCVRKHSDSNAFLHLFPESFRIMVHANATEKKVIVKGKLELENLIYLRENFMCQCYQGWQGLYCEEYSIKDIRKI
>N.geniculatus_Gene.143755_N_geniculatus_46005_g.143755_m.143755
--------------MKSLIMMLVFGAVLAENPLPDDPFIAIWNAPLNMCKEPHRP--DLSQYDIVANANQKTSGKALTIWYR--HGKLPRIGHHNLKDVNPITWYGGIPQKGNLAEHLVAWKVNIKNTIGLAELPNKSFEGLAVIDQEWWLASWELMHSAYDRYRNASYDEV---------VKEEGWSQKEVEK----------------------------------------------------------------------------------------------------------------------------------------------------------------------------------------------------------------------------------------------------------------------------
