# Supplementary material for: Investigation of Peptide Toxin Diversity in Ribbon Worms (Nemertea) Using a Transcriptomic Approach
Source: Toxins (Basel). 2022 Aug 8;14(8):542. doi: 10.3390/toxins14080542 (PMC9415933; doi:10.3390/toxins14080542)
Supplement: Supplementary file 1 [file toxins-14-00542-s001.zip › Supplementary File S3. Alignments of putative toxins protein sequences/Enzymes_HYAL_LOXIN.fas]

;Hyaluronidase · Loxosceles intermedia (Brown spider) · EC:3.2.1.35 · 400 amino acids · Evidence at transcript level · Annotation score:4/5
;Spider venom endo-hyaluronidase that is able to degrade purified hyaluronic acid (HA) and chondroitin sulfate (CS). Has no activity on dermatan sulfate (DS) and heparan sulfate (HS). Also increases the dermonecrotic effect of the dermonecrotic toxin (AC P0CE80), when injected in rabbit skin, supporting the hypothesis that venom hyaluronidases are spreading factors.
>sp|R4J7Z9|HYAL_LOXIN_Hyaluronidase_OS_Loxosceles_intermedia_OX_58218_PE_2_SV_1
MQTILVLTTFLSAWFLAVGFDVFWNVPSQQCKKYGMKFVPLLEQYSILVNKEDNFKGDKITIFYESQLGLYPHIGANDESFNGGIPQLGDLKAHLEKSAVDIR-RDILDKSATGLRIIDWEAWRPIWEFNWSSLRKYQDKMKKVVRQFNPTAHESTVAKLAHNEWENSSKSWMLSTLQLGKQLRPNSVWCYYLFPDCYNYDGNSVQEFQCSEAIRKGNDRLKWLWEESTAVCPSIYIKEGQLTNYTLQKRIWFTNGRLQEALRVAQPKARIYPYINYSIKPGMMVPEVEFWRLIAQIASLGMDGAVIWGSSASVGSKNHCAQLMKYIADVLGPATLRIKENVARCSKQACSGRGRCTWPKDTSVIAWKFLVEKEDYDFYLGDIECKCVEGYEGRYCEQKTK
>C.sim_Gene.399637_csim_minion_239919_g.399637_m.399637
--------------------MIIWNAPSENCEQKWGIQLKLNDFG-IISNPNQTFLGKYMTIFY--QLGLFPHIVGNS-SINGGIPQLGNLTAHLEKVVPVIHQADISNSTYQGLTVIDMEYWRPQWEQIYESN---------------------------------------------------------------------------------------------------------------------------------------------------------------------------------------------------------------------------------------------------------------------------
