# Supplementary material for: Investigation of Peptide Toxin Diversity in Ribbon Worms (Nemertea) Using a Transcriptomic Approach
Source: Toxins (Basel). 2022 Aug 8;14(8):542. doi: 10.3390/toxins14080542 (PMC9415933; doi:10.3390/toxins14080542)
Supplement: Supplementary file 1 [file toxins-14-00542-s001.zip › Supplementary File S3. Alignments of putative toxins protein sequences/Enzymes_HYAL1_MESMA.fas]

;Hyaluronidase-1 · Mesobuthus martensii (Manchurian scorpion) (Buthus martensii) · EC:3.2.1.35 · 410 amino acids · Evidence at protein level · Annotation score:5/5
;Hydrolyzes high molecular weight hyaluronic acid to produce small oligosaccharides. In venom, it may participate in the degradation of the extracellular matrix thus allowing a rapid spread of other venom components during the envenomation process.
>sp|P86100|HYAL1_MESMA_Hyaluronidase-1_OS_Mesobuthus_martensii_OX_34649_PE_1_SV_2
------------MTQNIQMTEMYQIILFASILAAISATSADFKVVWEVPS--IMCSKKFKINVTDLLTSHKILVNQEETFNGDKIVIFYESQLGKYPHIESHG-------DINGGMLQVSDLANHLKIARDNISKFIPDPNFNGVGIIDWEAWRPLWKYNWGRMSEYRDRSKDLVKAK--HPDWSP----AQIEKVAIEEWENSAKEWMLKTLKLVEDMRPNAAWCYYLFPDCYNYGGKDQPSEYFCKNDIQEANDKLSWLWKQSTALCPSIYMQESHITKYNTSQRAWWIYARLRETIRLSHPN---TLIYPYINYILPGTKK---TVPSMDFKRVLGQIGSLGLDGAIIWGSSYHVNTEEMCKEMKTYVKDVIAPVASTVIQNVNRCSQQICKGRGNCVWPEEPYT-----SWKYLIDPKNPTFKHTNISCKCKGGYTGRYCQIAP--------------------------
>C.hong_Gene.17971_c_hong_8131_g.17971_m.17971
--------------MVRLLIIFVLIFFIGTCFANVDSPFDKFSIFWQAPS--KRCSKEGVN-LNSELKSYGLTLNPDETYNGDYITIFYQTKFGKWPYTE-------DGEEHNGGLPQNGNLTDHLDQVEKDIK-KVLDPNYSGLAIIDMELYKPSLMSNHGAQKVYRTYAVKDMEAEPSAKGWDD----SKIQEEAIKSFNYWAKRYLLETLKLAKTLCPKARWGYYHYPYCAGIKK---------GSCKQEVNDEIDWLFSESTALFPSVYFSGTKSTAENSKY----IEETIKETKRLSQQS---IPIYIYIAYKNTYTQK---FYTLGNFTNSLEITSKSGVDGAILWGGSRDYK---TADNCK-------------DIQNLFAG----EKGLGKVVKIYT---------------------------------------------------------------------
>C.sim_Gene.342583_csim_minion_186216_g.342583_m.342583
--------------MVRLLLIFVLIFFIGTCFANADSPFKKFSIFWEAPS--KKCSKKDVN-LNSELKSYGLTFNPDETYNGDYITIFYHTKFGKWPCIE-------NGEEHYGGLPQNGNLTDHLDQVEKDIK-KVLDPNYSGLAVIDMERYKPSLMSNYGAQKVYRTYAVKDMKAKPSAKGWDD----SKIQEEAIKSFNYWAKRYLLDTLKLAKKLCPKARWGYYHYPYCAGIQHT--------GSCEQKVNDEIDWLFSESTALFPSVYFSGTKSTAENSKY----IEETIKETKRLSQRSDGNIPIYIYTTYKNTKTQK---FYTLGNFTNSLEIIAKSGVDGAVLWGGSGDYNEPGTADKCK-------------KIQNLFAG----EKGFGKVVTNYT---------------------------------------------------------------------
>N.geniculatus_Gene.176515_N_geniculatus_67089_g.176515_m.176515
------------------------------------------------------------------------------------------KKMGKFPHIGHHNLLDKNPESKYGGIPQRGNLTDHLITLEKHLKEKIPDPSFNGLGIFDQEWWMASWELMH---EKYRRYYDRSREHVRSQTGWSEAEVEAKVREEYIKDS-------------------------------------------------DIEVNK--------------------------------------------------------------------------------------------------------------------------------------------------------------------------------------------------------------------------
>Amphiporous_Gene.34524_Amphiporous_5791_g.34524_m.34524
----------MDIVLKTIFFYCATLTVVR--AAFGPLPDIPFHVVWQVPSGVDCPQPAINITFVEILRDSGILWNTDDAWDGGIQTILYRKEFGFWPHYFE-----GEEPPLNGGMPQLGNLTAHLDKARKAVQNAIPNENFYGVACINMEQFRPLFERNWGAKNVYRTKSREIVRETYAESNPSSD----WVEAEAIRQFDYHAKKYMVESLRVGRDLRPHGLWGYYHFPYCFNNRPVT----LHCREAIRYGNDKMAWLWEESTAIMPSVYVFR---EDWPHEDTARYMYANIEEGIRVGNLVGG-RPVYVYHKLMWNMTLP-VIYYPQIVLLMGMRLSADFGVEGVILWSSQGHYRTKFDCERGYKYARDIVIPYSKSLIEFTKLCSKTRCSNRGRCVHRGALDENLAHEIIRTTIPQLSDWTIDEKYGCRCYPGSFGSDCSSSVSGGHALKSSLFSYSSMFCLLILLRF-
>M.grossa_Gene.25244_M_grossa_7377_g.25244_m.25244
QLLVMFSFGGRDIGTRDILHFLFVVLVLYGCGRLGPENADKFKIVWNGP--TEMCQDKRGVSFQEALTEGGITFNRNDRFYGDEMTIFYPGKYGLWPRYPADA---GSTP-IDGGLPQLGDLEAHLRKVDTSVSRVIPNQAFGGIAVINMEEWRPLWDRNWGLKAVYRRESIQLVRN----RNGTS-----DAEAEARLEFENAARQYMVESLRLGHRLRPNGQWGYYHFPYCYNSKPPS----LHCRPQVRDGNDRMRWLWEESSGLYPSIYLFR---HLWPMSDKAKYMYGNLEEALRLAASVGG-RPVYAYTKTLYDIHGPRMFYDPMDIMLS-LRLPADFGINGVVIWSSSGQFTNTEKCQDHLHYAKTVIAPYSKRLLKFTEDCSRIKCRGRGRCVHRGTLDETYVSEVLRETWQELNDFTIDDRYTCRCANGSVGLEC------------------------------
>P.peregrina_Gene.13505_P_peregrina_2885_g.13505_m.13505
---------------------------------------IPFHVVWQVPSGVDCPSPAINITFEGILRDSGILWNTGDAWDGEYSTILYRKEFGYWPHYLH-----GEEPALNGGMPQLGNLTAHLDRARGAIQNAIPNANFHGVACINMEQFRPLFERNWGLKNVYRVKSREIVRETYAAQNPTDT----WVEKEAIRQFNYHAKKFMVESLRVGRELRPDGNWGYYHFPYCFNNRPVT----LHCRESVQYGNDKMAWLWEESTAIMPSVYVFR---EDWSHEDTARYMYANIEEGIRVGNLVGG-RPVYVYHKLMWNMTLP-VIYYPQIVMLMGMRLSADFGVEGVILWSSQGHHRTKFDCERSYKYSRDLVIPYSKSLIDFTKLCSESRCSNRGRCVHRGTRDDEFVSEVIRTTIPQLTDWTIDDKYGCRCYPGNFGSDCSRSVSGGHDLKISMFSY--VFCLLILLRFC
