# Supplementary material for: Investigation of Peptide Toxin Diversity in Ribbon Worms (Nemertea) Using a Transcriptomic Approach
Source: Toxins (Basel). 2022 Aug 8;14(8):542. doi: 10.3390/toxins14080542 (PMC9415933; doi:10.3390/toxins14080542)
Supplement: Supplementary file 1 [file toxins-14-00542-s001.zip › Supplementary File S3. Alignments of putative toxins protein sequences/Enzymes_NATT3_THANI.fas]

;Natterin-3 · Thalassophryne nattereri (Copper Joe toadfish) · EC:3.4.-.- · 364 amino acids · Evidence at protein level · Annotation score:2/5
;Shows nociceptive, edema-inducing and kininogenase activity with release of kallidin from low molecular weight kininogen. The cleavage occurs at Met-Lys bonds.
>sp|Q66S17|NATT3_THANI_Natterin-3_OS_Thalassophryne_nattereri_OX_289382_PE_1_SV_1
MKLSVLVVTLLAVSWTSAQPETFSIQTKEANMNPEPANIRVARSSSAQSNLQWNYWDGQGAVPDGAVSIWNGEEKRTDYVCSCGCSSGFYSTKTGANCHYAYGETEKTCSGFSILVNRD-NFENLEWKGGSDGSVPKNAVEVCEKVYVGKNKYGLGKVHTKHEALFLPWHGEEHWYKDYEVLTVNDDVV--KQELTQVNYKLDAAHPIKNP-PETLRRSSASNSQCRPITKTVALEKAIQTEQSWDVTSTVTFGVESSITAGIPDIASATVSVSVETSLSVSLGSTTTKTT----THTVSVIVTVPPNHYCPVTMVATKYTADIPFTG-----------------------------------------KMTRTYRNGQKRTTSITGTYRAIQVGEIRADVQRCSEIAGAKPC
>T.poly_Gene.36879_r_19297_g.36879_m.36879
-----------------------------------------------------------------------------------------------------------TCV-KSGLVRSD-VFGCQELRN-------------CVKSSSG---WTRGFVR-----------------CDYCRCNCINRVSSTKYELFDIVYDMSAASIAKGT-PETMGRAYLENRGSIAQTVTRSISIEKTVETSLSTTTSVTAGITLSVSGGAS-IGIASFESSIETSLAFGFETSTDKTESEKITDTVAAATSVGPHSRKEVIIVGKDLVIDVPYTA-----------------------------------------KLKTTYSDGSTTVRNTNGVYSQVSVGDFT---------------
>B.unicolor_Gene.90302_B_unicolor_20347_g.90302_m.90302
------------------------------------------------------------------------------------------------------------MKNKVAVMPQDSVIDLEELILHHARDWYKDFEQQGLEKKFGKLPWDKLQVD--------------------------IDRSKLIIEHDEALHEKEAAVGSYSPRHKVLFKSKYNNTTGTPLSYQVSTERRTRTSLSMTITKGFRFGVNFDVKLGPP-NVEATLGMSNEVSFDKSVQTTKEQEVS----WTVNTSITVPPHKSTTVKLIVKDDEYKGTFTVRTYFSGKVFVHLQKDNTHLTKIVIGNLRSILKPELGFKEDNKTKRFYFDSVGICNCRYGVEQEVDICETSLVDQEESEGIDSAVI
