# Supplementary material for: Investigation of Peptide Toxin Diversity in Ribbon Worms (Nemertea) Using a Transcriptomic Approach
Source: Toxins (Basel). 2022 Aug 8;14(8):542. doi: 10.3390/toxins14080542 (PMC9415933; doi:10.3390/toxins14080542)
Supplement: Supplementary file 1 [file toxins-14-00542-s001.zip › Supplementary File S3. Alignments of putative toxins protein sequences/Enzymes_NATT4_THANI.fas]

;Natterin-4 · Thalassophryne nattereri (Copper Joe toadfish) · EC:3.4.-.- · 387 amino acids · Evidence at transcript level · Annotation score:2/5
;Shows nociceptive, edema-inducing and kininogenase activity with release of kallidin from low molecular weight kininogen. The cleavage occurs at Met-Lys bonds.
>sp|Q66S13|NATT4_THANI_Natterin-4_OS_Thalassophryne_nattereri_OX_289382_PE_2_SV_1
----------------MKLLVLLVTLLVLSWTSAEDVGDQEILQQHNEDNNHKSELGEAAPQRTDNETSQLGQETPTIRVARAYEFSSKSNLEWVRWNGHIPSNAVKISNTYVGREDYVCRVGCEAGYYTPKKGPSCFYPYGFTEQHSKMFHILVNRDNFEILEWKWKTG--------GEVPENAVKACRDLYVAKNKYGLGKLHQSHHVFYLPWKGTEYKYNEYYVLNVNMDVVEQKITNVRYNMKGVEVHKDKPETLRS-TSVKNYQCREATKQVTLEKSTETSQSWDVSNSITLGVSTEVSAGIPNIADVSVAVSAETSVEISH--------GTSKTESTSHSLSVSATIPPNSSCSITMEGCTFKANIPFTGRLTRKYSNGKVTSSSVKGIYKKVQVGEIQAVLHRCDKIADAKPC
>T.poly_Gene.25133_r_10065_g.25133_m.25133
YFQRTSKIKKNFEFVMLRLLVAAVYICLIAGLHAAT--LEIIA---NED----------DITGSCTQTCGQMGTHYHKLGCDYLYGCSLNTHGWDRG---------------FVRCDF-CKCKCDK----------------KNDDR-DIKVSETWIDKTEPELYGTCTR---TCDKSGLVRTNKYGCQEVRDCYRNRY--GWKRWFVRCDHCRCKCVNRVRASRYEL-----------FDVKYDMSGASLNKEKPRAMAR-TYIENHDSTAQKISRTLSFQRSEQKSVSTTNSLETGLSISVKAGVT----IKAVLNFETSLTRSITTGFTTTTGKSSTDVTTDSITTHATVDPHSKKEVVIYAKKLKMDVPFTGKIKRIYKDGSTKVETTKGVLSDVLVGDVRVTYGAKEAL*-----
>L.long_Gene.131057_l_long30751_g.131057_m.131057
------------ITIMVNASVVLTACVL-FGTLASASSDKVVL---NED----------VLMGTCTWTCDTIPDLHNKEGCTKISGCTLGSPGWVRG---------------FVRCDY-CKCDCEE----------------DEEDR-DVLVEKTKISTDEYELYGRCTGLLFSCSRRGLVRSDFKGCHRVEDCSFAEP--DALPDLFACDYCTCQCVNEHYANKYRM-----------TNIKYDIENAHMKKGRPFALNKSTFLKNNGGISQTMTRVLTYTDSQTTAMETSKALQHGLTITVDATIG----PFGVGSLGTSVGNQLTKGFTQNAGQTNMTSRSDEIRATVRVEPYSSVNVTVIGFRIEVDVSYTADLVTEYTDGRTDTQQITGIYRNVDSSEAYVEYGEQIPLKKP---
>L.sanguineus_Gene.29078_L_sanguineus_8518_g.29078_m.29078
---------------MANMIVIFIVCIFALGTLQVINSEKIIL---NED----------SLIHTCTGTCNEIPILYGEHNCKKISSCRLNSAGWTRG---------------FVRCDY-CACECEK----------------ETGKKKDVLVETKNIMLTEDDLFGTCTG---TCSRSGVVRTNFKDCQKIENCKLNRR--GWTRGFVRCDYCTCSCTNTREAASYKL-----------ENVKYDMSDLAKKTGKPTAVAQ-TILENHSGLEQTVARSLTFEESSSTSVTTSHSLETGLTLTVTGSAG----VKGLGEIETSVSTSLTHGFTTEAGKEKSTTNSDSVSATVRVPPHSSITATVIGHRVNINIPFSADLVTTYKDGSKKTKHTTGTYNNVMTGQFRVQYSASKKIRR----
>R.occultus_Gene.59007_R_occultus_19209_g.59007_m.59007
------------QVIMAHLGVVFLVCVVAFGTLEVSNCERIIL---NED----------ALMGTCTGTCEGIPTLYDKGGCKKISGCRRSSTGWNRG---------------FVRCDY-CTCSCER----------------DTGDR-DVFVEEKHLSVTEPDLYGTCTG---TCSKSGLVRTDFRGCQRVENCFKARS--GWTRGFVRCDYCTCWCINRKEASHYKL-----------ENVRYDMSNVDAHIGEPTALAR-TILENGSGGPQTVTRVLTFTDTRTTSLTSSHSLATGLTVTVEASAG----VEGIASVKSSVASTLTTGYTQTAGKSDTTSKSDQIRAEIRVPPHASITATVIGNRMRVDIPYTADLVTTYPDGSTRRKSITGVYNNVDTGRFRVQYGAAQPFTQK---
