# Supplementary material for: Investigation of Peptide Toxin Diversity in Ribbon Worms (Nemertea) Using a Transcriptomic Approach
Source: Toxins (Basel). 2022 Aug 8;14(8):542. doi: 10.3390/toxins14080542 (PMC9415933; doi:10.3390/toxins14080542)
Supplement: Supplementary file 1 [file toxins-14-00542-s001.zip › Supplementary File S3. Alignments of putative toxins protein sequences/Enzymes_OXLA_BOTAT.fas]

;L-amino-acid oxidase · Bothrops atrox (Barba amarilla) (Fer-de-lance) · EC:1.4.3.2 · 506 amino acids · Evidence at protein level · Annotation score:5/5
;Catalyzes an oxidative deamination of predominantly hydrophobic and aromatic L-amino acids, thus producing hydrogen peroxide that may contribute to the diverse toxic effects of this enzyme (PubMed:18804547).
;Shows high catalytic activity against L-Met, L-Leu, L-Phe, L-Trp, L-Tyr, L-Ile (PubMed:18804547).
;Shows no or weak activity on L-Cys, L-Val, L-Gln, L-Thr, L-Ser, L-Lys, L-Arg, L-Asn, L-Glu, L-Gly, L-Pro, L-Asp and L-His (PubMed:18804547).
;Induces platelet aggregation in platelet-rich plasma, probably due to hydrogen peroxide production, since catalase inhibits aggregation effect (PubMed:18804547).
;Induces moderate mouse paw edema (PubMed:18804547).
;Induces apoptosis and shows cytotoxicity against several cancer cell lines, which is inhibited by catalase (PubMed:18804547, PubMed:21300133).
;Shows hemolytic activity and antibacterial activities against both Gram-positive and Gram-negative bacteria (PubMed:21300133).
;Has parasiticidal activities against both trypanosomes and leishmania, as a result of enzyme-catalyzed hydrogen peroxide production (PubMed:21300133).
;Unlike other snake venom L-amino acid oxidases, does not induce hemorrhage (with 50 ug of enzyme) (PubMed:18804547).
>sp|P0CC17|OXLA_BOTAT_L-amino-acid_oxidase_OS_Bothrops_atrox_OX_8725_PE_1_SV_2
MNVFFTFSLLFLAALGSCADDRNP-----------------LEECFRETD-----------YEEFLEIAKNGLS---------------TTSNPKRVVIVGAGMSGLSAAYVLANAGHQVTVLEASERAGGRVKTYRN-EKEGWYANLGPMRLP---------EKHRIVREYIRKFDLQLNEFSQENENAWY--FIKNIRKRVGEVNK-------DPG---VLEYPVKPSEVGKSAGQLYEESLQKAVEELRRTN----CSYMLNKYDTYSTKEYLLK----EG---NLSPGAVDMIGDLLNEDSGYYVSFIESLKHDDIFAYEKRFDEI-----------VGGMDKLP----TSMYQAIQEKVHLN------ARVIKIQQ-DVKEVTVTYQ-TSEKETLSVTADYVIVCTTSRAARRIKFEPPLPPKKAHALRSVHYRSGTKIFLTCTKKFWEDD--GIHGGKSTTDLPSRFIYYPNHN-----FPNGVGVIIAYGIGDDANYFQALDFEDCGDIVINDLSLIHQLPKE--------------EIQAICRPSMIQRWSLDKYAMGGITTFTPYQFQHFSEALTAPVDRIYFAGEYTAQAHGWIDSTIKSGLRAARDVNRASEIKK-----------
>L.ruber_Gene.23011_L_ruber_3399_g.23011_m.23011
--------MDKLEASAIVEDMSEPPYMHIPFLHIVAGAKTRLQALKGETIGLDPIQQDDVFKKFFMNIAQSGLEYEYKTMIGEPATPHTKTKYSKKVLVLGAGASGLVAAYELAQAGHNVTLIERQERPGGRIKTIRTPFAEGLHVDVGAMRLPGDGSDTPGMPSHWLTDFYIKLFKIPCKPFYTTNKKCYYNLYGKNVKMEEWDANKTKWCKKFWPGWDKHLSPEAK--ERIKGLDDMFEETMKPVTEELMNDHSEEGWKKWVKKWSVISLAEFLRSDQYPEVNPLNLRPWPEPAI-------SGYTVS--EYGKLLNASLVEVLRDLIGDWWRDPEHTPVDGMDTLPKAFVKPNLDGWNHEVHLDDNIHYGLEVTTIDHTDKKQVTVEARNTATGHNKKFTGDAVIVTFPLTILRQIRFKPELSLDKQKAIADITYLASTKIALQCKTKFWQNGKYGIKGGHSITNLPVGQVFYPDYPGDKTDDPEHRGVLLTYNWTQDG------------------LILGSQPEKEAVASAVKQIKMIHPEIETEFEVGMSQSWYSDPTAQGCCAQLKPNEYNNNMAVLFKPEHPVYLAGEAISWSNGWIQGALESGLRAAYQFYSNNELEAMREHAGEGPAP
