# Supplementary material for: Investigation of Peptide Toxin Diversity in Ribbon Worms (Nemertea) Using a Transcriptomic Approach
Source: Toxins (Basel). 2022 Aug 8;14(8):542. doi: 10.3390/toxins14080542 (PMC9415933; doi:10.3390/toxins14080542)
Supplement: Supplementary file 1 [file toxins-14-00542-s001.zip › Supplementary File S3. Alignments of putative toxins protein sequences/Enzymes_OXLA_BOTPC.fas]

;L-amino acid oxidase · Bothrops pictus (Desert lancehead) · EC:1.4.3.2 · 498 amino acids · Evidence at protein level · Annotation score:5/5
;Catalyzes an oxidative deamination of predominantly hydrophobic and aromatic L-amino acids, thus producing hydrogen peroxide that may contribute to the diverse toxic effects of this enzyme (By similarity).
;This enyzme shows activity on L-Leu (PubMed:29024770).
;This enzyme inhibits platelet aggregation in human platelet rich plasma induced by ADP (IC50=3.2 mg/mL), and shows antibacterial activities on both Gram-positive and Gram-negative bacteria (P.aeruginosa, V.cholerae, S.aureus, E.faecalis and E.coli) (PubMed:29024770).
;These two effects are due to hydrogen peroxide, since they are inhibited by catalase (PubMed:29024770).
;It also induces edema in mouse paw pads but does not show hemolytic activity (PubMed:29024770).
;This protein may also have activities in hemorrhage, and apoptosis (By similarity).
>sp|X2L4E2|OXLA_BOTPC_L-amino_acid_oxidase_(Fragment)_OS_Bothrops_pictus_OX_133440_PE_1_SV_1
SLLFLAAVGSCADDRNPLEECFRETDYEEFLEIAKNGLSTTSNPKRVVIVGAGMSGLSAAYVLANAGHQVTVLEASERAGGRVKTYRNE-KEGWYANLGPMRLPEK---------HRIVREYIKKFDLRLNEFSQENENAWYFLQNIKKRVREVNKD---------PGVLEYPVKPSEVG-KSAGQLYEESLRKAVEELRRTNCSY----MLNKYDTYSTKEYL-------LKEGNLSPGAVDMIGDLLNEDSGYYV--SFIESLKHDDIFA--YEKRFDEIVGGMDKLPTSMYQA----------IQEKVHLNARVIEIQQDVKEV--TVTYQTSQKETLSVTADYVIVCTTSRAARRITFEPPLPPKKAHALLSVHYRSGTKIFLTCTKKFWEDD--GIHGGKSTTDLPSRFIYYPNH----NFPNGVGVIIAYGIGDDANYFQALDFEDCGDIVINDLSLIHQLPKEEIQAICRPSMIQRWSLDNYAMGGITTFTPYHFQHFSEALTAPVDRIYFAGEYTAQAHGWIDSTIKSGLRAATDVNRASENK------------
>L.sanguineus_Gene.16674_L_sanguineus_3842_g.16674_m.16674
STLF------------PYTTLFRSV---------------------------------AAYELAQAGHKVTLIERQERPGGRIKTIRTPFADGLHVDVGAMRLPGDGSDTPGMPSHWLTDYYIKLFKIPIKPFFTSNKKCYFNLYGENVKMEDWDKDKSHWCTKFYPGWDKHLSADSKATIRGLEGLFDETVKPVTHELMEDHSEAGWKKWVKKWSAISLAEFLRTDQYPEVNPQNLRPWPEEAITGYAVSHYGKLLNASLVEVLR--DIIGDWWSDPEHTPVDGMDTLPKAFVKPNLNGWNHEVHLDDNIHYGLEVKTIDHTVKGTVKVIARNTATGNTKEFSGDAVIVTFPLTILRQITFKPGLTLEKQKAIADITYLASTKVALQCKTKFWQNEKYGIQGGHSITNLPIGQIFYSDYPGAKDDPNHRGILLTYNWTQDGLILGSQPEKEAVASAVEQIKKLHPEIEKEFEV----GMSQSWYSDPTAQGCCAQLKPNEYNNNMAILFQPEHPVYLAGEAISWSNGWIQGALESGLRAAYQFYSHNELEAMAEHAGEGPKP
