# Supplementary material for: Investigation of Peptide Toxin Diversity in Ribbon Worms (Nemertea) Using a Transcriptomic Approach
Source: Toxins (Basel). 2022 Aug 8;14(8):542. doi: 10.3390/toxins14080542 (PMC9415933; doi:10.3390/toxins14080542)
Supplement: Supplementary file 1 [file toxins-14-00542-s001.zip › Supplementary File S3. Alignments of putative toxins protein sequences/Enzymes_OXLA_CALRH.fas]

;L-amino-acid oxidase · Calloselasma rhodostoma (Malayan pit viper) (Agkistrodon rhodostoma) · EC:1.4.3.2 · 516 amino acids · Evidence at protein level · Annotation score:5/5
;Catalyzes an oxidative deamination of predominantly hydrophobic and aromatic L-amino acids, thus producing hydrogen peroxide that may contribute to the diverse toxic effects of this enzyme (PubMed:11248687, PubMed:8080286).
;Shows high affinity for L-Phe, L-Trp, L-Met, L-Leu, and L-Ile, moderate affinity for L-Arg, L-Asp, and L-His, and very low affinity for L-Gln, L-Lys, and L-Ala (PubMed:8080286).
;Also shows high activity on L-norleucine (L-2-aminohexanoate), and L-norvaline (L-2-aminopentanoate) and a weak activity on L-ornithine and L-aminobutyric acid (PubMed:8080286).
;Also exhibits diverse biological activities, such as hemorrhage, hemolysis, edema, apoptosis of vascular endothelial cells or tumor cell lines, and antiparasitic activities, as well as regulation of platelet aggregation (By similarity).
;Its effect on platelets is controversial, since it either induces aggregation or inhibits agonist-induced aggregation. These different effects are probably due to different experimental conditions (By similarity).
;A possible explanation of high efficacy it that LAAO may bind to target cells through its sialylated glycan moiety that would bind to sialic acid-binding lectins (siglec) on target cells (PubMed:11453999).
;This interaction may result in production of locally high concentrations of hydrogen peroxide in or near the binding interface, leading, in turn to oxidative damage of the siglec or another adjacent cell structural elements (PubMed:11453999).
>sp|P81382|OXLA_CALRH_L-amino-acid_oxidase_OS_Calloselasma_rhodostoma_OX_8717_PE_1_SV_2
--------------------------------MNVFFMFSLLFL-----AALGSCADDRNPLAECFQENDY-EEFLEIARNGLK---------------ATSNPKHVVIVGAGMAGLSAAYVLAGAGHQVTVLEASERPGGRVRTYRNEEAG-WYANLGPMRLP---------EKHRIVREYIRKFDLRLNEFSQENDNAWYFIKNIRKKVGEVKKDPGLLKYPVKP-------SEAGKSAGQLYEESLG---KVVEELKRTN-----------CSYILNKYDTYSTKEYLIKEGDLSPG--------AVDMIGDLLNEDSGYYVSFIESLKHDDIFAYEKRFDEIVDGMDKLPTAMYR----------DIQDKVHFNAQVIKIQQND-QKVTVVY-ETLSKETPSVTADYVIVCTTSRAVRLIKFNPPLLPKKAHALRSVHYRSGTKIFLTCTTKFWE--DDGIHGGKSTTDLPSRFIYYPNHN----FTNGVGVIIAYGIGDDANFFQALDFKDCADIVFNDLSLIHQLPKKDIQSFCYPSVIQKWSLDKYAMGGITTFTPYQFQHFSDPLTASQGRIYFAGEYTAQAHGWIDSTIKSGLRAARDVN----------LASENPSGIHLSNDNEL
>L.long_Gene.48707_l_long5836_g.48707_m.48707
CVENILHFPFDFDLWAFGASSVEE--REFVGDMAEPPYMHLPFLHIVNDAKIRLQALKGEKLDPVQQDDVYKKFFMNIAQFGLDYEYKKMIGGSAVHHTKTKYAKEVLVLGAGASGLVAAYELAQAGHKVTLIERQERPGGRIKTIRTPFAEGLHVDVGAMRLPGDGSDAPGMPSHWLTDFYIKLFKIPCKPFFTSNEKCYFNLYGHTVRMEEWSKDKNYWCTKFWPGWDKHLTTEAKKEIKGLDELFQETMKPVTEELMNDHTEEGWKRWVKKWSVISLAEFLRSDQYPEVNPLMLRPWPEPAITGYTVSQYGKLLN------VSLVEVLRDLIGDWWHDPEHTPVDGMDTLPKAFVKPNLHGWNHDVHLDDNIHYGLEVNTVDHSEKNIVKVRARNTATGHTKEFCGDAVIVTFPLTILRQIKFHPSLTLDKQKAIADITYLASTKIALQCKTKFWQNEKYGIKGGHSITNLPVGQVFYSDYPGAKDDPNHRGLLLTYNWTQDGLILGSQPEKEAVASAVEQIKKIHP----EIETEFEVGMSQSWYSDPTAQGCCAQLKPNEYNNNMAILFKPEHPVYLAGEAISWSNGWIQGALESGHRAAYQFYSYNELEALREHAGEGPEP---------
>N.geniculatus_Gene.46686_N_geniculatus_7256_g.46686_m.46686
--------------MGQAESNVNENTDCSVGTMTEPPYMHNPFLHIINGAQVRLQAKKGETPDPVQQDDIFKTFFMDIANYGLDYEYKKQTHQRYAPHTKTKYPRNVLVLGAGAAGLVSAYELAQAGHRVTIIERQERPGGRIKTVRSPFADGLHVDVGAMRLPGTGQDIPGMPCHWLTDFYLKLFKIPCQPFYTSNDNCFYNMYGHTVKIKEWKDNPRKYCNEFWPGWDAHLSGEAKEKIHGIRKMFDLTIEPVVEELLQDHTEEGWKKWVKKWSVISLAQFLRSDAYQEQNPMDIRPWPEAAISGYTVSEYGKLLN------ASLVEVLRELIGDWWLDPMHTPVDGMDTLPKAFVKPNKDGWNHDVHLEDIIHYGLEVTTIDHSD-NKAKILARNTATGHIKEFTGDAVIVTFPLTVLRQIHFKPGLTLEKQKAIADITYVPSTKIALQCKTKFWQTGDYDIKGGHTTTNLPIGKIFYSDYPGAKDNPNHRGLLLTYNWTQDGLILGSQPEKEAVASAVEQIKLIHP----EIEKEFEVGMSQSWYSDPTAQGCCAMLEPNEYNNNMAILFKPEHPVYLAGEAISWSNGWIQGALESGHRAAYQFYAWNELEAMRDQAGEGPAP---------
>R.occultus_Gene.28153_R_occultus_4706_g.28153_m.28153
--------------MGLGASTVDE--SACVGDMAEPPYMHIPFLHLVVGAKARLQALEGEKLDPVQQDDVYKKFFMNIAQFGLDYEYKKLIGGSAVPHTKTKYPKEILVLGAGASGLVAAYELAQAGHKVTLIERQERPGGRIKTIRTPFAEGLHVDVGAMRLPGDGSDKPGMPSHWLTDFYIKLFKIPCKPFYTSNEKCYFNLYGHNVRMEDWNKDKNYWCTKFWPGWDKNLSDEAKETIQGLDEMFQETMKPVTEELISDHSEEGWKRWVKKWSVISLAEFLRSDQYPEANPLKLRPWPEPAIAGYTVSQYGKLLN------ASLVEVLRDLIGDWWRDAEHTPVDGMDTLPKAFVKPNLHGWNHDVHLDDNIHYGLEVNTIDHTDKNIVKVRARNTATGHTKEFCGDAVIVTFPLTILRQIKFNPGLTLDKQKAIADITYLASTKIALQCKTKFWQNGKYGIKGGHSITNLPVGQIFYSDYPGAKDDPNHRGLLLTYNWTQDGLILGSQPEKEAVASAVEQIKKIHP----EIETEFEVGMSKSWYSDPTAQGCCAQLKPNEYNNNMAILFKPEHPVYLAGEAISWSNGWIQGALESGHRAAYQFYSYNELEAMREHAGEGPEP---------
