# Supplementary material for: Investigation of Peptide Toxin Diversity in Ribbon Worms (Nemertea) Using a Transcriptomic Approach
Source: Toxins (Basel). 2022 Aug 8;14(8):542. doi: 10.3390/toxins14080542 (PMC9415933; doi:10.3390/toxins14080542)
Supplement: Supplementary file 1 [file toxins-14-00542-s001.zip › Supplementary File S3. Alignments of putative toxins protein sequences/Enzymes_OXLA_CROAT.fas]

;L-amino-acid oxidase apoxin-1 · Crotalus atrox (Western diamondback rattlesnake) · EC:1.4.3.2 · 516 amino acids · Evidence at protein level · Annotation score:5/5
;Catalyzes an oxidative deamination of predominantly hydrophobic and aromatic L-amino acids, thus producing hydrogen peroxide that may contribute to the diverse toxic effects of this enzyme (PubMed:10727211, PubMed:9083096).
;Shows activity on L-Leu (PubMed:10727211, PubMed:9083096).
;Exhibits diverse biological activities, such as hemolysis, edema, antibacterial and antiparasitic activities, as well as regulation of platelet aggregation. Effects of snake L-amino oxidases on platelets are controversial, since they either induce aggregation or inhibit agonist-induced aggregation. These different effects are probably due to different experimental conditions (By similarity).
;In addition, this protein induces hemorrhage and apoptosis
>sp|P56742|OXLA_CROAT_L-amino-acid_oxidase_apoxin-1_OS_Crotalus_atrox_OX_8730_PE_1_SV_2
MNVFFMFSLLFLAALGSCAHDRNPLEECFRETDYEEFLEIAKNG---LTATSNPKRVVIVGAGMAGLSAAYVLAGAGHQVTVLEASERVGGRVRTYRKKD---WYANLGPMRLP---------TKHRIVREYIKKFDLKLNEFSQENENAWYFIKNIRKRVREVKNNPGLLEYPVKPSEEGKSAAQLYVESLRKVVKELKRTNCKYILDKYDTYSTKEYLLKEGNLSPGAVDMIGDLLNEDSGYYVSFIESLKHDDIFGYEKRFDEIVGGMDQLPTSMYEAIKEKVQVHFNARVIEIQQNDREATVTYQTSANEMSSVTADYVIVCTTSRAARRIKFEPPLPPKKAHALRSVHYRSGTKIFLTCKKKFWEDDGIRGGKSTTDLPSRFIYYPNHNFTSGVGVIIAYGIGDDANFFQALDFKDCADIVINDLSLIHQLPKEDIQTFCRPSMIQRWSLDKYAMGGITTFTPYQFQHFSEALTAPFKRIYFAGEYTAQFHGWIDSTIKSGLTAARDVNRASENPSGIHLSNDNEF
>C.hong_Gene.29350_c_hong_19924_g.29350_m.29350
--------------------------------QYKKEKYGHVNGEDKYKKTSSPKHVIIVGAGAAGLVAAYELSQAGHVVTILEARNVVGGRIKTIRSTSRAELHAEAGAMRFPGNGVDDKPGCSHYVSDFYIKHFDLKTRPFSSYDENGTINLFN------------------------------------EKVKMKDYRDNAGFYCDKYFKG-----------------------------------------------------------------------------------------------WDANIPKEVTD--------------------------------------------------------IKSIEDLLERTIA-PVLN-----------------------------------------------------------------------------------------------------------------------------------------
