# Supplementary material for: Investigation of Peptide Toxin Diversity in Ribbon Worms (Nemertea) Using a Transcriptomic Approach
Source: Toxins (Basel). 2022 Aug 8;14(8):542. doi: 10.3390/toxins14080542 (PMC9415933; doi:10.3390/toxins14080542)
Supplement: Supplementary file 1 [file toxins-14-00542-s001.zip › Supplementary File S3. Alignments of putative toxins protein sequences/Enzymes_OXLA_MICMP.fas]

;L-amino acid oxidase · Micrurus mipartitus (Red-tailed coral snake) · EC:1.4.3.2 · 501 amino acids · Evidence at protein level · Annotation score:5/5
;Catalyzes an oxidative deamination of predominantly hydrophobic and aromatic L-amino acids, thus producing hydrogen peroxide that may contribute to the diverse toxic effects of this enzyme (PubMed:29900074, PubMed:31129208).
;Shows activity on L-Leu, L-Trp, and L-Tyr (PubMed:29900074, PubMed:31129208).
;Is not active on L-His, L-Ser, L-Arg, L-Ala, L-Glu, L-Cys,L-Lys, L-Val, L-Ile, and L-Thr (PubMed:29900074).
;Induces apoptosis in Jurkat cells through a hydrogen peroxide-mediated signaling pathway dependent mostly on CASPASE-3 pathway (PubMed:31129208).
;Remarkably, does no induce toxic effect on peripheral blood lymphocytes (PubMed:31129208).
;Also exhibits diverse biological activities, such as hemorrhage, hemolysis, edema, and antiparasitic activities, as well as regulation of platelet aggregation (By similarity).
;Its effect on platelets is controversial, since it either induces aggregation or inhibits agonist-induced aggregation. These different effects are probably due to different experimental conditions (By similarity).
;Shows antibacterial activity against S.aureus, but not against E.coli (PubMed:29900074).
>sp|A0A2U8QPE6|OXLA_MICMP_L-amino_acid_oxidase_OS_Micrurus_mipartitus_OX_430902_PE_1_SV_1
MNVFFMFSLVFLAAFG-SCADDTRPLGECFREADYEEFLEIARNG---LKKTSNPKHVVVVGAGMSGLSAAYVLAKAGHKVTLLEASEGVGGRVKTYRNKQEGWYINLGPMRLPERHRIVREYIRKFHLPLSEFVQENENTWYYIKNIRKRVSEVKKNPDLFEYPVNPSEKGKSASQLYQESLEKVIDELKRTNCNHILNKYDTYSTKEYLIKEGNLSPGAVDMIGDLLNEDSSFYLSFIESLKSDDIFSYEKRFDEIVGGFDQLPISMYQAIAEMVHLNAQVIKIQHNAKKVIVTYQTPAKTLPSVTADYVIVCSTSRAARHIRFQPPLPTNKARALRSIHYRSAIKIFLTCTKRFWEADGIHGGKSTTDLPSRFIYYFNQNFTNGIGVIMAYVLADDAKFFQPHDLKTNADIVINDLSLIHQLPKEEIQALCRPSWIQKWSLDKYAMGSITSFTPYQFLDYFEIAAAPVGRIHFAGEYTAKHHGWIDSTIKSGLRAARDVNRA
>Gene.138452_csim_minion_54012_g.138452_m.138452
MTEMKDKQLRLQDDLYRSQMKNIMNYGLHY---QYKKEKYGHVNGEDKYKKTSSPKHVIIVGAGAAGLVAAYELSQAGHVVTILEARNVVGGRIKTIR--------------STTRAELHAEAQTYSHLAVIIPVGYDQ*-----------------------------------------------------------------------------------------------------------------------------------------------------------------------------------------------------------------------------------------------------------------------------------------------------------------------------------------------------------------------------
