# Supplementary material for: Investigation of Peptide Toxin Diversity in Ribbon Worms (Nemertea) Using a Transcriptomic Approach
Source: Toxins (Basel). 2022 Aug 8;14(8):542. doi: 10.3390/toxins14080542 (PMC9415933; doi:10.3390/toxins14080542)
Supplement: Supplementary file 1 [file toxins-14-00542-s001.zip › Supplementary File S3. Alignments of putative toxins protein sequences/Enzymes_OXLA_VIPAA.fas]

;L-amino-acid oxidase · Vipera ammodytes ammodytes (Western sand viper) · EC:1.4.3.2 · 484 amino acids · Evidence at protein level · Annotation score:5/5
;Catalyzes an oxidative deamination of predominantly hydrophobic and aromatic L-amino acids, thus producing hydrogen peroxide that may contribute to the diverse toxic effects of this enzyme. Exhibits diverse biological activities, such as hemorrhage, hemolysis, edema, apoptosis of vascular endothelial cells or tumor cell lines, antibacterial and antiparasitic activities, as well as regulation of platelet aggregation. Effects of snake L-amino oxidases on platelets are controversial, since they either induce aggregation or inhibit agonist-induced aggregation. These different effects are probably due to different experimental conditions.
>sp|P0DI84|OXLA_VIPAA_L-amino-acid_oxidase_OS_Vipera_ammodytes_ammodytes_OX_8705_PE_1_SV_1
------------------------------------------------------------------------------------------------DRNPLEECFRETD---YEEFLEIARNGL---------KK------TSNPKHVVVVGAGMSGLSAAYVLAGAGHKVTVLEASERAGGRVRTHRN-SKEGWYANLGPMRIP---------EKHRIVREYIRKFGLNLNEFSQENDNAWYFIKNIRKRVGEVNKDPGLLKYPVKP----------SEEGKSAGQLYEESLG----SAVKDLKRT-------NCSYILN--------KYDTYSTKEYLIKEGNLSPGAVDMIGDLLNEDSGYYVSFIESLKHDDIFAYEKRFDEIVGGMDQLP-TSMYRAIE--------EKVKFN----ARVIKIQQNANQVTVT-YQTPEKDTSSNTADYVIVCTTSRAARRIQFEPPLPPKKQHALRSVHYRSGTKIFLTCSSKFWED--DGIHGG-KSTTDLPSRFIYYPNHNFSTG----VGVIIAYGIGDDANFFQALKFKDCADIVFNDLSLIHQLPKEEIQSFCYPSMIQKWSLDKYAMGAITTFTPYQFQRFSEALTAPQGRIFFAGEYTAEAHGWIDSTIKSGLTAARDVNRASEQ----------
>B.unicolor_Gene.49406_B_unicolor_6706_g.49406_m.49406
PDTAAEFGLIPINCDLVDCTTIQRVCWVNHSSWHKNASNHGIRPNSAAVSGGYGSRTHFFQKSHLNSLSLLACKKMDAPYMQNPFLNMIQSSKKEYDENPAKEGPVQQDDLFKKFFIEILLFGLDYEYQKQIGKKPVPYRRTSNKKTVVVLGAGAAGLSAAYELAQVGHEVIIIEREGRVGGRIKTIRKPFAEGLHAEVGAMRFPGDGSGTPGQPSHFMADFYIKQFKIPIKPFITSNDECYYNIFGDNIKIKDWNADPGKYCSRYWPGWDANLTPEAKVKVKGIDQLLEYTLDPVKNELLKDLTAKGWQDWIKKWSVISLGDFLRSDQYQDENPMKLRPWTEAALSAYKTAKYGKYLDE------SVVNSLRGSLGQWYKDPMHTPVDGMDALAKAFMKPNIHGWNHDVYLENNIFYGVEAKRVSHSPD---GVIVTGYNTATGKEWATKGDAVIVTFPLTILRHIKFEPPLSLDKQKAIEDVAYLPSSKVALQCRTKFWELPKYGIKGGGHSNTNLSVGTVYYLDNSESSGPPNKRGLLLCYNAQQDS---LILGSQSEREAVASAVAQIESLHPEISEEFEVG-VAQSWFSDPTAMGCCATLEAHDYLNDIIALFKPEHPIYLAGEAISWSSGWIEGALESGIRAAYQFYAKNEGETLSETCNMT
