# Supplementary material for: Investigation of Peptide Toxin Diversity in Ribbon Worms (Nemertea) Using a Transcriptomic Approach
Source: Toxins (Basel). 2022 Aug 8;14(8):542. doi: 10.3390/toxins14080542 (PMC9415933; doi:10.3390/toxins14080542)
Supplement: Supplementary file 1 [file toxins-14-00542-s001.zip › Supplementary File S3. Alignments of putative toxins protein sequences/Enzymes_PA2_CONGI.fas]

;Phospholipase A2 A2-actitoxin-Cgg2a · Condylactis gigantea (Giant Caribbean anemone) (Condylactis passiflora) · EC:3.1.1.4 · 119 amino acids · Evidence at protein level · Annotation score:5/5
;Sea anemone phospholipase A2 (PLA2). When incubated with plasma, this protein shows a moderate anticoagulant activity (0.15 ug of enzyme/200 uL of plasma), inhibiting clotting induced by thrombin. This enzyme also induces myotoxicity, and edema. PLA2 catalyzes the calcium-dependent hydrolysis of the 2-acyl groups in 3-sn-phosphoglycerides.
>sp|D2X8K2|PA2_CONGI_Phospholipase_A2_A2-actitoxin-Cgg2a_OS_Condylactis_gigantea_OX_47073_PE_1_SV_1
---------------------------------------GVWQFAYMIAKYTGRNPLDYWGYGCWCGLGGKGNPVDAVDRCCYVHDVCYNSITQGPRPTCSRIAPYHKNYYFTG--KKCS-----------TGWLTSKCGRAICACDIAAVKCFRRN--HFNKKYRLYKKNIC-------------------
>C.sim_Gene.437846_csim_minion_282313_g.437846_m.437846
MYKFNIRESSQNSVKRNTMDCNFWFVLILFSVFLHNNFAADWQLKELISCGTSLLPTQINGYGCWCGSNGEGNAIDPIDSCCMERKACLEQVTS-----CYLVEHIHTAEYETTSCTKCVDAENYNPANYMTKMASPDCRFAICECDTTAVKCIKKATTSFSASSTITSKTVCKSLVPWEFDSPHFVDDMFH
