# Supplementary material for: Investigation of Peptide Toxin Diversity in Ribbon Worms (Nemertea) Using a Transcriptomic Approach
Source: Toxins (Basel). 2022 Aug 8;14(8):542. doi: 10.3390/toxins14080542 (PMC9415933; doi:10.3390/toxins14080542)
Supplement: Supplementary file 1 [file toxins-14-00542-s001.zip › Supplementary File S3. Alignments of putative toxins protein sequences/Enzymes_PA2_SCOVI.fas]

;Phospholipase A2 Scol/Pla · Scolopendra viridis (Giant centipede) · EC:3.1.1.4 · 147 amino acids · Evidence at protein level · Annotation score:4/5
;PLA2 catalyzes the calcium-dependent hydrolysis of the 2-acyl groups in 3-sn-phosphoglycerides.
>sp|C1JAR9|PA2_SCOVI_Phospholipase_A2_Scol/Pla_OS_Scolopendra_viridis_OX_118503_PE_1_SV_1
MSSKIPLLFIISFGLYVSTTNSSPIERRSLWNFFFMTFIGGKRAPWKYDGYGNHCGIGGKGSPVDSIDRCCQVHDRCYHEVNENECG-SYKRNVKFIDYDWYMQDKQIVCDT--TDTVCAQAICKCDKDIVECLNQNDKDYNPKYN---------------KAIG-
>T.poly_Gene.11763_r_3435_g.11763_m.11763
-----MTLFSTFVILALNTFAVIRLSEQSLLEFGIMLQKTTHRNPFDFNNYGNWCGIGGKGKTVDEIDKCCKAHDKCYGDLQRSSCTASTSLLIYFINYEYRITKRGIKCNRNKTWKKCRRGLCQCDKACAECFGKWNKDYN-KVNHHGKRALDDDLKRRSKAHVL
