# Supplementary material for: Investigation of Peptide Toxin Diversity in Ribbon Worms (Nemertea) Using a Transcriptomic Approach
Source: Toxins (Basel). 2022 Aug 8;14(8):542. doi: 10.3390/toxins14080542 (PMC9415933; doi:10.3390/toxins14080542)
Supplement: Supplementary file 1 [file toxins-14-00542-s001.zip › Supplementary File S3. Alignments of putative toxins protein sequences/Enzymes_PA2_URTCR.fas]

;Phospholipase A2 A2-actitoxin-Ucs2a · Urticina crassicornis (Mottled anemone) (Tealia crassicornis) · EC:3.1.1.4 · 155 amino acids · Evidence at protein level · Annotation score:4/5
;PLA2 catalyzes the calcium-dependent hydrolysis of the 2-acyl groups in 3-sn-phosphoglycerides.
>sp|A7LCJ2|PA2_URTCR_Phospholipase_A2_A2-actitoxin-Ucs2a_OS_Urticina_crassicornis_OX_45621_PE_1_SV_1
-MKNNIILVILLGISVFVDCLPLNDQEEDKSLNAQESEVSAVQKRDILQFSGMIRCATGRSAWKYFNYGNWCGWGGSGTAVDGVDSCCRSHDWCYKRHD-SCYPKIIPYIASTSGSHPSCS------ITCH--SANNRCQRD-VCNCDKVAAECFARNTYHPNNKH------------------------------------------
>T.poly_Gene.36857_r_19278_g.36857_m.36857
MIKYLAILCVLA----AVIEL---------------SEQ------NIFQFGVMILYSTNMSPFKFNKYGNWCGRGGGGATVDRIDNCCKVHDKCYDRLKRVCKVSAVFYTATYRMRLRGGS------ITCNKNSWLLRKCKDGLCKCDRAAAYCFKRYKRYYNNNHHHGKRDLTDVINT-----------------------------
>H.ijimai_Gene.59761_h_ijimai_28983_g.59761_m.59761
----MERMKLLDSKIKYVCLIILTLSCVDMGLGKSVSRR------RLDQLAEMLLLKTGRQPMDFNDYGNWCGFGGDGQTLNPIDNCCKIHDLCYARLRRTTCKHVINVLPYVSKYQWLTSNEEQNQIKCT---DTNQCQLD-ICNCDRDISNCLAENLHHYDAKFK-SKSWVTYITDTAIELWIKTGTLPAYFNELMVKFGFSSYLG
