# Supplementary material for: Investigation of Peptide Toxin Diversity in Ribbon Worms (Nemertea) Using a Transcriptomic Approach
Source: Toxins (Basel). 2022 Aug 8;14(8):542. doi: 10.3390/toxins14080542 (PMC9415933; doi:10.3390/toxins14080542)
Supplement: Supplementary file 1 [file toxins-14-00542-s001.zip › Supplementary File S3. Alignments of putative toxins protein sequences/Enzymes_PA2_XYLAI.fas]

;Phospholipase A(2) · Xylocopa appendiculata circumvolans (Japanese carpenter bee) · EC:3.1.1.4 · Gene: PLA2 · 179 amino acids · Evidence at protein level · Annotation score:4/5
;PLA2 catalyzes the calcium-dependent hydrolysis of the 2-acyl groups in 3-sn-phosphoglycerides.
>sp|I7GQA7|PA2_XYLAI_Phospholipase_A(2)_OS_Xylocopa_appendiculata_circumvolans_OX_135722_GN_PLA2_PE_1_SV_1
--------------------MHALRSSVLALWLCLHVSVRAWMTYRSANG----------LDEYEPE--------------------------------------------------DRIIFVGTKWCGNGNVAEGPEDLG--SLKETDACCREHDMCPDLIEAGQSKHGLTNTASYTRLNCACDEKFYNCLKNSSETGSGAVRFTYFTLLGTMCYRNEHPLICVKKGWFSCSKYELDQSQPKRYQWFDVSSNFAFPRMLT
>R.occultus_Gene.58712_R_occultus_19007_g.58712_m.58712
MTCLFDLVDDTEDAEAAAKTTARTIRTFISTWIWVILSSMPGMCSSSETGTTTKIERHVMLPEAQKERLRSRRWDDKRDLMLAKRLFIGDWYNTVTDTVSSMFDKVLDEAKIVAQSLTHGIYPGTKWCGKGNIAANYDDLGTGSKRKADICCREHDHCPSSIPSGNTQDGVTNNMLYTMSACSCDEKFRDCLKGNDDFTSNAIGTAFFTVLK-------------------------------------------------
