# Supplementary material for: Investigation of Peptide Toxin Diversity in Ribbon Worms (Nemertea) Using a Transcriptomic Approach
Source: Toxins (Basel). 2022 Aug 8;14(8):542. doi: 10.3390/toxins14080542 (PMC9415933; doi:10.3390/toxins14080542)
Supplement: Supplementary file 1 [file toxins-14-00542-s001.zip › Supplementary File S3. Alignments of putative toxins protein sequences/Enzymes_PA21_SCODE.fas]

;Phospholipase A2 SSD387 · Scolopendra dehaani (Thai centipede) (Scolopendra subspinipes dehaani) · EC:3.1.1.4 · 147 amino acids · Evidence at protein level · Annotation score:4/5
;PLA2 catalyzes the calcium-dependent hydrolysis of the 2-acyl groups in 3-sn-phosphoglycerides.
>sp|P0DPT7|PA21_SCODE_Phospholipase_A2_SSD387_OS_Scolopendra_dehaani_OX_2609776_PE_1_SV_1
------------------------------MSPKFLLFSIIAVWSCAAAIEALFIQPRSLANFLSMTLTAA-KRSPQEYDGYGNYCGWGGEGTPVDSIDRCCQVHDNCYGTVNENECGHYIRN-----VKLIDYDWHMEGTEIVC--DPKDDACGRALCKCDKDIIDCFNENDKDYNPEYNKVIG----------------------------------------------------------------------------------------------------------------------------
>C.hong_Gene.24117_c_hong_13701_g.24117_m.24117
--------------------------------MKQLIIIIA--AFTVAQCLSLH--KRRLDQFATLISRFT-GQGAKDYNNYGSYCGPGGSGTPVDEIDTCCQIHDYCYDDLNQRECKHFS----FSKPYLTKYNYTVTENDIIVCHDKNTDPCAYALCTCDKNAVYCFTAHADKWDPQHKLSGTSTLLLDLIIDLHQNGVVD---------------------------------KMSSLWDAVKGSFS-KESLDAVSQ-------------------------------KMKDWFSLPMDSIFG---
>C.sim_Gene.441169_csim_minion_286288_g.441169_m.441169
--------------------------------MNLLVIWFVLPAFVYSKTLSLQ--KRRLDQFGHMIKAVT-GLDATNFNNYGSYCGLGGSGVPVDEVDKCCQTHDNCYERIRKSTCEHWT----QTKTYLTEYQWTYDNNEVKCENDPDKNRCAFDLCHCDKGIATCLNEHKDDYDIKYKKQGIGQEVLDGAVNLLENGWGA---------------------------------EMSKFHDKVKNSMSEKEFESFKNK-------------------------------ARKFFNLFPKDAIYGK--
>T.poly_Gene.34244_r_16760_g.34244_m.34244
-------------------------MFLKEFAVCILMFCSVSTSRVYKKDGSLLSERRSIPNFAELTASYT-GRNPTDFNGYGNWCGIGGEGEPVDNIDKCCRTHDHCYGKLRENQCKQSSSLEIWKLPYLHSYALKTIDGNLVCDDDKN-DSCGAALCKCDYTVVLCYKEHISEFDSSNNKSGTQYWLTR---------------------------------------------KLWSVWSTVFGKRRNKASR------------------------------------------------------
>B.unicolor_Gene.124081_B_unicolor_46290_g.124081_m.124081
RMISPTSLGTFLRIWTSVKSSEVNARMTVCRTVDPRVFILLVLLAPLALGDALAHQRRNAYNMGSMIKHTVTAFEPEAVNNYGHYCGIGGGGTPVDEIDTCCMHHDNCYGRFQANTACSEYS------TYTSFYTWDLKGSRIVC--AHTSDNCMFDVCECDRIYVECLVRNQNKYNKKNKSTSMMTSAADWIIGRFY---------------------------------------------------------------------------------------------------------------
>L.sanguineus_Gene.14943_L_sanguineus_3301_g.14943_m.14943
--------------------FAERADTVKMAAIRWIIIISLMVCYVSPKTIS----KRRLDNFAEMIAVQTKILEGSDLNGYGGWCGLGGSGEPKDDIDRCCMHHDHCYESIRKTVCKSLN----RAKVYTASYMWTYDEGVIICNEDPEKDACKPKLCGCDKDAVNCFTKYAHQYNKTLKSNDKITTTLDYFIRAYMKGEWIPQSVWTEFEDMWAKMETGKWEFIEKHIPEKYWGTLSMFLPEKFIPESVKEKLGLGEVGKVDEGDLGSGEMGTEMPGEDSAEVPKSLWTKFKDWAKGLKDEIQGKR*
