# Supplementary material for: Investigation of Peptide Toxin Diversity in Ribbon Worms (Nemertea) Using a Transcriptomic Approach
Source: Toxins (Basel). 2022 Aug 8;14(8):542. doi: 10.3390/toxins14080542 (PMC9415933; doi:10.3390/toxins14080542)
Supplement: Supplementary file 1 [file toxins-14-00542-s001.zip › Supplementary File S3. Alignments of putative toxins protein sequences/Enzymes_PA22_ACAPL.fas]

;Phospholipase A2 AP-PLA2-II · Acanthaster planci (Crown-of-thorns starfish) · EC:3.1.1.4 · 158 amino acids · Evidence at protein level · Annotation score:5/5
;Starfish phospholipase A2 (PLA2) that has hemorrhagic and capillary permeability-increasing activities and hence is considered to be deeply involved in the local inflammation. Shows hemolytic activity only in the presence of phosphatidylcholine (PC). PLA2 catalyzes the calcium-dependent hydrolysis of the 2-acyl groups in 3-sn-phosphoglycerides.
>sp|Q3C2C1|PA22_ACAPL_Phospholipase_A2_AP-PLA2-II_OS_Acanthaster_planci_OX_133434_PE_1_SV_1
MKTFLILAMAVALAKAQSTDEITNLVQFGKLVMCLGNIGYTEGLEYDGYGCFCGKGGKGTPVDATDRCCEVHDNCYGQAVEEGKCWSVETYGTTYWYDQSTSGSCSIRCWEEG-DYNSLVPRKACKAAICECDRKAAQCFADNRPTFNRKYLNYAKDTC-----------------------------------
>N.geniculatus_Gene.120949_N_geniculatus_33786_g.120949_m.120949
--------------------------------MCK--WHARSPLAKFRHGLTKG------PMLCLCRCCQTHDNCYAKMHKE-KVCSLYIHEYTAFYKYKPCSLCSPLSSYSGWIYKLLAASPRCRYRLCQCDSALARCVRKALPTFNPKYKNYNKKTCTHLKKWTDILTMSDDQWTNQQQTMKAHRLTYRGRH
