# Supplementary material for: Investigation of Peptide Toxin Diversity in Ribbon Worms (Nemertea) Using a Transcriptomic Approach
Source: Toxins (Basel). 2022 Aug 8;14(8):542. doi: 10.3390/toxins14080542 (PMC9415933; doi:10.3390/toxins14080542)
Supplement: Supplementary file 1 [file toxins-14-00542-s001.zip › Supplementary File S3. Alignments of putative toxins protein sequences/Enzymes_PA22_OXYSC.fas]

;Phospholipase A2 OS2 · Oxyuranus scutellatus scutellatus (Australian taipan) (Coastal taipan) · EC:3.1.1.4 · 146 amino acids · Evidence at protein level · Annotation score:5/5
;Snake venom phospholipase A2 (PLA2) that shows high presynaptic neurotoxicity in vertebrata that is independent of catalytic activity (PubMed:2544597, PubMed:10548416 and PubMed:16669624), as well as local myotoxicity when intramuscularly injected into mice (PubMed:16669624).
;Blocks acetylcholine release in Aplysia neurons (PubMed:8583413), and potentiates pro-inflammatory cellular signaling (PubMed:12782627).
;Potentiates glutamate excitoxicity when coinjected into brain of rats (PubMed:10548416).
;May act by binding in a calcium-dependent fashion and with high affinity to a neuronal-type (N-type) PLA2 receptor, and with very high affinity to a muscle-type (M-type) PLA2 receptor. In vitro, shows a high-specific activity on E.coli membranes and is more efficient on the anionic phospholipid POPG than on the anionic phospholipid POPS or the zwitterionic phospholipid POPC. Exerts catalytically-independent anti-HIV (IC50 is 35 nM) activity and catalytically-dependent antimalarial activity (IC50 is 3.1 nM when tested on P.falciparum grown in serum that contains lipoproteins). PLA2 catalyzes the calcium-dependent hydrolysis of the 2-acyl groups in 3-sn-phosphoglycerides.
>sp|Q45Z47|PA22_OXYSC_Phospholipase_A2_OS2_OS_Oxyuranus_scutellatus_scutellatus_OX_8667_PE_1_SV_2
MHPAHLLVLLAVCVSLLGASDIPPLPLNLAQFGFMIRCANGGSRSPLDYTDYGCYCGKGGRGTPVDDLDRCCQVHDECYGEA----EKRLGCSPFVTLYSWK--CYGKAPSCN--TKTDCQRFVCNCDAKAAECFARSPYQKKNWNINTKARCK
>T.poly_Gene.37234_r_19686_g.37234_m.37234
MELKLLMVILAFCIVDYSE-------QNTAQFALMIRHATG--RKAVDFNRYGNWCGIGGSGRTVDEIDKCCKIHDYCYSRAKDICNYRLRSSLYFTFYKWRKRSNGRAVCYKNFTRDRCRRYLCNCDRVCSACFRR-----WNHVHNRRLRG*
