# Supplementary material for: Investigation of Peptide Toxin Diversity in Ribbon Worms (Nemertea) Using a Transcriptomic Approach
Source: Toxins (Basel). 2022 Aug 8;14(8):542. doi: 10.3390/toxins14080542 (PMC9415933; doi:10.3390/toxins14080542)
Supplement: Supplementary file 1 [file toxins-14-00542-s001.zip › Supplementary File S3. Alignments of putative toxins protein sequences/Enzymes_PA23_HELSU.fas]

;Phospholipase A2 isozymes PA3A/PA3B/PA5 · Heloderma suspectum (Gila monster) · EC:3.1.1.4 · 143 amino acids · Evidence at protein level · ;Annotation score:3/5
;PLA2 catalyzes the calcium-dependent hydrolysis of the 2-acyl groups in 3-sn-phosphoglycerides.
>sp|P16354|PA23_HELSU_Phospholipase_A2_isozymes_PA3A/PA3B/PA5_OS_Heloderma_suspectum_OX_8554_PE_1_SV_3
-----------------------------------------------------------------------------------------------------------------------------------------------------------------------------------------------------GAFIMPGTLWCGAGNAASDYSQ---LGTEK--DTDMCCR-DHDHCENW-----ISALEYK--HGMRNYYPSTISHCDCDNQFRSCLMKLK--DGTADYVGQTYFNVLKIPCFELEEGEGCVDWNFWLECTESKIMPVAKLVSAAPYQAQAETQSGEGR----
>C.hamanako_Gene.30102_r_17363_g.30102_m.30102
--------------------------------------------------------------------------------------------------------------------PAYIRANCLRIVLAFVRTEIMRIAIVILSFLVLGTAAKKPMKP-----WKQPVTYEELKEQRSL-----------------FLGIWPGTKWCGLGTAAKDFDD---LIDGVGRDADMCCR-DHDHCPYH-----IGGFSSD--HGIFNWRPYTISHCDCDEKFNRCLSQNKDNDNIKSNIGELYFNILNVPCFRMD---GKIYRNSFPVGSNSTRLIAK*-----------------------
>C.sim_Gene.436441_csim_minion_280594_g.436441_m.436441
--------------------------------------------------------------------------------------------------------------------MKLIMA---RIILAVV----------IISIFTL-TEAIKPPKPNIPSNWKQPTCKSELNENRAL-----------------FYITWPGTLWCGPGDKADDYDH---LATGAGRPADICCR-DHDYCIDY-----ISAFETK--YGLFNWRPFTLSLCDCDIQFLNCMTNNQ--DLISTNIAELYFNIINVPCFRVNNNIGKLYFNKFTPTKKVWRDERRR*----------------------
>T.poly_Gene.9410_r_2486_g.9410_m.9410
--------------------------------------------MRDSKTFTYFSAIFACLIFSKEAHPRPGKSYVATIKQPFGKVRLYSDADHVVTAFFDHSDELIFCHPSENGRETSRTIFQEAIEGKSQKDKMVIEMDVSRHARRCTKFLKDTQSERHAQKS-RFKTARMMLEMYYG---------------------VPDTNWCRFEKPTNISRK-----LGPQRSVDKCCRRLHRGCPNG----TISGHERK--NGLYNYYPWPLYQCRCTFHLYRCLSQLT-EDPLAKHVGELIFNHVQLPCFRYKESKKCVDWKPWYTKCKKTEKIKVAHRRPARHFKMQDSENTA*-----
>C.hong_Gene.17905_c_hong_8085_g.17905_m.17905
---------------------------------------------------------FATIFESHGKHG-------------TRKIRIYTDKRKLVSGFFDRNDTLFFCDVSKDDKESSRAVFTEAIEGKSQDKKMVISMDIPRYIKRCDKFKKKAREASPEYASGRLMLGRKMLEVYEG---------------------VKGTNWC---KLDNHHRKNKRPPLGDDQDTDKCCRQFHRCNITGNEPSVIPGHERM--YELYNYYPWPLYNCKCLNTFYRCLRKLH-TDTGN-HVGDLYFNVAKLTCFRMQETRKCADWKPWYTGCRNRTTTSEAKR-----FIMKPYEPLAATIVT*
>B.unicolor_Gene.67828_B_unicolor_11496_g.67828_m.67828
--------------HRRYHDRGSADSNLLQTVQTTDGRRIRRVIRDGVLAMETTVPRHPEGLFSWEVSDGKKIVRTIVSDRAGIMDCDIRTSNDALSSFSDRFFPNSRGSSSERTKKENLTGFQHGETMPPELLKLTNMQENLANCRKYRRQVKIMTKRAKHAKGEFR--LRAKRET-----------TAVTEEEESEYGIFPGTNWCGKGNATTDNHV---LGIH--SETDRCCR-THDHCPYF-----ISALTTK--YGLFNFRLHTLSHCDCDYQFRECLKETS--NAVSDMVGSLYFNLAGLKCFMFEERSVCTKRNWLYICEEYSTVYEATVHDALPY*---------------
>L.long_Gene.100331_l_long17837_g.100331_m.100331
MCRLLVVFALVLVAQVCQGKLRVDSANVIRTVLRTDGQRVQHIIHNGILARDTDIPNHPEELAYREVSDGKELVQAIMRGRDQVLDCDIRKNDEAVTTFTETFVPDQFKNPQQ-IKEENITTLRLGQALPEGLRHIADFHSLLKKCREHHKSVKLSLRRSKQSKEGFSGMVRKKRQTHLPINQGDQIHRAVNAGDESEFGIFPGTNWCGRGAKTSRYED---LGPN--RDTDKCCR-THDHCPFF-----IGAMETK--YGFLNFRLHTLSHCDCDHAFRSCLRGKT--DPTADMVGNLYFNVIGMKCFTFVPKRVCQKRSWWYKCESFEMTYEVAVHDSLSY*---------------
>L.ruber_Gene.53961_L_ruber_15534_g.53961_m.53961
--------------------------------------------------------------------------------------------------------------------------------------------MKVLVCLVV---LFSTLVSD--SIGRSIQGEKRRVVRR-------------------QFGIFPGTLWCGAGDSATSPND---LATGTGRAADMCCR-EHDSCPTQ-----VLPYKYD--HGIFNLRPWPISHCSCDTKFYDCLTANK--DAVSDSVGTMYFNKLRVPCFENGKTTMRTYIIQTNPAH*-------------------------------
>L.sanguineus_Gene.35790_L_sanguineus_11591_g.35790_m.35790
------------------------------------------------------------------------------------------------------------------HSNTFIGINHWLYTLAGI-LIIN--IMRFLVGLA----IVSTLVSV--STGRSLQGDKIRRVRR-------------------QFGIFPGTLWCGAGDAATSPND---LATGTGRAADICCR-EHDSCPKQ-----ILPYKYD--HGIFNLRPWPISHCSCDTKFFNCLTANK--DTVSDSVGTMYFNKLRVPCFDNGKTTMRTYVIQTNPSLNDS*----------------------------
>N.geniculatus_Gene.72635_N_geniculatus_14421_g.72635_m.72635
MYR-LVVLALVVVAHVCHAEVRVNSANVIRTVLRTDGQRVQHIIHNGILIREMDIPNHPEELAFREVSDGRELVQAIMQGRKQVVDCDIRKNDQAVTAFTETFVTNQFKEPQQ-IKEENITTLRSGQALPFNLRDLADFHGLLKQCREHHKSLKLSLRRNKPSKKGFSGTLRKKR----------AIHRAVNEGEESDFGIFPGTNWCGSGASTTNFDE---LGTN--RDTDKCCR-THDHCPFF-----IGAMETK--FGYLNFRLHTVSHCDCDHQFRSCLRGKT--DPTADMVGDLYFNVIGMKCFTFEPKKVCQKRSWWYKCEKYKTTYTVRIHDALSY*---------------
>Amphiporous_Gene.64909_Amphiporous_19895_g.64909_m.64909
--------------------------------------------------------------------------------------------------------------------------------------------MRLLLFCFVLCAVEAN-----------------LRQRR--------------------FMIFPNTNYCGAG-GPGSDAE---IAEGEGRAADMCCR-DHDGCEDS-----IEGYGTHPTLKTYNYNFYTMTSCSCDKHFFDCLTNNK--DETSDTVGNLFFNTLGTPCFDEEGEMKTSEFVQQVGGKKGFWSLF*------------------------
>M.grossa_Gene.32339_M_grossa_11758_g.32339_m.32339
----------------------------------------------------------------------------------------------------------------------------ILIALTTG-KMDNNLLCLLLVFLA------FANVSETKSTPYSAGKLRHSRSRRDY-----------------AVGIYPGTKWCGHGNVAHSETD---LARGAARPADICCR-DHDRCTDV-----IHAYTIHPQLRIFNPLPFRISNCRCDRAFHDCLTTNR--DYISNSIGHIFFELLPMFCYETDG-TLRKFDFNLTPTDNA*-----------------------------
