# Supplementary material for: Investigation of Peptide Toxin Diversity in Ribbon Worms (Nemertea) Using a Transcriptomic Approach
Source: Toxins (Basel). 2022 Aug 8;14(8):542. doi: 10.3390/toxins14080542 (PMC9415933; doi:10.3390/toxins14080542)
Supplement: Supplementary file 1 [file toxins-14-00542-s001.zip › Supplementary File S3. Alignments of putative toxins protein sequences/Enzymes_PA2A_BUNMU.fas]

;Acidic phospholipase A2 beta-bungarotoxin A3 chain · Bungarus multicinctus (Many-banded krait) · EC:3.1.1.4 · 147 amino acids · Evidence at protein level · Annotation score:5/5
;Snake venom phospholipase A2 (PLA2) that inhibits neuromuscular transmission by blocking acetylcholine release from the nerve termini. PLA2 catalyzes the calcium-dependent hydrolysis of the 2-acyl groups in 3-sn-phosphoglycerides.
>sp|P00619|PA2A3_BUNMU_Acidic_phospholipase_A2_beta-bungarotoxin_A3_chain_OS_Bungarus_multicinctus_OX_8616_PE_1_SV_2
-MYPAHLLVLSAVCVSLLGAANIPPHPLNLINFMEMIRYTIPCEKTWGEYTNYGCYCGAGGSGRPIDALDRCCYVHDNCYGDAANIRDCNPKTQSYSYKLTKR-TIICYGAAGTCARVVCDCDRTAALCFGD--SEYIEGHKNIDTARFCQ----
>C.hamanako_Gene.30711_r_18012_g.30711_m.30711
MMKLLIYLALYSYYGYIVNGEGLSLVKRSLPELGTLVEKETGHKK--VDFLNYGNYCGLGGSGIPVDEIDRCCKNHDSCYG-VANDKGCSPYLGSYHYSISKDNQISCTGTDGTCDVIVCKCDKTLAVCLAAHIKDYNPKRKSHSAATKLLDLVL
