# Supplementary material for: Investigation of Peptide Toxin Diversity in Ribbon Worms (Nemertea) Using a Transcriptomic Approach
Source: Toxins (Basel). 2022 Aug 8;14(8):542. doi: 10.3390/toxins14080542 (PMC9415933; doi:10.3390/toxins14080542)
Supplement: Supplementary file 1 [file toxins-14-00542-s001.zip › Supplementary File S3. Alignments of putative toxins protein sequences/Enzymes_PA2A1_PSETE.fas]

;Acidic phospholipase A2 1 · Pseudonaja textilis (Eastern brown snake) · EC:3.1.1.4 · 154 amino acids · Evidence at protein level · Annotation score:4/5
;Snake venom phospholipase A2 (PLA2) that shows moderate enzymatic activity and exhibits procoagulant activity. PLA2 catalyzes the calcium-dependent hydrolysis of the 2-acyl groups in 3-sn-phosphoglycerides.
>sp|Q9W7J4|PA2A1_PSETE_Acidic_phospholipase_A2_1_OS_Pseudonaja_textilis_OX_8673_PE_1_SV_1
MHPAHLLVLLGVCVSLLGAARIPPLPLSLDDFSNLITCANRGSRSWLDYAHYGCFCGSGGSGTPVDDLDRCCQVHDNCFGDAEKLPACNYLFSGPYWNPYS--YKCNEGEITCTDDNDECAAFICNCDRTAAICFAG---ATYNDENFMVTIKKKNICQ----------------------------------------------------
>C.sim_Gene.466258_csim_minion_319116_g.466258_m.466258
------------------------------------------------------------------------MNHDKCYETANENSYGNSSYSLIDYKPYSVQYKYDKTKISCDEDQDDCPRIICHCDRTASFCFRKSSKHLYN-----STNKKTSILDSILNHIFLAVTAATLRQQSVLLRMHTNGTVSTNRKGYQRHLLILSSILTKMA
