# Supplementary material for: Investigation of Peptide Toxin Diversity in Ribbon Worms (Nemertea) Using a Transcriptomic Approach
Source: Toxins (Basel). 2022 Aug 8;14(8):542. doi: 10.3390/toxins14080542 (PMC9415933; doi:10.3390/toxins14080542)
Supplement: Supplementary file 1 [file toxins-14-00542-s001.zip › Supplementary File S3. Alignments of putative toxins protein sequences/Enzymes_PA2A2_HELSU.fas]

;Acidic phospholipase A2 PA4 · Heloderma suspectum (Gila monster) · EC:3.1.1.4 · 142 amino acids · Evidence at protein level · Annotation score:3/5
;PLA2 catalyzes the calcium-dependent hydrolysis of the 2-acyl groups in 3-sn-phosphoglycerides.
>sp|P80003|PA2A2_HELSU_Acidic_phospholipase_A2_PA4_OS_Heloderma_suspectum_OX_8554_PE_1_SV_2
------------------------------------------------------------------------------------------------------------------------------------------------------------------------------------------------------------------------G---------------AFIMPGTLWCGAGNAASDYSQLGTEK--DTDMCCRDHDHCSDTMAALEY--KHGMRNYRPHTVSHCDCDNQFRSCLMNVKDRTADLVGMTYFTVLKISCFELEEGEGCVDNNFSQQCTKSEIMPVAKLVSAAPYQAQAETQSGEG
>C.hong_Gene.16417_c_hong_7078_g.16417_m.16417
------------------------------------------------TTLFRSG--YEAWLSYKGLFVKQITTHG----DKFIV-------MRQATDGRHLVQAVLDNNEIALDCDVSKDPAAILKFSIQFMKEAVG-RRLNKRIEIESKSD---IPRELKPLMRFRKTLKTCRKFLQAWKKAHTKSNELPEK-----HEKLIN------LHHNGIKSRSKRSIED-----KLIFPGTKWCGKGNVASNYSDLGEHT--DADRCCRTHDHCPYTITSFAE--KYGLLNIRFHTVSHCDCDYRFRTCLRNAGTEMADMVGRIFFDIYQLKCFVFTPEKKCAERYWYGLCKKHEIVYTASVQGSIKYEFEDDF-----
>H.ijimai_Gene.61429_h_ijimai_30714_g.61429_m.61429
--------------------------------------------------------------------------------------------------------------------------------------------------------------------------CLQLRRFTWFCDEEETMVKSLIFVVLFAAVTTAKPWKPWGKLRPHKHEVDQKQLEAQEKNLLLGIWPGTKWCGPGDIAEDYDDVAEGIGHHADLCCRDHDHCPYNIKAFSS--KYGIFNWRPYTISHCDCDEQFLSCLTNNADLVSNNLGEIYFNLANIPCFTLDGQLQWSEFESQSLD----------------------------
>L.long_Gene.139946_l_long37449_g.139946_m.139946
-----------------------------------------------------------------------------------------------------LVLACCVVLGYCNVAFTGFRNGQIAYEALAPS-DDGLYRIRVTDGKAYIEAYVSKDSGMKRCTVSYGKNLVSSMLKADDIQYATIGAKAVFEMIDNCQRRELAIQYRQARVVDLWRPVGENSTIASGSAINPLIAPGTKWCGADNVAEHYHDLGTEN--ATDSCCREHDHCNYFINAFDK--KYNYQSLRPHTIVHCECDEKFKDCLTAVDTTFASELGKTFFDRLFMECFTLEERTYCAQRHWTQLWCTRWAKGTTAV-----------------
>L.ruber_Gene.36510_L_ruber_7471_g.36510_m.36510
-----------------------------MCRLLVVFALALVAQVCQGKLRVDSANVIRTVLRTDGQRVQHIIHNGILARNTDIPNHPEELAYREVSDGKELVQAIMRGRDQVLDCDIRKNDEAVATFTETFVPDQFKNPQQIKEENITTLRLGQALPEGLRHIADFHSLLKKCREHHNSLKLSLRRSKQSKEG-----FSGMVRKKRQIHLPINQG-DKIHRAVNAGDESEFGIFPGTNWCGRGSKTSRYEELGPNR--DTDRCCRTHDHCPFFIGAMET--KYAYLNFRLHTLSHCDCDHTFRSCLRGKTDPTADMVGNLYFNVIGMKCFTFVPKRVCKKRSWWYKCESYEMKYEVAVHDALNY-----------
>L.sanguineus_Gene.27806_L_sanguineus_7962_g.27806_m.27806
FECQGVTTINKTVVLYEIHQLRFKFFCSNMCRLLVVFALVLVAQVCQGKLRMDSANVIRTVLRTDGQRVQHIIHNGILARDTNIPNHPEELAYREVSDGKELVQAIMRGRDQLLDCDIRKNDEAVTTFTETFVPDQFKNPQQIKEENITTLRLGQALPEGLRHIADFHSLLKKCHEHHKSVKLSLRRSKQSKEG-----FSGLVRKKRQTHLPVNHGGDQIHRAVNAGDESEFGIFPGTNWCGRGAKTSRYEELGHNR--DTDMCCRTHDHCPFFIGAMEK--KYGYLNFRLHTLSHCDCDYAFRSCLRGKTDPTADMVGNLYFNVIGMKCFTFVPKRICLKRSWWYKCESFEMTYEVAVHNSLDF-----------
>N.geniculatus_Gene.91289_N_geniculatus_20900_g.91289_m.91289
----------------------------------------------------------------------------------------------------------------------------MTSPIKTTSSTMKVVRLLACITFLLSYFFTSTQPYMHGDNRVMTAALNRLARQTGCYQDLFRRSSDSNAASDMAYISGRCRRMIQRHLSKMRR---------------RQIWPGTLWCGAGNIAKNYSHLGTER--EVDMCCRTHDHCPDNLASFSFNPRWKLFNNYLFTVSSCACDETFYGCLQNVSNPVSTQIGFMYFNQMKVPCFKEKEP-GSSDMAF---------------VPAQRYVPLANDTSNEQ
>R.occultus_Gene.13654_R_occultus_1496_g.13654_m.13654
-----------------------------MCRLLVVFALVLVAQVCQGKLQVHSANVIRTILRTDGQRVQHIIHNGILARDTDIPNHPEELAYREVSDGKELVQAIMRGRDHVLDCDIRKNDEAVTTFTETFVPDQFKNPQQIKEENITTLRLGQALPEGLRHIADFHSLLKKCRQHHNSVKLSLRRSKQSKEG-----FSGMVRKKRQTHLPLNQG-DQIHRAVNAGDESEFGIFPGTNWCGRGARTSRYEDLGPNR--DTDKCCRTHDHCPFFIGAMET--KYGYLNFRLHTLSHCDCDHAFRSCLRGKTDPTADMVGNLYFNVIGMKCFTFVPKRICQKRSWWYKCESYEMTYEIAVHDSLSY-----------
