# Supplementary material for: Investigation of Peptide Toxin Diversity in Ribbon Worms (Nemertea) Using a Transcriptomic Approach
Source: Toxins (Basel). 2022 Aug 8;14(8):542. doi: 10.3390/toxins14080542 (PMC9415933; doi:10.3390/toxins14080542)
Supplement: Supplementary file 1 [file toxins-14-00542-s001.zip › Supplementary File S3. Alignments of putative toxins protein sequences/Enzymes_PA2A2_NAJME.fas]

;Acidic phospholipase A2 DE-II · Naja melanoleuca (Forest cobra) (Black-lipped cobra) · EC:3.1.1.4 · 119 amino acids · Evidence at protein level · Annotation score:3/5
;PLA2 catalyzes the calcium-dependent hydrolysis of the 2-acyl groups in 3-sn-phosphoglycerides.
>sp|P00600|PA2A2_NAJME_Acidic_phospholipase_A2_DE-II_OS_Naja_melanoleuca_OX_8643_PE_1_SV_1
----------------------------------NLYQFKNMIQCTVPNRSWWHFANYGCYCGRGGSGTPVDDLDRCCQIHDNCYG---EAEKISGCWPYIKTYTYESCQGTLTSCGANNKCAASVCDCDRVAANCFARATYNDKNYNIDFNARCQ
>R.occultus_Gene.34929_R_occultus_6835_g.34929_m.34929
MPNQRLSLLALILGVYITSVVGMSKDAAELREKRNVWQLGRMLECSTG-RSKWDYNGYGCYCGKGGSGTPVDQTDRCCLAHDRCYDRLVNEKKCRKWMPYVVTYKYTPCS--RCTEPASHKCRYGVCQCDSALAACVRRATFN-PFYKNYNRRKCH
