# Supplementary material for: Investigation of Peptide Toxin Diversity in Ribbon Worms (Nemertea) Using a Transcriptomic Approach
Source: Toxins (Basel). 2022 Aug 8;14(8):542. doi: 10.3390/toxins14080542 (PMC9415933; doi:10.3390/toxins14080542)
Supplement: Supplementary file 1 [file toxins-14-00542-s001.zip › Supplementary File S3. Alignments of putative toxins protein sequences/Enzymes_PA2A6_TROCA.fas]

;Acidic phospholipase A2 6 · Tropidechis carinatus (Australian rough-scaled snake) · EC:3.1.1.4 · 151 amino acids · Evidence at transcript level · Annotation score:4/5
;PLA2 catalyzes the calcium-dependent hydrolysis of the 2-acyl groups in 3-sn-phosphoglycerides.
>sp|Q45Z25|PA2A6_TROCA_Acidic_phospholipase_A2_6_OS_Tropidechis_carinatus_OX_100989_PE_2_SV_1
--MYPAHLLVLLAVCVSLLGAASIPARPLNLYQFGNMIQCANHGRRPTWHYMDYGCYCGKGGSGTPVDELDRCCQIHDDCYG---EAEKLPACNYMMSGPYYNTYSYECNEGELTCKDNNDECKAFICNCDRTAAICFARTPYNDANWNIDTKTRC------
>T.poly_Gene.38345_r_20954_g.38345_m.38345
MIKYLAILCVLAAVIELSE---------QNIFQFGVMILYSTN--MSPFKFNKYGNWCGRGGGGATVDRIDICCKIHDKCYGGLKRACKTKNAIYYTS------YRLSLSWGSFKCLNSRSECKDGLCKCDREAAYCFKRWKHVYNNSHYKGKRDLTAVINN
