# Supplementary material for: Investigation of Peptide Toxin Diversity in Ribbon Worms (Nemertea) Using a Transcriptomic Approach
Source: Toxins (Basel). 2022 Aug 8;14(8):542. doi: 10.3390/toxins14080542 (PMC9415933; doi:10.3390/toxins14080542)
Supplement: Supplementary file 1 [file toxins-14-00542-s001.zip › Supplementary File S3. Alignments of putative toxins protein sequences/Enzymes_PA2B_BUNCE.fas]

;Basic phospholipase A2 KPA2 · Bungarus caeruleus (Indian krait) · EC:3.1.1.4 · 145 amino acids · Evidence at protein level · Annotation score:5/5
;Snake venom phospholipase A2 (PLA2) that shows anticoagulant and neurotoxic activities. PLA2 catalyzes the calcium-dependent hydrolysis of the 2-acyl groups in 3-sn-phosphoglycerides.
>sp|Q9DF52|PA2B_BUNCE_Basic_phospholipase_A2_KPA2_OS_Bungarus_caeruleus_OX_132961_PE_1_SV_1
MYPAHLLVLVAVCVSLLGAANIPPQPLNLIQFKNMIQCAGTRPWTAYVNYGCYCGKGGSGTPVDELDRCCYTHDNCYNEAEKIPGCNPNIKTYSYTCTEPNLTCTDTADTCARFLCDCDRTAAICFASAPYNSNNVMISSSTNCQ
>H.ijimai_Gene.67873_h_ijimai_38275_g.67873_m.67873
--------------------------------------------------------FRSGSPVDAVDRCCHVHDGCY--AGVNRDCTINIYTHRYLRNN-CDDCSSNRDRCVRRLCECDRAAVRCFASATYNNRFKNYNRRRNC-
