# Supplementary material for: Investigation of Peptide Toxin Diversity in Ribbon Worms (Nemertea) Using a Transcriptomic Approach
Source: Toxins (Basel). 2022 Aug 8;14(8):542. doi: 10.3390/toxins14080542 (PMC9415933; doi:10.3390/toxins14080542)
Supplement: Supplementary file 1 [file toxins-14-00542-s001.zip › Supplementary File S3. Alignments of putative toxins protein sequences/Enzymes_PA2B_DABRR.fas]

;Basic phospholipase A2 RVV-VD · Daboia russelii (Russel's viper) (Vipera russelii) · EC:3.1.1.4 · 121 amino acids · Evidence at protein level · Annotation score:4/5
;Snake venom phospholipase A2 (PLA2) that has low enzymatic activity, is devoid of lethal activity but has strong anticoagulant activity. PLA2 catalyzes the calcium-dependent hydrolysis of the 2-acyl groups in 3-sn-phosphoglycerides.
>sp|P81458|PA2B_DABRR_Basic_phospholipase_A2_RVV-VD_OS_Daboia_russelii_OX_8707_PE_1_SV_1
NLFQFAEMIVKMTGKNPLSSYSDYGCYCGWGGKGKPQDATDRCCFVHDCCYEKVKSCKPKLSLYS-YSFQNGGIVCGDNHSCKRAVCECDRVAATCFRDNLNTYDKKYHN-YPPSQCTGTEQC
>H.ijimai_Gene.93238_h_ijimai_75856_g.93238_m.93238
------------------------------GGRGRPVDGTDRCCYWHDKCYDRVKRRCPRLNLYFGTYKRSGCDGCYRNRGCKRMLCLCDQRAVRCFRRN-----KFYFGTYKRSG-------
