# Supplementary material for: Investigation of Peptide Toxin Diversity in Ribbon Worms (Nemertea) Using a Transcriptomic Approach
Source: Toxins (Basel). 2022 Aug 8;14(8):542. doi: 10.3390/toxins14080542 (PMC9415933; doi:10.3390/toxins14080542)
Supplement: Supplementary file 1 [file toxins-14-00542-s001.zip › Supplementary File S3. Alignments of putative toxins protein sequences/Enzymes_PA2B_MICCO.fas]

;Basic phospholipase A2 · Micrurus corallinus (Brazilian coral snake) · EC:3.1.1.4 · 146 amino acids · Evidence at protein level · Annotation score:4/5
;PLA2 catalyzes the calcium-dependent hydrolysis of the 2-acyl groups in 3-sn-phosphoglycerides.
>sp|Q8AXW7|PA2B_MICCO_Basic_phospholipase_A2_OS_Micrurus_corallinus_OX_54390_PE_1_SV_1
-------MNPAHLLVLAAVCVSLLGASSVPPRPLNLINFQR-------MIQCTTRRSAWDFTNYGCYCGAGGSGTPVDELDRCCKVHDDCYGAA---EKYHRCSPKL-TLYTSTCSSQT------GSVTCKDNGT--KCKAFVCNCDRTAALCFGRAPYNKNNENINPNRCR----------------------------------------------------------------------------------------------
>T.poly_Gene.26820_r_11136_g.26820_m.26820
-------MELKLLMVFVAFCI-------VDISEQNLIDFAR-------MIRHATGRRALDYNRYGNWCGRGGRGSPVDEIDECCKAHDACYDRAKDVCNYRTISRLLSTNYKWRRGSN-------GSSRCLRNYTRDRCRRYLCNCDRVCSACFGRWDDEYDSRNKG---------------------------------------------------------------------------------------------------
>L.long_Gene.107060_l_long20049_g.107060_m.107060
-------MSNLQLTLLALILGVYVTSVVGMPKDAPQIREKRDLLQLGLMLQCSTNRSMWDYNGYGCYCGLGGSGTPLDATDTCCQTHDHCYEKMHTEKTCAYYIEVYTVFYRYTPCSLCSDLSSYSNWIYKFLAGSPECRYRLCQCDSALAACVKKASPTFNPSYTHYNKKTCKQLKRWTDIFSQEETNHGIQDAGHRVHGNHKIGGDKGVQSIKTAGRQHERLKTAGRQHEHLKSAGRQHERLKSAGRQHERLRR----------
>L.ruber_Gene.45934_L_ruber_11378_g.45934_m.45934
-------MSNLRLSLLALVLGVCITSVVGMPKDAPETREKRDLLQLGFMLECSTNRSMWDYNGYGCYCGLGGSGTPLDETDTCCQTHDHCYEKMHNDKTCAYDIEVYTVFYRYTPCSLCSDLSTYTSWIYKFLAGSPECRYRLCQCDSALAACVKKASPSFNPAYKYYNKKTCKQLKRWTDIYSTKEKHHGADNR-----GSYKIGEEIRRPRLTKAAMFHG--------------------------RQHERLRRSRANTFSKQT
>L.sanguineus_Gene.107532_L_sanguineus_92735_g.107532_m.107532
SQYSRTKMACLLL-LLALILGIYVTSIAGMPKDAPEIREKRDLLQLGFMLECSTNRSMWDYNGYGCYCGLG---------------------------------------------------------------------------------------------------------------------------------------------------------------------------------------------------
>N.geniculatus_Gene.143594_N_geniculatus_45913_g.143594_m.143594
----------------ALAA-------------AELSREKRDILQLGFMLECSTNRSMWDYDGYGCYCGIGGSGTPLDGTD------------------------------RSSLKLLRVDLQTSCGISQVSLPTLSM--------------------------------------------------------------------------------------------------------------------------------
