# Supplementary material for: Investigation of Peptide Toxin Diversity in Ribbon Worms (Nemertea) Using a Transcriptomic Approach
Source: Toxins (Basel). 2022 Aug 8;14(8):542. doi: 10.3390/toxins14080542 (PMC9415933; doi:10.3390/toxins14080542)
Supplement: Supplementary file 1 [file toxins-14-00542-s001.zip › Supplementary File S3. Alignments of putative toxins protein sequences/Enzymes_PA2B_VIPAZ.fas]

Basic phospholipase A2 B chain · Vipera aspis zinnikeri (Viper) · EC:3.1.1.4 · 122 amino acids · Evidence at protein level · Annotation score:4/5
;Heterodimer: postsynaptic neurotoxin.
;Monomer: snake venom phospholipase A2 (PLA2) that shows presynaptic neurotoxicity. PLA2 catalyzes the calcium-dependent hydrolysis of the 2-acyl groups in 3-sn-phosphoglycerides (By similarity).
>sp|Q10755|PA2B_VIPAZ_Basic_phospholipase_A2_B_chain_OS_Vipera_aspis_zinnikeri_OX_55427_PE_1_SV_1
----------------NLFQFAKMINGKLGAFSVWNYISYGCYCGWGGQGTPKDATDRCCFVHDCCYGRVRG-CN--PKLAIYSYSFKNGNIVCGKNLGCLRDICECDRVAANCFHQNKNTYNKNYRFKSSSRCRQTSEQC
>B.unicolor_Gene.155914_B_unicolor_110324_g.155914_m.155914
MLRSTSLGNSLTVQKRRLTQLAEMFDGAIKGHTVEQFINYGNWCGFGGSGEPGDAIDTCCMHHDICYDDFRAKCNLVPYTTMYEFELSNGTITC----------------------QNEEAE-------------------
