# Supplementary material for: Investigation of Peptide Toxin Diversity in Ribbon Worms (Nemertea) Using a Transcriptomic Approach
Source: Toxins (Basel). 2022 Aug 8;14(8):542. doi: 10.3390/toxins14080542 (PMC9415933; doi:10.3390/toxins14080542)
Supplement: Supplementary file 1 [file toxins-14-00542-s001.zip › Supplementary File S3. Alignments of putative toxins protein sequences/Enzymes_PA2B1_ACAAN.fas]

;Basic phospholipase A2 acanthin-1 · Acanthophis antarcticus (Common death adder) · EC:3.1.1.4 · 119 amino acids · Evidence at protein level · Annotation score:4/5
;Snake venom phospholipase A2 (PLA2) that potently inhibits ADP-(IC50=10 nM) and collagen-induced (IC50=7 nM) platelet aggregation when tested on human whole blood. PLA2 catalyzes the calcium-dependent hydrolysis of the 2-acyl groups in 3-sn-phosphoglycerides.
>sp|P81236|PA2B1_ACAAN_Basic_phospholipase_A2_acanthin-1_OS_Acanthophis_antarcticus_OX_8605_PE_1_SV_1
--DLFQFGGMIGCANKGARSWLSYVNYGCYCGWGGSGTPVDELDRCCQIHDNCYGEAEKKQCGPKMTSYSWKCANDVPVCNDSKSACKGFVCDCDAAAAKCFAKAPYNKNNIGIGSKTRCQ
>H.ijimai_Gene.96797_h_ijimai_81889_g.96797_m.96797
NRDAIQLG--NIVACKTGRSRLDYLEYGCFCGLGGHGTPLDETDKCCQVHDNCFG---KVQT--------------DEVCPWSS--------------YVYTASYLYE-------------
