# Supplementary material for: Investigation of Peptide Toxin Diversity in Ribbon Worms (Nemertea) Using a Transcriptomic Approach
Source: Toxins (Basel). 2022 Aug 8;14(8):542. doi: 10.3390/toxins14080542 (PMC9415933; doi:10.3390/toxins14080542)
Supplement: Supplementary file 1 [file toxins-14-00542-s001.zip › Supplementary File S3. Alignments of putative toxins protein sequences/Enzymes_PA2B1_VIPBN.fas]

;Basic phospholipase A2 chain HDP-1P · Vipera berus nikolskii (Nikolsky's adder) (Vipera nikolskii) · EC:3.1.1.4 · 138 amino acids · Evidence at protein level · Annotation score:5/5
;Heterodimer: shows the same activities as the monomer, but with a lower potency.
;Monomer: snake venom phospholipase A2 (PLA2) that shows presynaptic neurotoxicity, anticoagulant activity and that weakly inhibits ADP-induced platelet aggregation (PubMed:18083205).
;Inhibits exocytosis in pancreatic beta cells, confirming it can act presynaptically in inhibiting the exocytosis of neurotransmitters in neurons (PubMed:19500614).
;PLA2 catalyzes the calcium-dependent hydrolysis of the 2-acyl groups in 3-sn-phosphoglycerides
>sp|Q1RP79|PA2B1_VIPBN_Basic_phospholipase_A2_chain_HDP-1P_OS_Vipera_berus_nikolskii_OX_1808362_PE_1_SV_1
MRILWIVAVC---------LIGVEGNLFQFAKMINGKLGAFSVWNYISYGCYCGWGGQGTPKDATDRCCFVHDCCYGRVRGCNPK------LAIYAYSFK--KGNIVCGKNNG---CLRDICECDRVAANCFHQNQNTYN----KNYKFLSSS---RCRQTSEQC----------------------------------------------------------------------------------------------
>N.geniculatus_Gene.90565_N_geniculatus_20610_g.90565_m.90565
MTGLVWIAVFYFLLPYGSPLSITKRRLDNFARMINSKMKMLEASAFNNYGGWCGFGGNGEPKDDIDRCCMHHDNCYHKLRLTTCKTVTKVRVYVHAYNWTNVKGDIVCHDDEGRYPCKSDLCGCDRNAANCFAQHEHKYNPAFKMNDTFTSIIDYIIRAYTSGKWMPDSTWENMNDVWAKLETRSWELVQKVISNSTWNKLKNILPWRFIPERIKQIWAKQKQAAMGRGEVEAEDSESLISVGMKGTPEKESGELLSHK
