# Supplementary material for: Investigation of Peptide Toxin Diversity in Ribbon Worms (Nemertea) Using a Transcriptomic Approach
Source: Toxins (Basel). 2022 Aug 8;14(8):542. doi: 10.3390/toxins14080542 (PMC9415933; doi:10.3390/toxins14080542)
Supplement: Supplementary file 1 [file toxins-14-00542-s001.zip › Supplementary File S3. Alignments of putative toxins protein sequences/Enzymes_PA2B2_BUNCE.fas]

;Basic phospholipase A2 beta-bungarotoxin A2 chain · Bungarus caeruleus (Indian krait) · EC:3.1.1.4 · 147 amino acids · Evidence at transcript level · Annotation score:3/5
;Snake venom phospholipase A2 (PLA2) that inhibits neuromuscular transmission by blocking acetylcholine release from the nerve termini. PLA2 catalyzes the calcium-dependent hydrolysis of the 2-acyl groups in 3-sn-phosphoglycerides (By similarity).
>sp|Q8QFW3|PA2B2_BUNCE_Basic_phospholipase_A2_beta-bungarotoxin_A2_chain_OS_Bungarus_caeruleus_OX_132961_PE_2_SV_1
---MYPAHLLVLSAVCVSLLGAANIPPYPLNLIN-----FMEMIRYTIPCDKTWGHYADYGCYCGAGGSGTPVDALDRCCYVHD-NCYGVAENKHKCNPKTQSCSYKLTKRTIICYGAAGTCGRIVCDCDRTAALCFGDSEYIGAHKNIDTKRHCQ
>C.sim_Gene.518466_csim_minion_414418_g.518466_m.518466
MIKSNIIFCLVL--VLVS------------NEINGGLLEFGAMIKAVMKWN--PGHYNEYGNWCGKGGSGSVVDAIDQCCISANKNRAGITTKNFEWGRKRGWLHYKTNK----------------------------------------------
