# Supplementary material for: Investigation of Peptide Toxin Diversity in Ribbon Worms (Nemertea) Using a Transcriptomic Approach
Source: Toxins (Basel). 2022 Aug 8;14(8):542. doi: 10.3390/toxins14080542 (PMC9415933; doi:10.3390/toxins14080542)
Supplement: Supplementary file 1 [file toxins-14-00542-s001.zip › Supplementary File S3. Alignments of putative toxins protein sequences/Enzymes_PA2B2_DABRR.fas]

;Basic phospholipase A2 Drk-b2 · Daboia russelii (Russel's viper) (Vipera russelii) · EC:3.1.1.4 · 137 amino acids · Evidence at protein level · Annotation score:4/5
;Exhibits high hydrolytic activities and shows strong preference for the anionic micelles (dPPC with deoxycholate) to the zwitterionic micelles (dPPC with Triton X-100). PLA2 catalyzes the calcium-dependent hydrolysis of the 2-acyl groups in 3-sn-phosphoglycerides.
>sp|A8CG90|PA2B2_DABRR_Basic_phospholipase_A2_Drk-b2_OS_Daboia_russelii_OX_8707_PE_1_SV_1
--MRTLWIVAVCLIGVEG-----NLLQFGRMIFRMTAKNPLSSYSNYGCYCGWGGKGKPQDATDRCCFVHDCCYEKVN-DCNPKT------ATYSYSFENGGIVCGDR----DPCKRAVCECDRVAATCFRDNLNTYDKKYRKYPPSQCTGTEQC
>T.poly_Gene.40578_r_23581_g.40578_m.40578
IYIDMKLIVIIVVISVAIDNSDQNVLQFGAMIRHATGMSPLAFNG-YGKWCGWGGGGIAVDKIDQCCEAHDRCYWRVREICNYSTGVFLLATTFKWSKGNNGASICERNRRKDECRRALCQCDSVCALCFR-------KWKGVYNQSNKG-----
