# Supplementary material for: Investigation of Peptide Toxin Diversity in Ribbon Worms (Nemertea) Using a Transcriptomic Approach
Source: Toxins (Basel). 2022 Aug 8;14(8):542. doi: 10.3390/toxins14080542 (PMC9415933; doi:10.3390/toxins14080542)
Supplement: Supplementary file 1 [file toxins-14-00542-s001.zip › Supplementary File S3. Alignments of putative toxins protein sequences/Enzymes_PA2BA_BUNFA.fas]

;Basic phospholipase A2 10 · Bungarus fasciatus (Banded krait) (Pseudoboa fasciata) · EC:3.1.1.4 · 135 amino acids · Evidence at protein level · Annotation score:4/5
;Snake venom phospholipase A2 (PLA2) that inhibits neuromuscular transmission by blocking acetylcholine release from the nerve termini. PLA2 catalyzes the calcium-dependent hydrolysis of the 2-acyl groups in 3-sn-phosphoglycerides (By similarity).
>sp|P14411|PA2BA_BUNFA_Basic_phospholipase_A2_10_(Fragment)_OS_Bungarus_fasciatus_OX_8613_PE_1_SV_2
--AVCVSLLGAANIP-----------------PQPLNLYQFKNMIQCAGTQLWVAYVNYGCYCGKGGSGTPVDQLDRCCQTHDHCYHNAKRFGKCNPYFKTYEYTCNKPN---LTCRGAKGSCGR-NVCDCDRAAAICFAAAPYNLSNFGIN-KKTHCK
>L.sanguineus_Gene.15767_L_sanguineus_3556_g.15767_m.15767
MPNLRLSLL--ALILGVYITSVVGMTEDTEEIRDKRSLLQLKSMLACTGSSWWKLYG-YGCYCGYGGRGTPVDATDRCCQTHDRCYDRVKRVYKLNGYWTSYRNTCDLCHGVSAYPRSMKNPKGRYELCQCDSAFVSCVRRFKINPSYIRYNNNKC---
