# Supplementary material for: Investigation of Peptide Toxin Diversity in Ribbon Worms (Nemertea) Using a Transcriptomic Approach
Source: Toxins (Basel). 2022 Aug 8;14(8):542. doi: 10.3390/toxins14080542 (PMC9415933; doi:10.3390/toxins14080542)
Supplement: Supplementary file 1 [file toxins-14-00542-s001.zip › Supplementary File S3. Alignments of putative toxins protein sequences/Enzymes_PA2BA_CRODU.fas]

;Phospholipase A2 crotoxin basic chain CBa2 · Crotalus durissus terrificus (South American rattlesnake) · EC:3.1.1.4 · 138 amino acids · Evidence at protein level · Annotation score:5/5
;Heterodimer CA-CB: Crotoxin is a potent presynaptic neurotoxin that possesses phospholipase A2 (PLA2) activity and exerts a lethal action by blocking neuromuscular transmission. It consists of a non-covalent association of a basic and weakly toxic PLA2 subunit (CBa2, CBb, CBc, or CBd), with a small acidic, non-enzymatic and non-toxic subunit (CA1, CA2, CA3 or CA4). The complex acts by binding to a specific 48-kDa protein (R48) receptor located on presynaptic membranes, forming a transient ternary complex CA-CB-R48, followed by dissociation of the CA-CB complex and release of the CA subunit. At equilibrium, only the CB subunits remain associated with the specific crotoxin receptor. In addition to neurotoxicity, crotoxin has been found to exert myotoxicity, nephrotoxicity, and cardiovascular toxicity (PubMed:20109480).
;Moreover, anti-inflammatory, immunomodulatory, anti-tumor and analgesic effects of crotoxin have also been reported (PubMed:20109480).1 Publication
;Monomer CBa2: The basic subunit of crotoxin is a snake venom phospholipase A2 (PLA2) that exhibits weak neurotoxicity (10-fold less than the heterodimer) and strong anticoagulant effects by binding to factor Xa (F10) and inhibiting the prothrombinase activity (IC50 is 41 nM) (PubMed:18062812).
;In addition, it shows the same effects described for the heterodimer and binds the nucleotide-binding domain (NBD1) of CFTR chloride channels and increases the channel current (PubMed:27241308).
;PLA2 catalyzes the calcium-dependent hydrolysis of the 2-acyl groups in 3-sn-phosphoglycerides
>sp|P24027|PA2BA_CRODU_Phospholipase_A2_crotoxin_basic_chain_CBa2_OS_Crotalus_durissus_terrificus_OX_8732_PE_1_SV_1
--------------------------------------MRALWIVAVLLVG-VEGSLLQFNKMIKFETRKNAVPFYAFYGCYCGWG-GQGRPKDATDRCCFVHDCCYGKLAK----CNTKWDIYR--YSLKSGYITCGKG------------TWCKEQICECDRVAAECLRRSLSTYKNEYMFYPDSRCREPSETC------------------
>T.poly_Gene.33600_r_16227_g.33600_m.33600
MQKDETLTRNTRNNRRIIDMAENCEILTTASRLRLPVSALAITIVAAWLINSCQGNSIQLLTMIDCAT-KRNVEDFDQYGRYCGLGNCGGRPLDAIDRCCKTHDRCYGLLGKTGGPCREGWDMYFMNYELKRG--TCNKCKPLSSYGYKDRNAHCKVALCNCDANIVRCLKRHIDVYN---ATYKDACAHSHSKKGAYEIRTLWRELKSMLNMT
