# Supplementary material for: Investigation of Peptide Toxin Diversity in Ribbon Worms (Nemertea) Using a Transcriptomic Approach
Source: Toxins (Basel). 2022 Aug 8;14(8):542. doi: 10.3390/toxins14080542 (PMC9415933; doi:10.3390/toxins14080542)
Supplement: Supplementary file 1 [file toxins-14-00542-s001.zip › Supplementary File S3. Alignments of putative toxins protein sequences/Enzymes_PA2BB_TRIST.fas]

;Basic phospholipase A2 Ts-G6D49 · Trimeresurus stejnegeri (Chinese green tree viper) (Viridovipera stejnegeri) · EC:3.1.1.4 · 122 amino acids · Evidence at protein level · Annotation score:4/5
;Snake venom phospholipase A2 that induces fast and sustaining local edema a few hours after injection (5-10 ug) in the hind paw, and prolongs the coagulation time of human plasma. Exhibits moderate hydrolytic activities and prefers the zwitterionic micelles (dPPC with Triton X-100) to the anionic micelles (dPPC with deoxycholate). PLA2 catalyzes the calcium-dependent hydrolysis of the 2-acyl groups in 3-sn-phosphoglycerides.
>sp|Q6H3C5|PA2BB_TRIST_Basic_phospholipase_A2_Ts-G6D49_OS_Trimeresurus_stejnegeri_OX_39682_PE_1_SV_2
---------SLLEF---------------GRMIKEETGKNPLSSYISYGCYCGWGGQGEPKDDTDRCCFVHDCCYGKLWG---CSPKTDIYFYFRK-NGAIVC-------GRGTW-------CEKQICECDKAAAICFRENLATYKEEYHSYGKSGCTEKSPKC
>H.ijimai_Gene.40461_h_ijimai_13161_g.40461_m.40461
MLLLIVLVSSALLAPSTGAPKSKRNAIQMGNIVACKTGRNRLD-YLEYGCFCGLGGHGTPLDDTDKCCLAHDNCFGKVQTDEVCPWATYVYAASYLYEGCAVCSPESAYTGWGWWFLPASFECRVRVCQCDVDFGECLRKVLPTFNEEYIAYNKTICV------
