# Supplementary material for: Investigation of Peptide Toxin Diversity in Ribbon Worms (Nemertea) Using a Transcriptomic Approach
Source: Toxins (Basel). 2022 Aug 8;14(8):542. doi: 10.3390/toxins14080542 (PMC9415933; doi:10.3390/toxins14080542)
Supplement: Supplementary file 1 [file toxins-14-00542-s001.zip › Supplementary File S3. Alignments of putative toxins protein sequences/Enzymes_PA2HB_OXYSC.fas]

;Neutral phospholipase A2 homolog taipoxin beta chain 1 · Oxyuranus scutellatus scutellatus (Australian taipan) (Coastal taipan) · 145 amino acids · Evidence at protein level · Annotation score:5/5
;Heterotrimer: Snake venom phospholipase A2 (PLA2) heterotrimer that acts as a potent presynaptic neurotoxin by blocking synaptic transmission and synaptic vesicle recycling. May act by binding in a calcium-dependent fashion to neurotonal pentraxin-1 (NPTX1) and neurotonal pentraxin-2 (NPTX2), but not to neuronal pentraxin receptor (NPTXR). Also binds to taipoxin-associated calcium binding protein 49 (RCN2), a protein localized in the lumen of endoplasmic reticulum.
;Monomer (beta chain): Snake venom phospholipase A2 homolog that is neither toxic nor enzymatically active. Does not bind calcium.
>sp|P00615|PA2HB_OXYSC_Neutral_phospholipase_A2_homolog_taipoxin_beta_chain_1_OS_Oxyuranus_scutellatus_scutellatus_OX_8667_PE_1_SV_2
---------------------------MHPAHLLVLLAVCVSLLGASDIPPLPLNLVQFGKMIECAIRNRRPALDFMNYGCYCGKGGSGTPVDDLDRCCQVHDECYAEAEKHGCYPSLTTYT----WECRQVGPYCN---SKTQCEVFVCACDFAAAKCFAQEDYNPAHSNINTGERCK
>T.poly_Gene.20339_r_7345_g.20339_m.20339
MFLERSKYKTCFKEILLVTSCLLEDINMFRTIILVLVVVQYSKQDVS----------QFGMMIS--HRTKMNPLDFNSYGNWCGKGGSGVVVDDIDKCCKTHDNCY-EAEEKNCMFSWMIYTTAYYWYKDGEGVYCFNAWPNLPCSLGLCICDKKAADCFTKWKHTYDTKQKKLI----
