# Supplementary material for: Investigation of Peptide Toxin Diversity in Ribbon Worms (Nemertea) Using a Transcriptomic Approach
Source: Toxins (Basel). 2022 Aug 8;14(8):542. doi: 10.3390/toxins14080542 (PMC9415933; doi:10.3390/toxins14080542)
Supplement: Supplementary file 1 [file toxins-14-00542-s001.zip › Supplementary File S3. Alignments of putative toxins protein sequences/Enzymes_PA2TA_OXYSC.fas]

;Basic phospholipase A2 taipoxin alpha chain · Oxyuranus scutellatus scutellatus (Australian taipan) (Coastal taipan) · EC:3.1.1.4 · 119 amino acids · Evidence at protein level · Annotation score:5/5
;Heterotrimer: Snake venom phospholipase A2 (PLA2) heterotrimer that acts as a potent presynaptic neurotoxin by blocking synaptic transmission and synaptic vesicle recycling. May act by binding in a calcium-dependent fashion to neurotonal pentraxin-1 (NPTX1) and neurotonal pentraxin-2 (NPTX2), but not to neuronal pentraxin receptor (NPTXR). Also binds to taipoxin-associated calcium binding protein 49 (RCN2), a protein localized in the lumen of endoplasmic reticulum.
;Monomer (alpha chain): Snake venom phospholipase A2 (PLA2) alpha chain that possesses the same high enzymatic activity as the heterotrimer. PLA2 catalyzes the calcium-dependent hydrolysis of the 2-acyl groups in 3-sn-phosphoglycerides.
>sp|P00614|PA2TA_OXYSC_Basic_phospholipase_A2_taipoxin_alpha_chain_OS_Oxyuranus_scutellatus_scutellatus_OX_8667_PE_1_SV_1
-----------------------------------NLLQFGFMIRCANRRSRPVWHYMDYGCYCGKGGSGTPVDDLDRCCQVHDECYGEAVRRFGCAP---YWTLYSWKCYGKAPTCNTKTR-----------CQRFVCRCDAKAAECFARS-PYQNSNWNINTKARCR---
>R.occultus_Gene.67220_R_occultus_25928_g.67220_m.67220
MANLSRLSLLALILGVYITSVVGMPKEALETREKRNVVQLGLMLECSTGRS--MWDYIGYGCYCGLGGSGTPLDETDKCCQAHDNCYGRVQKENVCDDGAVYWVVYNYTSCSLCSDISTYPKRIYKFLSASPVCSYRVCQCDSAFAACAKKASPTFNPAYVDYNKKTCKQLK
