# Supplementary material for: Investigation of Peptide Toxin Diversity in Ribbon Worms (Nemertea) Using a Transcriptomic Approach
Source: Toxins (Basel). 2022 Aug 8;14(8):542. doi: 10.3390/toxins14080542 (PMC9415933; doi:10.3390/toxins14080542)
Supplement: Supplementary file 1 [file toxins-14-00542-s001.zip › Supplementary File S3. Alignments of putative toxins protein sequences/Enzymes_PDE_CRODO.fas]

;Venom phosphodiesterase CdcPDE · Crotalus durissus collilineatus (Brazilian rattlesnake) · EC:3.6.1.- · 829 amino acids · Evidence at protein level · Annotation score:5/5
;Hydrolyzes ADP with high activity. Shows weak or no activity on 5'-AMP, 5'-GMP, 3'-AMP, ATP, cAMP, and cGMP (By similarity).
;Is devoid of monophosphatase and proteinase activities (By similarity).
;Inhibits ADP-induced platelet aggregation and is cytotoxic to human keratinocytes (PubMed:33636276).
;Kinetic parameters indicated a higher affinity for the substrate bis(p-nitrophenyl) phosphate compared to others snake venom PDEs (PubMed:33636276).
;Is recognized by the crotalid antivenom produced by the Instituto Butantan (PubMed:33636276).
>sp|P0DQQ4|PDE_CRODO_Venom_phosphodiesterase_CdcPDE_OS_Crotalus_durissus_collilineatus_OX_221569_PE_1_SV_1
GLKEPVQPQVSCRYRCNETFSRMASGCSCDDKCTERQACCSDYEDTCVLPTQSWSCSKLRCGEKRIANVLCSCSEDCLEKKDCCTDYKTICKGETSWLKDKCASSGATQCPAGFEQSPLILFSMDGFRAGYLENWDSLMPNINKLKTCGTHAKYMRAVYPTKTFVNHYTIATGLYPESHGIIDNNIYDVNLNLNFSLSSSTARNPAWWGGQPIWHTATYQGLKAATYFWPGSEVKINGSYPTIFKNYDKSIPFEARVTEVLKWLDLPKAKRPDFFTLYIEEPDTTGHKYGPVSGEIIKALQMADRTLGMLMEGLKQRNLHNCVNLILLADHGMEEISCDRLEYMANYFDNVDFFMYEGPAPRIRSKNVPKDFYTFDSEGIVKNLTCRKPKQYFKAYLSKDLPKRLHYANNIRI-DKVNLMVDQQWMAVRDKKFTRCKGGTHGYDNEFKSMQAIFLAHGPGFNEKNEVTSFENIEVYNLMCDLLKLKPAPNDGTHGSLNHLLKNPFYTPSPAKEQSSP-LSCPFGPVPSPDVSG------CKCS---SITELEKVNQRLN-LNNQAKTESEAHN--LPYGRPQVLQNHSKYCLLHQAKYISAYSQDILMPLWSSYTIYRSTSTSVPPSASDCLRLDVRIPAAQSQTCSNYQPDLTITPG--FLYPPNFNSSNFEQYDALITSNIVPMFKGFTRLWNYFHTTLIPK----YARERDGLNVISGPIFDYNYDGHFDSYDTIKQHVSNTKIPIPTHYFVVLTSCENQINTPLNCLGPLKVLSFILPHRPDNSESCADTSPENLWVEERIQIHTARVRDVELLTGLNFYSGLKQPLPETLQLK-----TFLPIFVNPVN-
>C.hong_Gene.11880_c_hong_4213_g.11880_m.11880
----------------------------------------------------------------------------------------------------------------------------------------------------------------------------------------------------------------------------------------------------------------------------------------------------------------------------QSLH---------------WSCDR-----------------------RS----------DTFCDFKN---------AKSVLKSNLPKRYHYSNNYRIGAIVMDLDDGYQVEQFSTEFCGSRGG-HGYDNAFPSMWALFLGHGPNFTQGIEMEPFMNIELYNLMADLIGVKPSLNDGTRGSLYRLLRNP---PSLERELTYESQTCPFPPS-STVVKDRLVMTSCTCDLWPDSTKDAKLEEFSNELNISKVTEKEYIDKHLPFGSP-RMINKENTCILPQKNFIIGYSNDYKTTLWTGYKIEKPASS--PSSTKKCLHPDVRLDPADTASCQDYTSTNGVEPGQLFIREAGGNSD-EDIFDIYSLANTIPMQ-------NISIWTDIVKSMTSYQKVSQKLYIFTGPIFDYNSDGLRDDYKDIKTFMSNKKTPVATQLYIVLYRCPN--NVDCNEAKNWESMAIIINNFKPQSTPCFQDTAAYLKYNL------ARVRDVELLTGLEFF-------PEMEQLQGIRMRTFIQDNLWPGME
