# Supplementary material for: Investigation of Peptide Toxin Diversity in Ribbon Worms (Nemertea) Using a Transcriptomic Approach
Source: Toxins (Basel). 2022 Aug 8;14(8):542. doi: 10.3390/toxins14080542 (PMC9415933; doi:10.3390/toxins14080542)
Supplement: Supplementary file 1 [file toxins-14-00542-s001.zip › Supplementary File S3. Alignments of putative toxins protein sequences/Enzymes_PDE_MACLB.fas]

;Venom phosphodiesterase · Macrovipera lebetina (Levantine viper) (Vipera lebetina) · EC:3.6.1.- · 851 amino acids · Evidence at protein level · Annotation score:5/5
;Hydrolyzes ADP with high activity (PubMed:25079051).
;Shows weak or no activity on 5'-AMP, 5'-GMP, 3'-AMP, ATP, cAMP, and cGMP (PubMed:25079051).
;Is devoid of monophosphatase and proteinase activities (PubMed:25079051).
;Dose-dependently inhibits platelet aggregation induced by ADP (IC50=0.99 uM) and collagen (IC50=1.4 uM) (PubMed:25079051

>sp|W8E7D1|PDE_MACLB_Venom_phosphodiesterase_OS_Macrovipera_lebetina_OX_8709_PE_1_SV_1
MIQQKVLFISLVAVALGLGLGLGLKESVEPQVSCRYRCNETFSKMASGCSCDDKCTERQACCQDYEDTCVLPTQSWSCSKLRCSEKRMANVLCSCSEDCLEKKDCCTDYKSICKGETSWLKDQCASSSAAQCPSGFEQSPLILFSMDGFRAGYLETWDSLMPNINKLKTCGTHAKYMRAVYPTKTFVNHYTIVTGLYPESHGIIDNNIYDVTLNLNFSLSAPTMTNPAWWGGQPIWHTVTYQGLKAATYFWPGSEVKINGSYPTIYKVYNKSIPFEARVTEVLKWLDLPKAERPDFVTLYIEEPDTTGHKFGPVSGEIIMALQMADRTLGMLMEGLKQRNLHNCVNLILLADHGMEQISCNRLEYMTDYFDKVDFFMYEGPAPRIRSKNVPKDFYTFDSEGIVRNLTCQKPKQYFKAYLAKDLPKRLHYVNNIRIDKVNLMVDQQWMAVRNKNYNRCNGGTHGYDNEFKSMQAIFLAHGPGFKGKNEVTSFENIEVYNLMCDLLKLKPAPNNGTHGSLNHLLKNPFYNPSPAKEQTSPLSCPFGPVPSPDVSGCKCSSITDLGKVNERLNLNNQAKTESEAHNLPYGRPQVLQNHSKYCLLHQAKYISAYSQDVLMPLWSSYTINKSPPTSVPPSASDCLRLDVRIPAAQSQTCSNYQPDLTITPGFLYPPNFGSSNFEQYDALITSNLVPMFKGF--TRLWNYFHGTLLPKYARERNG---LNVISGPIFDYNYDGHFDSYDTIKEYVNDTK-IPIPTHFFVVLTSCENQINTPLNCPGSLK--VLSFILPHRPDNSESCADTSPDNLWVEERIQTHTARVRDVELLTGLNFYSGLKQPLPETLQLKTFLPIFVNPVN---
>C.hamanako_Gene.26217_r_13397_g.26217_m.26217
----------------------------------------------------------------------------------------------------------------------------------------------------------------------------------------------------------------------------------------------------------------------------------------------------------------------------------------------------------------------------------------------------------------------------------------------------------------------------------------------------------------------------------------------------------------------------------------------------------------------------------------------------------------------------------------TGFLYPPSIAEAPIQEMDGYILSNAVPMYETFK-TGVWS-----ELLSYTGIWQGSHRINIISGPIYDYNYDGHRDTIDLIKEYLDDKKTVPIATHFFMIITKCKEETEG-----GCLEYEIMSYILPHRPHP-------TMCNKKFLEYLFINTARVKDIELLTGLQFYRSVSQ--QESIQLETFLQEEFWKREQR*
>C.sim_Gene.10925_csim_minion_2435_g.10925_m.10925
---------------------------------------------------------------------------------------------------------------------------------------------------------------------------------------------------MFPAHHGIVDNVMLDEKIGAPFYLSSPVSKDPRWWGGEPLWNTLNNNGKLSGTMFWPGSEVKINGSYPTYWRKYDHKFPFEERVKVVLEWLELPLSERPSFISLYFNEPDSTGHSFGTKGEKIEASLLNVDKQIGLLMDGLLERGLHDCVNLIIVADH------------------------------------------------------------------------------------------------------------------------------------------------------------------------------------------------------------------------------------------------------------------------------------------------------------------------GMKNMP--------CEDVMLLKNHINMTDMFVRTGSLG----------------------------------------WINNELYQTKKKKIAR------------------------------------------------NK--------NPQNVSD--LLTQLQCSDCSSCDLKKC*-----------------
