# Supplementary material for: Investigation of Peptide Toxin Diversity in Ribbon Worms (Nemertea) Using a Transcriptomic Approach
Source: Toxins (Basel). 2022 Aug 8;14(8):542. doi: 10.3390/toxins14080542 (PMC9415933; doi:10.3390/toxins14080542)
Supplement: Supplementary file 1 [file toxins-14-00542-s001.zip › Supplementary File S3. Alignments of putative toxins protein sequences/Enzymes_PDE_NAJAT.fas]

;Venom phosphodiesterase · Naja atra (Chinese cobra) · EC:3.6.1.- · 830 amino acids · Evidence at protein level · Annotation score:5/5
;Hydrolyzes ADP with high activity. Shows weak or no activity on 5'-AMP, 5'-GMP, 3'-AMP, ATP, cAMP, and cGMP. Is devoid of monophosphatase and proteinase activities. Dose-dependently inhibits platelet aggregation induced by ADP and collagen.
>sp|A0A2D0TC04|PDE_NAJAT_Venom_phosphodiesterase_OS_Naja_atra_OX_8656_PE_1_SV_1
LKQSKQPLESCRNRCNETFSEELSYCSCDNKCTERKACCWDYQDICVLPTQSWSCNKLRCGEKRMANVLCSCSEDCLTKKDCCTDYKSICKRETSWLKDQCASSSASQCPEGFDQSPLILFSMDGFRAEYLETWDTLMPNINKLKTCGTHAKYMRAVYPTKTFVNHYTIVTGLYAETHGIIDNNMYDVKLNQNFSLSGSNMRNAAWWGGQPIWHTASYQGLKAATYFWPGSEVKINGSYPTIYKVYNKSTPFEARVMEVLKWLDLPKAKRPDFSTLYIEEPDTTGHKFGPVSGQVIKSLQMADRTLGMLMEGLKQRNLHNCVNLILLADHGMEAISCNR---LEYMTDYFNTVDFFMYEGAAPRIRSKNVPKDFYTFDSEAIVK-----------KLTCRKPKQHFKAYLAKDLPKRLHFANNIRIDKVNLMVDRQWLAVRNKKYKYCSGGTHGYDNEFKSMEAIFLAHGPGFKEKTEVTSFENIEVYNLMCDLLKLKPAPNNGTHGSLNHLLKNPFYNPSPAKEQSP-----PLYCLFGPVPSPDVSGCKCSSITDLEAVNQRLNLIDQAKMQSEADNLPYGRPHVLQHSKYCLLHQTKYISAYSQDILMPLWNSYTISKSLVKPTSAPPSASD-CLRLDVRIPTVQSQTCSNYQPDLAITP--GFLYPPDFSSSGPEQYDALITSNIVPMYKEFARLWNYFHSTLLPKYATERNGLNVISGPIFDYNYDGHFDPYDTIDQYVNNTKIPIPTHYFVVLTSCENSTKTPLNCPPGSLKVLSFILPHRPDNSESCADKSPDNLWVEERMQTHTARVRDVELLTGLDFYSALKQPLSETLRLKTFLPIFINSVN
>H.ijimaIi_Gene.42207_h_ijimai_14250_g.42207_m.42207
------------------------------------------------------------------------------------------------------------------------------------------------------------------------------------------------------------------------------------------------------------------------------PNFVAMYFSEPDSSGHQFGPYSDQVNKALEHVDSIIGMLMDGLVARDLHQCANVILVADHGMAPISCDRVIQLNNCTNMDNAYIFDGVVG------RLNNEYDIDTVNGEITPIPNKQSYAYWEEKLKCCN--QHMHANLKQDLPKRVHYANNRRIDDLCMDLDVGWLVTKKPNYTECKGGAHGYDNAYVSMEAIFLAHGPGFKTNYTVEPFLNIELYNLLAELSGVSPASNNGTDGSLHHILNHPAAAPSRPSGQDPVTCDYPATEGEYNKRLQNDCLCKEPQGKTVRQLDERLNLTSEDMISLQQRHLPYGGPRMLGNDTVCILTQPEYITGYSQTFHSPLWTAYQLDD--TKGTVLTLNGTDTCLRADVRLPPEVTVNCSQLTPASATNMSASLLYPPDFAS------------------TETARF---------------------------------------------------------------------------------------------------------------------------------------------------------
