# Supplementary material for: Investigation of Peptide Toxin Diversity in Ribbon Worms (Nemertea) Using a Transcriptomic Approach
Source: Toxins (Basel). 2022 Aug 8;14(8):542. doi: 10.3390/toxins14080542 (PMC9415933; doi:10.3390/toxins14080542)
Supplement: Supplementary file 1 [file toxins-14-00542-s001.zip › Supplementary File S3. Alignments of putative toxins protein sequences/Enzymes_PDE1_CROAD.fas]

;Venom phosphodiesterase 1 · Crotalus adamanteus (Eastern diamondback rattlesnake) · EC:3.6.1.- · 851 amino acids · Evidence at protein level · Annotation score:4/5
;Hydrolyzes ADP with high activity. Shows weak or no activity on 5'-AMP, 5'-GMP, 3'-AMP, ATP, cAMP, and cGMP. Is devoid of monophosphatase and proteinase activities. Dose-dependently inhibits platelet aggregation induced by ADP and collagen
>sp|J3SEZ3|PDE1_CROAD_Venom_phosphodiesterase_1_OS_Crotalus_adamanteus_OX_8729_PE_1_SV_2
MIQQKVLFISLVAVTLGLGLGLGLKESVQPQVSCRYRCNETFSKMASGCSCDDKCTERQACCSDYEDTCVLPTQSWSCSKLRCGEKRIANVLCSCSDDCLEKKDCCTDYKSICKGETSWLKDKCASSGATQCPAGFEQSPLILFSMDGFRAGYLENWDSLMPNINKLKTCGTHAKYMRAVYPTKTFVNHYTIATGLYPESHGIIDNNIYDVNLNLNFSLSSSTARNPAWWGGQPIWHTATYQGLKAATYFWPGSEVKINGSYPTIFKNYNKSIPFEARVTEVLKWLDLPKAKRPDFLTLYIEEPDTTGHKYGPVSGEIIKA-LQMADRTLGMLMEGLKQRNLHNCVNLILLADHGMEEISCDRLEYMANYFNNVDFFMYEGPAPRIRSKNVPKDFYTFDSEGIVKNLTCRKPKQYFKAYLSKDLPKRLHYANNIRIDKVNLMVDQQWMAVRDKKFTRCKGGTHGYDNEFKSMQAIFLAHGPGFNEKNEVTSFENIEVYNLMCDLLKLKPAPNNGTHGSLNHLLKNPFYTPSPAKEQSSPLSCPFGPVPSPDVSGCKCSSITELEKVNQRLNLNNQAKTESEAHNLPYGRPQVLQNHSKYCLLHQAKYISAYSQDILMPLWSSYTIYRSTSTSVPPSASDCLRLDVRIPAAQSQTCSNYQPDLTITPGFLYPPNFNSSNFEQYDALITSNIVPMFKGFTRLWNYFHTTLIPKYARERNGLNVISGPIFDYNYDGHFDSYDTIKQHVNNTKIPIPTHYFVVLTSCENQINTPLNCLGPLKVLSFILPHRPDNSESCADTSPENLWVEERIQIHTARVRDVELLTGLNFYSGLKQPLPETLQLKTFLPIFVNPVN
>C.hong_Gene.27311_c_hong_17262_g.27311_m.27311
------------------------------------------------------------------------------------------------------------------------------------------------------------------------------------------FNHYTIVTGMFPSHHGIVDNVMLDEKIGAPFYLSSPVSKDPRWWGGEPLWNTLNNNGKLSGTMFWPGSEVKINGSYPTYWRKYDHKFPFEERVKVVLEWLEKPLSERPSFISLYFNEPDSTGHSFG-TKGEKIEASLLNVDKQIGLLMDGLLERGLHDCVNLIIVADHGMKNMPCEDVMLLKNHINMTDMFVRTG------------------SLG------------------------------------------------------------------------------------------------------------------------------------------------------------------------------------------------------------------------------------------------------------------------------------------------------------------------------------------------------------------------------------------------------------------------------------------------------------------
