# Supplementary material for: Investigation of Peptide Toxin Diversity in Ribbon Worms (Nemertea) Using a Transcriptomic Approach
Source: Toxins (Basel). 2022 Aug 8;14(8):542. doi: 10.3390/toxins14080542 (PMC9415933; doi:10.3390/toxins14080542)
Supplement: Supplementary file 1 [file toxins-14-00542-s001.zip › Supplementary File S3. Alignments of putative toxins protein sequences/Enzymes_PDE2_CROAD.fas]

;Venom phosphodiesterase 2 · Crotalus adamanteus (Eastern diamondback rattlesnake) · EC:3.6.1.- · 810 amino acids · Evidence at protein level · Annotation score:4/5
;Hydrolyzes ADP with high activity. Shows weak or no activity on 5'-AMP, 5'-GMP, 3'-AMP, ATP, cAMP, and cGMP. Is devoid of monophosphatase and proteinase activities. Dose-dependently inhibits platelet aggregation induced by ADP (IC50=0.99 uM) and collagen (IC50=1.4 uM).
>sp|J3SBP3|PDE2_CROAD_Venom_phosphodiesterase_2_OS_Crotalus_adamanteus_OX_8729_PE_1_SV_1
MIQQKVLFISLVAVTLGLGLGLGLKESVQPQAQSWSCSKLRCGEKRIANVLCSCSDDCLEKKDCCTDYKSICKGETSWLKDKCASSGATQCPAGFEQSPLILFSMDGFRAGYLENWDSLMPNINKLKTCGTHAKYMRAVYPTKTFVNHYTIATGLYPESHGIIDNNIYDVNLNLNFSLSSSTARNPAWWGGQPIWHTATYQGLKAATYFWPGSEVKINGSYPTIFKNYNKSIPFEARVTEVLKWLDLPKAKRPDFLTLYIEEPDTTGHKYGPVSGEIIKALQMADRTLGMLMEGLKQRNLHNCVNLILLADHGMEEISCDRLEYMANYFNNVDFFMYEGPAPRIR-------SKNVPKDFYTFDSEGIVKNLTCRKPKQYFKAYLSKDLPKRLHYANNIRIDKVNLMVDQQWMAVRDKKFTRCKG-GTHGYDNEFKSMQAIFLAHGPGFNEKNEVTSFENIEVYNLMCDLLKLKPAPNNGTHGSLNHLLKNPFYTPSP----AKEQSSPLSCPFGPVP----SPDVSGCKCSSITELEKVNQRLNLNNQAKTESEAHNLPYGRPQVLQNHSKYCLLHQAKYISAYSQDILMPLWSSYTIYRSTSTSVPPSASDCLRLDVRIPAAQSQTCSNYQPDLT---ITPGFLYPPNFNSSNFEQYDALITSNIVPMFKGFTR-LWNYFHTTLIPKYARERNGLNVISGPIFDYNYDGHFDSYDTIKQHVNNTKIPIPTHYFVVLTSCENQINTPLNCLGPLKVLSFILPHRPDNSESCADTSPENLWVEERIQIHTARVRDVELLTGLNFYSGLKQPLPETLQLKTFLPIFVNPVN------
>L.sanguineus_Gene.16311_L_sanguineus_3727_g.16311_m.16311
--------------------------------------------------------------------MWSGTGEWVHTPCATASDIQSCPESYAKTPITLLISCDGFLASYLL--KNVTPTFKRFQECGVSAPYMRPVYPTKTFPNHYSMATGLFPAWSGLTGNIMFDKKLGKVFRLSNSEKLNPEWYQGDPIWNTVTKNNKTSASYFWVGSDVPVEGMLPKYYKNFTRGIPFEEEVDEVLKWIDLPEDKRPNFITMYFYEPDSAGHTYGPDSPEVQKQIEYVDSIIGMLMNGLVDREIHNCVNVIVVADHGMANTPCDQVVLVKDYVNLTNMYVYSGTYGRINTEYFIESTTAKPFPVPHRNQEELVNSLRCAN--DHLQTQFKWDLPKRFHYAYNDRIEDIIMNVDDTWLVGRTKPEDACQVKGNHGYDDAYKSMEALFVAHGPSFKTNYKVEPFLNIELYNLLTELVNITGAPNNGTMGSLHHMLTNPSTLPPRDQGHSYETCSFPSDPTEYSNRTSAQPSCTKCTLPPGVTDKTIDDQLNITAAEADDIIAMHIPSGEP-LLQGLGTVCTLVQQDYVHGYSEIFHTPIWSAYKIATSSEVKNTTSEP-CLRPDVRLPVGVEANCSDFKAALSAENITASFLHPPEFSTNETRKLDSHILSNAVPMFEGFKSGIWQYLLNMLGEWQAKHG-PLFVVSGPAYDYDYDGHYDDLTKIKRFMNDGAVPVPTHYYTIITKPR-DI--SESTYRKNDVMAFILPHK-----SEPTTCQA---QDVYLFLHAARVKDVELLTGLGFFP--KHDRYESLALQTYLMDDIWSYDL-----
>N.geniculatus_Gene.32725_N_geniculatus_4280_g.32725_m.32725
----------------------------------------------------------------------------------------------------------------------------------------------------------------------------------------------------------------------------MIMIIFNFFSGIPFEDEVDAVLKWIDLPEERRPNFITMYFNQPDSDGHKYGPNSPEVRKEIEYVDSIIGMFMNGLVDRGIHNCINVIVVADHGMAETSCDRVVLVNDYIDTNKTYIFAGPFGRISTKYCIRGSTATMFKPPLRDQQKIVNSLKCAN--EHLQTQFKWDLPKRFHYAYNKRIEDIVMNVDEGWLIGRKNPKDVCRTIGQHGFDDAYKSMEAIFLANGPSFKSNYDVEPFLNVELYNLLTELMNITGVPNNGTVGSLHHLLRNPSTLPPREQGHAYETCSFPSGP-EYNNRASAQPSCTECKLPKDVTKKDLDQQLDMKGSEAQKLIDQHIPSGPP-LLHGQETVCTLTQKDYVDGYSEIYHSPIWSAYNLSQSFQVNITDGLP-CLRPDVRLPIGVEANCSDFTSAFLAENITAGFLHPPEFSTDSKSKLDSHILSNAVPMFEGFKTGVWQHLLTKLTKWQATYG-AIYVISGPIYDYDYNGHYDDLKTIKRFMNDSSVPIPTHYYTIVTKPR-SS--MESSNRQNDVMAFILPHK-----SRPTTCQA---PDVYLYLHSARVRDVELLTGLEFFP--KFDRYEAIALETFLMDELWAY-------
>R.occultus_Gene.28090_R_occultus_4687_g.28090_m.28090
----------MKLKREYAYYSGVSYSAVELVIKDEKPCLKPWMKVLIGLGLLALLSLALGIGIYYSIQMWSGTGEWVHTPCGTASDIQSCPESYAKTPITLLISCDGFRASYLL--KNVTPTFGKFQKCGVSAPYMRPVYPTKTFPNHYSMATGLFPAWSGLTGNTMFDEKIGKVFRLSNSEKFNPDWYQGDPIWNTVTKNNKTSASFFWVGSDVPIEGMYPKYYKNYTKGIPFETEVDEVLKWIDLPEDKRPNFITLYFDQPDGAGHKYGPDSQEVKEQIEYVDSVIGMLMNGLVDREIHNCVNVIVVADHGMEEISCDRVVLMKDYVNLTNMYVYSGTYGRINTEYFIGATTARPFPKPHRDQQELVNSLRCAN--DHLQTQFKWDLPKRFHYAFNDRIEDIIMNLDDAWLVGRTNPKEACYSLGDHGFDDAYKSMEALFVAHGPSFKTNYKVEPFLNIELYNLLTELVNITGAPNNGTMGSLHHILTNPSTLPQRDQGHAYENCGYPTDPIEYNKRAAAQPSCTKCTLPPGMTTNAIDEQLNITATEAKDIIQMHIPSGEP-LLQGLGTVCTLAQQDYVHGYSQIFHTPIWSAYKLEKSAEIINVTSEP-CLRPDVRLPVGAEANCSDFKAALSAENITAGFLHPPEFSTNATTKLDSHILSNAVPMYEGFKSGIWQYLLNMLGKWQAKHG-PLYVISGPIYDYDYDGHYDDLTKIKRFMNDGAVPVPTQYYTIITKPR-DL--SESTYRKNDVMAFILPHK-----SEPTTCQA---QDVYLFLHAARVKDVELLTGLEFFP--KYDRYESLALQTYLMDELWTNGL-----
>H.ijimai_Gene.19434_h_ijimai_3830_g.19434_m.19434
---------------------------------------------------------------------------------------------------------------------------------------------------------------------------------------------------------------------------------------------------------------------------------------------------------------------------------------------------------------------------------------------------------------------------------------------------------------------------------------------------------------------------------------------------------------------------------------------------------------------------------------------------------------------------------------------MLSGFKFGIWQYLLNKTINWQQKYG-PVYVLSGPVYDYNYDGLRDSLEQITSYFESSDMPVPTHYFFILTRCE-QI--QGNCTR-YESYPFVLPHK-----QEPTTCQP---EEVYLHEHSARVKDIELLTGLQFFA--DLDTYSAIELETDLHPDPWPSRLDQGTL
