# Supplementary material for: Investigation of Peptide Toxin Diversity in Ribbon Worms (Nemertea) Using a Transcriptomic Approach
Source: Toxins (Basel). 2022 Aug 8;14(8):542. doi: 10.3390/toxins14080542 (PMC9415933; doi:10.3390/toxins14080542)
Supplement: Supplementary file 1 [file toxins-14-00542-s001.zip › Supplementary File S3. Alignments of putative toxins protein sequences/Enzymes_PLB_DRYCN.fas]

;Phospholipase-B 81 · Drysdalia coronoides (White-lipped snake) (Hoplocephalus coronoides) · EC:3.1.1.- · 553 amino acids · Evidence at protein level · Annotation score:2/5
;May cause hemolysis.
>sp|F8J2D3|PLB_DRYCN_Phospholipase-B_81_OS_Drysdalia_coronoides_OX_66186_PE_1_SV_1
MVRFGSAASSDNRRRRCWSWYWGGLLLLWAVAETRADLHYATVYWLEAEK------SFQVKDLLDK-NGDAYGYYNDTVQSTGWGILEIKAGYG--SQLVSNEILMYAAGFLEGYLTASRMSDHVANLYHQMIKN--VITEQKVKDFMQKQDEWTRQQIK-NNKDDPFWRNAGYIIAQLDGLYMGNLEWAKRQKRTPLTKFEISFLNALGDLLDLIPALSPESRNNGFLSMS-EISKMYEWDMGHCSALIKVLPGYENIYFAHSSWFTYAATLRIYKHLDFRIIDPQTKTGRASFSSYPGLLASLDDFYILGSG-LIMLQTTNSVFNISLLQQVVPESLFAWERVRIANMMADSGKTWAQTFKKQNSGTYNNQYMILDTKKIKLRRSIEDGTLYIIEQVPNLVEYSDQTTILRKGYWPSYNIPFHKVIYNMSGYREYVQKYGLDFSYEMAPRAKIFRRDQGKVIDIESMKRIMRYNNYKKDPYTKHNPCNTICCRQDLYYMTPVPAGCYDSKVADINMAAKFTAYAINGPPVEKGLPIFSWV-HFNETTHQGLPESYNFDFVTMKPVL--
>C.hamanako_Gene.12079_r_3800_g.12079_m.12079
-----------MSLAAQCWLATSLLICLINIPSCAGFYQEGTVYLKGYK-------AQFVPGTLDTKNGAAYGFFNDTLQKTGWGVFEVKAGYG---PLFKNNFVMYAAGYLEGYLTQKNIWNHYHNLYAALVQDKSMPFKQKITQFFSDQEAWAIKMVKKNPS-DPYWRHVGYVLSQFDGLYDG-YRDASQKDGQVLPRFAFHFLNGVGDYIDLRYALDPSQRPD-FKKMSKSQIKLFLDTHGHCSALIKVTGALENIYMSHSSWFLYAATSRIYKHYDFNVNDQSTAAKKSSFSSYPGFLESLDDFYLLSSK-LVMIQTTNSIFNMTLYNSVKPQSLMAWQRVRLSNMMANNSRMWGKYFSMYNSGTYNNQYMILDLKKVKLNEEIEDEALYIVEQIPGLVVYRDQTPILRTSHWPSYNVPFYEEIYNKSGYPEFVADHGLDSSYQLAPRAKIFRRDAGKVLDLDSMKKIMRYNDYKKDPYSDFNACSTICCRGDLNELNPVADGCYDTKVADFEMALNRTSHAINGPTRGTGLPPFAWTPQWP-QQHAGLPNVYNFTFVEMKPTLN*
>Gene.90104_csim_minion_31095_g.90104_m.90104
--------------------MKKSPLFLNFLIVITVFIFEASGYLLHGSVGYYDGVSLSFKDTLEKNNSIAYGSFNDSLNSIGWGVLNVKSGYG--SKIYPDEKIAYAAGYLEGVFTYRRIYQSWINVKKSFLLD---DIEKKYRVFYDAQDKWTKEQVDSFAKKDPVWKVIGYIMNQLDGLIDGYNQAARPDHK--LDRFAFLFMNGVGDSLDIQHVVDPKNCPD-LLQMEPLALRRYLQSHGHCSALVKVTPGFEDLLMAHSTWLYYSMTLRIYKHYDIKFKDPNALGVKMSFSSYPGAIESQDDFYILGSTNMVLLQTTNSIINQTLYKKVTPESLFSWQRVRLANLMADNGRSWTKYFSLYNSGTYNNQYMIIDLKKFEPKKTLHPGTLWVIEQIPGHISSGDMTNILVDGHWPSYNVPFFEDIYNMSGYPALEQKYGPDYSYQLAPRAKIFRRDASAVIDLTKLQHLLRYNDYKHDKYSENDPCNTICCRADLKKQGANAQGCTDTKVTSYQLASSMTSYAINGPTLGTGLPPFTWTPKFKNTSHVGLPTTYNFKFVQMTPPN*-
>T.poly_Gene.7245_r_1736_g.7245_m.7245
----------MMAWLMILFLALSCCLPLYTLATLT----TGTVYITEDKH------AKFVPDIMDKIYGAAYGSYNDTLSSTGWGTLDIKAGYG--KYSIDNNMLMYAAGYLEGFLTQKRIFQHYTNMYDAMLGRSSDPVKERIIKFFAEQDKWAREMVDTTGSSDPFWRHVGYVMSQESGLYDG-YKVSVVDENETLDVFAIQFLNGLGDYLDISQAINPAVRPN-WMNMTREEALRKVHSNGHCSALIKVTGAYENIFISHSSWFMYAATLRIYKHYDFNLVDPMTAAKTMSFSSYPGFLESLDDFYLLGSQ-MVMVQTTNNIFNHKLYDTVKPASLMAWQRVRVANLMANNGREWGKYLSMFNSGTYNNQYMVLDLKRIKLKESIMDGALYVVEQIPTLVVYQDETKMLREGHWPSYNVPFFEAIYNLSGYPEFVKKHGFDASYQLAPRAKIFRRDAGKVTNMKSMKALMRYNDYLHDPYSEKKPCNTICCRADLNAKEPRAEGCYDTKVADFKMALERKAYAVNGPTLGSGLPPFSWTAQFK-DSHIGLPETYDFDFVEMKPKL*-
>B.unicolor_Gene.41256_B_unicolor_5044_g.41256_m.41256
-------WTKRMDLHMVCLLLSLSFLLCVAFVNSAGSIQYGTVYMKDGF-------PSFKPGVLDKENGLAYGVYNDSISSTGWGTLDIKAGYATEAPKQINQRIMYAAGYLEGYMTAERISQNYDNLYSTLVKSETTEFKQKLVDFYLYQEKYAMDRIMKDGGRTPFWRHVSYVLAQLDGLYNG-HKAATGGNG-SLPRFAFEFLNGAGDFIDIRYVLDRKSRPN-FEKMSHAEFKVFVERHGHCSALIRATGALENIFMSHSSWFVYSAMLRIYKHYDFNIDDPTTLNKQMSFSSYPGFLESLDDFYLISNG-LVMLQTTNNVFNMSLYDQVTPNSVLAWQRVRVAHMMASSPKQWGEIFSIENSGTYNNQYMVLDLKKIKLGEAIEDDAFWVVEQIPTLVEYHDQTHILRNGHWPSYNVPFYETIYNMSGYPDIVKQKGLDYSYQMAPRAKIFRRDADKVKDMASMKYIMRYNDYLQDPYSEKDPCKTICCRADLSTTAPRADGCYDTKVADYNMALKRQSFAVSGPSTGTGLKPFSWRPPFN-DSHEGMPQTFNFDFVFMKPGL*-
>N.geniculatus_Gene.63302_N_geniculatus_11598_g.63302_m.63302
---------NDMVDSRSRVLGFLS-LILAFSQFSTAAVLYGTVYFTAGR-------ASFRAGVLDKKGGIAYGVYNESYLATGWDVLDIKAGYATHGPKQLNQNVMYGAGFLEGYMSAEKIGQHWQNIQSAWLKGKSKDYMTKLMKFFSDQEAYATNMVAKDGGRTPYWRHVSYVLAQLHGLYDG-YKAAT-KND-SLPRFAIVFLNGVGDYIDIRYAISREDRPD-FSKMSHLEFKSFVEGHGHCSALIKATGAYENIFMSHSSWFLYAAMLRIYKHYDFNINDPATVNKQISFSSYPGFLESLDDFYLISNG-LVMLQTTNNVFNMSLYDEVKPQSILAWQRVRVAHMMSATAADWGRIFSKENSGTYNNQYMILDLNKIKIKKEIQDGALYVVEQIPTLVVYEDQTNILRNGYWPSYNVPFYEKIYNMSGYPETVAKRGLDYSYQMAPRAKIFRRDADKVTDMKAMKDIMRYNDYLHDPYSDGDACKTICCRGDLTFK-PNADGCYDTKVADYNMAWKRQSFSINGPSLGTGLKPFSWVSPFNNTSHVGMPKTFDFDFVAMQPVLN*
>R.occultus_Gene.14123_R_occultus_1576_g.14123_m.14123
-----------MANAG--ILIFVS-TFCSYFLFCHGASQYGTVYMTDGK-------ASFKSGVLDKKGGVAYGSYNNSYLKTGWDVLDIKAGYATQGKRQLNQHVMYAAGYAEGYMTAEKITQYWQNIQSVWLKGKSKDYMAKLYHFFEEQENYALDRISKDAGKTPYWRHLGYVLAQLEGLYDG-HKAAVGKND-TLPRFAIVFMNGVGDYIDIQYAISREERPD-FKKMSHLEFKTFVESHGHCSALIKATGAYENIFMSHSSWFLYSSMLRIYKHYDFNINDPATINKQMSFSSYPAFLESLDDFYLISNG-LVMLQTTNNVFNMSLYDKVKPQSVLAWQRVRIAHMMSASAADWGKIFSIENSGTYNNQYMILDLNKIKIGKEIQDGALYVVEQIPTLVEYGDQTNILRNGHWPSYNVPFYEKVYNMSGYPETVAQRGLDYSYQMAPRAKIFRRDADKVTDMESMKDIMRYNNYLKDPYSEGDACKTICCRGDLSSTNPRADGCYDTKVADYNMAWKRQSYAINGPTTGTGLKPFSWVPPFN-DSHVGMPETFNFKFEFMERALN*
