# Supplementary material for: Investigation of Peptide Toxin Diversity in Ribbon Worms (Nemertea) Using a Transcriptomic Approach
Source: Toxins (Basel). 2022 Aug 8;14(8):542. doi: 10.3390/toxins14080542 (PMC9415933; doi:10.3390/toxins14080542)
Supplement: Supplementary file 1 [file toxins-14-00542-s001.zip › Supplementary File S3. Alignments of putative toxins protein sequences/Enzymes_QPCT_BOIDE.fas]

;Glutaminyl-peptide cyclotransferase · Boiga dendrophila (Mangrove snake) (Gold-ringed cat snake) · EC:2.3.2.5 · Gene: QPCT · 368 amino acids · Evidence at transcript level · Annotation score:3/5
;Responsible for the biosynthesis of pyroglutamyl peptides. Has a bias against acidic and tryptophan residues adjacent to the N-terminal glutaminyl residue and a lack of importance of chain length after the second residue. Also catalyzes N-terminal pyroglutamate formation (By similarity).
>sp|A7ISW2|QPCT_BOIDE_Glutaminyl-peptide_cyclotransferase_OS_Boiga_dendrophila_OX_46286_GN_QPCT_PE_2_SV_1
--MAGERRDSKAAAFFCLAWALCLALPGFPQHVGGREDRADWTQEKYSHRPTILNATSILQVTS-QTNVNRMWQNDLHPILIERYPGSPGSYAVRQHIKHRLQGLQAGWLVEEDTFQSHTPYGYRTFSNIISTLNPLAKRHLVVACHYDSKYFLPQLDGKVFVGATDSAVPCAMMLELARSLDRQLSFLKQSSLPPKADLSLKLIFFDGEEAFVRWSPSDSLYGSRSLAQKMASTPHPPGARNTNQIQGIDLFVLLDLIGARNPVFPVYFLNTARWFGRLEAIEQSLHDLGLLNNYSSERQYFRSNIRRYPVEDDHIPFLRRGVPILHLIPSPFPRVWHTMEDNEENLDKPTIDNISKILQVFVLEYLNLG
>Gene.45237_r_30379_g.45237_m.45237
LSSKRVVMNEKFVIVLFLMTCIDLAISGTP-----------WYEKKTKHKLKSFKHSKLVKLTSGMTSSEKEFSADLDPFLVVRYPGSPGHEQVKNHI-IRTMSNDLGWNVETDVFEQQTP---------ISDLDETKK----------------------------------------------------------------------------------------------------------------------------------------------------------------------------------------------------------------------------------------
