# Supplementary material for: Investigation of Peptide Toxin Diversity in Ribbon Worms (Nemertea) Using a Transcriptomic Approach
Source: Toxins (Basel). 2022 Aug 8;14(8):542. doi: 10.3390/toxins14080542 (PMC9415933; doi:10.3390/toxins14080542)
Supplement: Supplementary file 1 [file toxins-14-00542-s001.zip › Supplementary File S3. Alignments of putative toxins protein sequences/Enzymes_TREA_PIMHY.fas]

;Trehalase · Pimpla hypochondriaca (Parasitoid wasp) · EC:3.2.1.28 · Gene: tre1 · 585 amino acids · Evidence at protein level · Annotation score:3/5
>sp|Q8MMG9|TREA_PIMHY_Trehalase_OS_Pimpla_hypochondriaca_OX_135724_GN_tre1_PE_1_SV_1
MAKTTPMAKPSVGLLTLQVLVFCALTGSLASAGSIGHVTPRSDLCDSEVYCQGELLKTIQLGEVFKDGKTFVDHYQVNDPSVTVANFRKLMAETGGKPNKDQLTQYVKENFAQENEVIDWSPPDWQENPEFLQRVQDPVFRKWAKDLNDVWKIISRKVAPSVAEHPERHSIISVDNGFIVPGGRFQEFYYWDSYWVMEGLLLTGMKNTSRGILENFLSMVTRFGFIPNGGRVYYLMRSQPPLLIPMVDLYLTHTGDMQFLRDNIGTLEKELGYFLSQKTVDVTKNGKTYKMARYIVSSNGPRPESYREDYELAKNINDEAEKRRFYEDLKAAAESGWDFSSRWYISENGTRGSLSNIATRNIIPVELNAFLQRNARMLAQFHTTLGNPTKAKYYKDIATSYQQAIDDVLWSESEGVWLDFDLRNSQHRNYFFPTNVAPLYTQSFDSSKAQIYGQRAAAYLTRNGILDYMGGTPASLFPTGEQWDLPNAWPPLQSIIVQALRNSNEESAEKLAKELAIRWLRANHKGYSQSGQMFEKYDALNPGKFGGGGEYVVQEGFGWTNGVVYEFLNSYPNATPDDNVHMNNN
>H.iimai_Gene.84678_h_ijimai_62109_g.84678_m.84678
--------------------------------------------------------------------------------------------------------------------------------------------------------------------------------------------------------------------------------------------------------------------------------------------------------------------------------------------------------------------------------------------------------------------------------------------------------------------------------ILDYLGGVPTSLVPSGEQWDYPNVWPPVQHMIVEGLASSGFDQARKYAIDLSRRYLENNLYSWSKDGHMYEKYDATKRGYPGGGGEYNVQLLTARTC------------------------
