# Supplementary material for: Investigation of Peptide Toxin Diversity in Ribbon Worms (Nemertea) Using a Transcriptomic Approach
Source: Toxins (Basel). 2022 Aug 8;14(8):542. doi: 10.3390/toxins14080542 (PMC9415933; doi:10.3390/toxins14080542)
Supplement: Supplementary file 1 [file toxins-14-00542-s001.zip › Supplementary File S3. Alignments of putative toxins protein sequences/Enzymes_TX14A_SCODE.fas]

;Scoloptoxin SSD14 · Scolopendra dehaani (Thai centipede) (Scolopendra subspinipes dehaani) · 577 amino acids · Evidence at protein level · Annotation score:3/5
;Dose-dependently induces human platelet aggregation on both plasma rich platelet and washed platelet (max. response at 3.2 ug/mL) and causes hemolysis against mouse and rabbit erythrocytes (35 and 65% respectively at 5 ug/mL). Does not show hemolytic activity against human erythrocytes (even at 100 ug/mL).
>sp|P0DPU3|TX14A_SCODE_Scoloptoxin_SSD14_OS_Scolopendra_dehaani_OX_2609776_PE_1_SV_1
------------------------MGTSYRKLG-YVLFLMLGMIVEEGIAYVRVKEKQSSPSFMGI-----YDESAVASDAVPCAEAGQSMLRQKGSAVDAAIATLLCIGVYNPQSSGIGGGSFMVIYDRSTRTPEVIDAREEAPAAATQKMFKGDKKLSSEGGLSIAVPGELRGMALAHERHGKLDWETLFQPAIRLAKEGFPVGSELAMALREQRSHILNSPTLKAVFTDPVSGDILKENDIVIRTKLGETLEKIAKNGADEFYEGQVAKDLINDIKSFGGIITAEDLKNYQPVLKNATVAHLSGCLTLYSVPPPSSGYILSFILRVLDKFHFS----KASVSDIENATLTYHRFLETLKYAYAYRTKLGDERIENVSSVIAELTSEDVIEKTKQKIEDGKTYEPLHYG-AQLATNDHGTAHISVVSREGDAVVVTTTINYWFGSGLRSPSTGVILNDEMDDFSAPDIQNIYGVPPSKANFIVPGKRPQSSTCPSIFVNKGGDVVMAIGASGGTRITSSVSLTSMRVLWLGRNIKEAIDEPRLHHQLLPDEIEYESKFPNEILEKLKAIGHKTKPAGAFGSLVVGIKRMKGGTLTANYDYRRGGSVDGSK
>T.poly_Gene.7717_r_1895_g.7717_m.7717
QKPLLEDDPLEVYPATGFSFSRRWPKVSKRKICWLVLLLLLG----AGIIGVLVYILWATITANCIGSERVYDTATVVTDASYCSTIGTNVLKNNGSAIDAAITTSLCLGVANAHSAGIGGGFFMTYYNRKEKKSYTLDAREVAPLAANESMFVANPQLAITGGLAIAVPGEIAGYWAAHQRFGKLPWSELFVPIIKLCKEGIPITPGLYLAAESEFEFIKSSKPLRDMFINPANGKLYNVGEKIKRPVLARVLEKIAKEGASTFYNGSLSEDIIADLNDHGSIITEKDLNMYQPIWRVPMTMTLSDEKTTHSLPPPSSGSIVAFILGVLDGYRFVPDFLDGSV---EKAVIFYHRLIESMKFGYAARSLLGDPAYVNQTKEVEKLSSEEYMGYIRSLITDGMTHVPSYYGNATSKQGQFGTSHFSLVAPDGDAVAITTTINFYFGSKVVGNRTNIIFNNEMDDFSTPNTSNGYGFMPSMSNFIQPGKRPMSSMSPTIVTNGDGDVTHTCGASGGSKIISATAYTLMHMFWFGDSLKESVDKPRLHHQWLPNEVVYESNFADINVNRLEEIGHVMRQNIGRGGVVQATYTDRNGKIHAYADTRKGGCPDGF-
