# Supplementary material for: Investigation of Peptide Toxin Diversity in Ribbon Worms (Nemertea) Using a Transcriptomic Approach
Source: Toxins (Basel). 2022 Aug 8;14(8):542. doi: 10.3390/toxins14080542 (PMC9415933; doi:10.3390/toxins14080542)
Supplement: Supplementary file 1 [file toxins-14-00542-s001.zip › Supplementary File S3. Alignments of putative toxins protein sequences/Enzymes_V5NTD_GLOBR.fas]

;Snake venom 5'-nucleotidase · Gloydius brevicaudus (Korean slamosa snake) (Agkistrodon halys brevicaudus) · EC:3.1.3.5 · 588 amino acids · Evidence at transcript level · Annotation score:4/5
;Hydrolyzes nucleotides into nucleosides (By similarity).
;Snake venom 5'-nucleotidases are widely distributed among venomous snake taxa, but there is a lack of information about their biological activities. They have been shown to inhibit platelet aggregation. This effect may be due to the liberation of inhibitory AMP or adenosine by its action on ADP released upon initiation of aggregation. Venom 5'-nucleotidases are also known to synergistically act in vivo with other toxins like ADPases, phospholipases, and disintegrins to exert a more pronounced anti-coagulant effect
>sp|B6EWW8|V5NTD_GLOBR_Snake_venom_5-nucleotidase_OS_Gloydius_brevicaudus_OX_259325_PE_2_SV_1
MQTPKRRRGAQGCPRSSPSPPLLLLVGAVWFCAALSVAAGSFELTILHTNDVHARVEQTSRDSGKCTGQDCYGGVARRATKIRELRANHSHVLLLDAGDQYQGTIWFSFFKGREVVKFMNSLGYDAMALGNHEFDNGLAGLLDPLLKHANFPILSANIRPKGSIASNISGYILPYKIINVGSEKVGIIGYTTKETPVLSNPGPYLEFRDEVEELQKHANKLTTLGVNKIIALGHSGFFEDQRIARKVKGVDVVVGGHTNTFLYTGSPPSTEVAAGNYPFMVKSDDGRQVPVVQAYAFGKYLGYLNVIFDDKGNVIKSSGNPILLNKNISEDQDVKAEVNKMKIQLHNYSSQEIGKTIVYLNGTTQACRFHECNLGNLICDAVIYNNVRHPDYNEWNHVSMCIVNGGGIRSPIDERANNGTITLEELTAVLPFGGTFDLLQIKGCALKQAFEHSVHRHGQGMGELLQVSGIKVVYDLSRKPGSRVVSLNVLCTECRVPTYVPLEKEKTYKLLLPSFLAGGGDGYHMLKG-DSSNHSSGNLDISIVGDYIKRMGKVFPAVEGRVIFSAGTLFQAQLFLTWGLCISLLYFIL
>C.sim_Gene.197718_csim_minion_86712_g.197718_m.197718
-------------------------------------------------------------------------------------------------------------------------------------------------------------------------------------------------------------------------------------------------------------------------------------------------------------------------------------------------------------------------------------------------------------------------------------------------------------------------------------MKIVYDLSKEPGERVVSVHVRCHKCLIPEFLPLEEETVYPVLVPLYLQMGGDGHHVFKENYVKRQPIGELDTDIIIDYFKTRSPVTVGTEGRIKFIIG-----AEELTERNVPDVPQR--
