# Supplementary material for: Investigation of Peptide Toxin Diversity in Ribbon Worms (Nemertea) Using a Transcriptomic Approach
Source: Toxins (Basel). 2022 Aug 8;14(8):542. doi: 10.3390/toxins14080542 (PMC9415933; doi:10.3390/toxins14080542)
Supplement: Supplementary file 1 [file toxins-14-00542-s001.zip › Supplementary File S3. Alignments of putative toxins protein sequences/Enzymes_VM1B2_BOTJR.fas]

;Snake venom metalloproteinase BjussuMP-2 · Bothrops jararacussu (Jararacussu) · EC:3.4.24.- · 369 amino acids · Evidence at protein level · Annotation score:4/5
;This metalloproteinase displays proteolytic activity on fibrin, fibrinogen, collagen, casein and gelatin. It inhibits ADP- and collagen-induced platelet aggregation and displays a very low edema inducing activity.
>sp|Q7T1T4|VM1B2_BOTJR_Snake_venom_metalloproteinase_BjussuMP-2_(Fragment)_OS_Bothrops_jararacussu_OX_8726_PE_1_SV_1
TELPKGAVQPKYEDAMQYEFKGNGEPVVLHLEKNKGLFSEDYSETHYSPDGRQIITYPPFEDHCYYHGRIENDADSTASISACNGLKGHFKLQGETYLIEPLKLSDSEAHAVYKYENVEK-----EDEAPKMCGVTETNWESYEPIKKASPSNLTPEQQKFSPRYIEVAVVADHRMFKKYNSNLNTIRKWVHEMVNSMNGVYRSMDVHLSLANLEVWSKKDLINVQKDSRETLKSFGEWRERDLLPRISHDNAQLLTAVVFDQQTIGRAYIAGMCDPRHSVGVVMDHSKENLQVAVTMAHELGHNLGMEHDENQCHCDAPSCVMASVLSVVLSYEFSDCSQNQYQTYLTKHNPQCILNEPLLTVSGNELLEAGE
>L.sanguineus_Gene.78387_L_sanguineus_46574_g.78387_m.78387
------------------------------------------------SDLR----------HCFYLGESLTNRTVRAALSTCNGLKG--VLTTDTHTIYIHRLLHKHAGRFKRDAGLEEPHIIIRDKQDGGCHVKRDVTRIFG-------NVNRPFDQKVA-RYMELVVVADHHMFHTFRS---EVQLYVHTAIN-------------AAAGTFVD----------------KSFGAK---------------------------------------------------------------------------------------------------------------------------------------
