# Supplementary material for: Investigation of Peptide Toxin Diversity in Ribbon Worms (Nemertea) Using a Transcriptomic Approach
Source: Toxins (Basel). 2022 Aug 8;14(8):542. doi: 10.3390/toxins14080542 (PMC9415933; doi:10.3390/toxins14080542)
Supplement: Supplementary file 1 [file toxins-14-00542-s001.zip › Supplementary File S3. Alignments of putative toxins protein sequences/Enzymes_VM1F_MACLB.fas]

;Snake venom metalloproteinase fibrolase · Macrovipera lebetina (Levantine viper) (Vipera lebetina) · EC:3.4.24.72 · 202 amino acids · Evidence at protein level · Annotation score:5/5
;Has fibrino(geno)lytic activity on the alpha and beta chains of fibrinogen (FGA and FGB). Inhibits human ADP- and collagen-induced platelet aggregation on platelet-rich plasma but does not affect the thrombin-induced aggregation of rabbit washed platelets. Slightly degrades plasminogen.
>sp|P83255|VM1F_MACLB_Snake_venom_metalloproteinase_fibrolase_OS_Macrovipera_lebetina_OX_8709_PE_1_SV_1
ERFAPRYIELVIVADHSVATKYNDNVTAILSWVHQLVNNIILFYRDLNVHFTLSAVEVWSNGDLINVQPEATVTLNLFGEWRERDLLNRRMHDNAQLLNNVALDDNTIGLAYDEGMCDPKYSVGIVKDHSAIN-RMVAATMAHEIGHNLGMNHDGSQCNCG-GNGCVMSAVLMQ---QHSYQFSDCSKDEYQRYLTNHNPQCILNQP
>R.occultus_Gene.88864_R_occultus_53388_g.88864_m.88864
-----------------------------------------------------------------------------------------VPHDSTHLLSSYAFSTDDIGLAIPESICSER-AIGITRVPSLYQPVEIAATLTHMIGHNLGMKHDTEKCECSDLFGCMMKESLLLKGREHLKNFSSCSRDFFTDALSLGLGN------
