# Supplementary material for: Investigation of Peptide Toxin Diversity in Ribbon Worms (Nemertea) Using a Transcriptomic Approach
Source: Toxins (Basel). 2022 Aug 8;14(8):542. doi: 10.3390/toxins14080542 (PMC9415933; doi:10.3390/toxins14080542)
Supplement: Supplementary file 1 [file toxins-14-00542-s001.zip › Supplementary File S3. Alignments of putative toxins protein sequences/Enzymes_VM2AB_AGKCO.fas]

;Zinc metalloproteinase/disintegrin · Agkistrodon contortrix contortrix (Southern copperhead) · 483 amino acids · Evidence at protein level · Annotation score:5/5
;Snake venom metalloproteinase
;Impairs hemostasis in the envenomed animal (By similarity).
;This product has not been identified in the venom
;Disintegrin acostatin-beta
;Inhibits platelet aggregation in human platelet-rich plasma induced by ADP. Acts by inhibiting fibrinogen interaction with platelet receptors GPIIb/GPIIIa (ITGA2B/ITGB3).
>sp|Q805F6|VM2AB_AGKCO_Zinc_metalloproteinase/disintegrin_OS_Agkistrodon_contortrix_contortrix_OX_8713_PE_1_SV_1
MIQVLLVTLCLAAFPYQGSSIILESGNVNDYEVLYPQKVIALPKGAVQPKYEDTMQYEFKVNGEPVVLHLEKNKGLFSKDYSETHYSSDGRKITTNPPVEDHCYYHGRIQNDADSTASISACNGLKGHFKLQGETYLIEPLKLPDSEAHAVYKYENVEKEDEAPKMCGVTQTNWKSDKPIKKASQLNLTPE-QQGFPQRYIELVVVADHRMFTKYNSNLNTIRIWVHELVNTMNVFYRPLNIRVSLTDLEVWSNRDLINVQPAAADTLEAFGDWRETVLLNRISHDNAQLLTAIELDGETIGLANRGTMCDPKLSTGIVQDHSAINLWVAVTMAHEMGHNLGISHDGNQCHCDANSCIMSEELREQLSFEFSDCSQNQYQTYLTDHNPQCMLNEPLRTDIVSTPVSGNELLETGEESDFDAPANPCCDAATCKLTTGSQCADGLCCDQCKFMKEGTVCRRARGDDLDDYCNGISAGCPRNPFHA
>L.sanguineus_Gene.86069_L_sanguineus_56583_g.86069_m.86069
----------------------AKTG--------YPAHVV----------------------------------------YRDQDIKRSGPR---------RCGHNSTIINNHHSI-------------------------------------------------MKDFTDFKIKANRRSKRATGI---PEFNQDKPTKYVELFLVFDYNAWLLF-PNKYTIRSRAISMVNTVDSIYKPMNVRRS-----------------------------------------------------------------------------------------------------------------------------------------------------------------------------------------------------------------------------------------------
