# Supplementary material for: Investigation of Peptide Toxin Diversity in Ribbon Worms (Nemertea) Using a Transcriptomic Approach
Source: Toxins (Basel). 2022 Aug 8;14(8):542. doi: 10.3390/toxins14080542 (PMC9415933; doi:10.3390/toxins14080542)
Supplement: Supplementary file 1 [file toxins-14-00542-s001.zip › Supplementary File S3. Alignments of putative toxins protein sequences/Enzymes_VM2AG_GLOHA.fas]

;Zinc metalloproteinase-disintegrin agkistin · Gloydius halys (Chinese water mocassin) (Agkistrodon halys) · EC:3.4.24.- · 488 amino acids · Evidence at transcript level · Annotation score:4/5
;Inhibits ADP-induced human platelet aggregation, inhibits bovine aortic endothelial cells (BAEC) migration, has anti-angiogenic activity and induces BAEC and human micro-vascular endothelial cell (HMEC) apoptosis. The metalloproteinase domain may act in hemorrhage.
>sp|Q8AWX7|VM2AG_GLOHA_Zinc_metalloproteinase-disintegrin_agkistin_OS_Gloydius_halys_OX_8714_PE_2_SV_1
MIQVLLVTICLAVFPYQGSSIILESGNVNDYEVVYPQKVPALPKRAVQQKYEDAMQYEFKVNGEPVVLHLEKNKGLFSEDYSETHYSPDGREITTYPPVEDHCYYHGRIENDADSTTSISACNGLKGHFKLQGETYFIESLKLPDSEAHAVFKYENVEKEDGAPKMCGVTQNWESYEPVKKASQLNFPPDGRIEFLQRYIELVIVADHRMYTKYDGDKTEISSIIYEIVNILTQNYRPMHIRVALTGLEIWSSGELSNVTLSADDTLDSFGEWRERDLLNRKRHDNAQSLTGMIFSENIEGRAYKESMCDLKRSVGIVRDYRTRRHFVANIMAHEMGHNLGIDHDRDSCTCDASSCIMSATVSNEPSSRFSDCSLNQYLSDIIHNPLASYCLYNEPSKTDIVSPPVCGNYYLEVGEDCDCGPPANCQNPCCDAATCRLTPGSQCAEGLCCEQCSFMKEGTVCRIARGDDLDDYCNGISAGCPRNPSHA
>H.ijimai_Gene.79950_h_ijimai_54868_g.79950_m.79950
--------------------------------------------------------------------------------------------------------------------------------------------------------------------------------------------------------------------------------------------------------------------------------RRSSDLG---------------------------PICTFKYSGGVNMDHRHLAAFTATTMAHEMGHNFGMEHDTDRCNCPDSRCIMSATSGTQNPTLWSSCSQ-AYLHDAFEAGMD-YCLRDKP--AEIADGPLCGNGWV----------------------------------------------------------------------------
