# Supplementary material for: Investigation of Peptide Toxin Diversity in Ribbon Worms (Nemertea) Using a Transcriptomic Approach
Source: Toxins (Basel). 2022 Aug 8;14(8):542. doi: 10.3390/toxins14080542 (PMC9415933; doi:10.3390/toxins14080542)
Supplement: Supplementary file 1 [file toxins-14-00542-s001.zip › Supplementary File S3. Alignments of putative toxins protein sequences/Enzymes_VM2RH_CALRH.fas]

;Zinc metalloproteinase/disintegrin · Calloselasma rhodostoma (Malayan pit viper) (Agkistrodon rhodostoma) · 478 amino acids · Evidence at protein level · Annotation score:5/5
;Snake venom metalloproteinase rhodostoxin
;Impairs hemostasis in the envenomed animal.
;Disintegrin rhodostomin
;Inhibits platelet aggregation induced by ADP, thrombin, platelet-activating factor and collagen. Acts by inhibiting fibrinogen interaction with platelet receptors alpha-IIb/beta-3 (ITGA2B/ITGB3).
>sp|P30403|VM2RH_CALRH_Zinc_metalloproteinase/disintegrin_OS_Calloselasma_rhodostoma_OX_8717_PE_1_SV_2
MIQVLLVTICLAAFPYQGSSIILESGNVNDYEVVYPRKVIALSEGAAQQKYEDTMQYEFKVNGEPVVLHLEKNKGLFAKDYSETHYSPDGTRITTYPSVEDHCYYQGRIHNDADSTASISACNGLKGHFKLQGETYFIEPMKLPDSEAHAVFKYENIEKEDESPKMCGVTETNWESDEPIKKVSQLNLNHEIKRHVDIVVVVDSRFCTKHSNDLEVIRKFVHEVVNAIIESYKYMHFGISLVNLETWCNGDLINVQEDSYETLKAFG--KWRESDLIKHVNHSNAQFLMDMKFIKNIIGKAYLDSICDPERSVGIVQNYHGITLN----VAAIMAHEMGHNLGVRHDGEYCTCYGSSECIMSSHIS---DPPSKYFSNCSYYQFWKYIENQNPQCILNKPLRTVSIPVSGNEHLEAGKECDCSSPENPCCDAATCKLRPGAQCGEGLCCEQCKFSRAGKICRIPRGDMPDDRCTGQSADCPRYHSHA
>P.peregrina_Gene.40257_P_peregrina_19132_g.40257_m.40257
------------------------------------------------------------------------------------------------------------------------------------------------------------------------------------------------------------------------------------------------LVHVETWQKEDKINLNQSMKKVLQDFLSYKEKASSNIQHDNTQLFSALPTLDRDT---GLAIPESICT-YRSVAINK---MKTLNQPLDQATVLVHLIAHNLGLPHDTEYCQCSGEKDCLMNDVIVGRGDQHTKSFSNCSVEAFN------------------------------------------------------------------------------------------------------
