# Supplementary material for: Investigation of Peptide Toxin Diversity in Ribbon Worms (Nemertea) Using a Transcriptomic Approach
Source: Toxins (Basel). 2022 Aug 8;14(8):542. doi: 10.3390/toxins14080542 (PMC9415933; doi:10.3390/toxins14080542)
Supplement: Supplementary file 1 [file toxins-14-00542-s001.zip › Supplementary File S3. Alignments of putative toxins protein sequences/Enzymes_VM2SA_GLOSA.fas]

;Zinc metalloproteinase/disintegrin · Gloydius saxatilis (Rock mamushi) (Gloydius intermedius saxatilis) · 483 amino acids · Evidence at transcript level · Annotation score:3/5
;Impairs hemostasis in the envenomed animal.
>sp|Q7SZE0|VM2SA_GLOSA_Zinc_metalloproteinase/disintegrin_OS_Gloydius_saxatilis_OX_92067_PE_2_SV_1
MIQVLLVTICLVIFPYQGSSIILESGNVNDYEVVYPQKVTALPKGAVQPKYEDAMQYEFKVNGEPVVLHLEKNKGLFSEDYSETHYSPDGRKITTNPPVEDHCYYHGRIQNDADSTASISACNGLKGHFKHQGEMYLIEPLKLSDSEAHAVYKYENVEKEDEAPKMCGVTQTNWKSDEPIKKASQLVVTPEQQRFPQRYIELVVVADQGMFTKYNSNLDTIRTWVHELVDTINEFYRSLNVRVSLTELEIWSNEDLINVQPAAPHTLDSFGEWRQRDLLHRISHDNAMLLTST--------DFDGDTIGFAHVGTMCDPKRSVGIVQDHSAINLLVAVTMAHELGHNLGTDHDGNQCHCSANSCIMGDVLREGLSYEFSDCSQNQYQTYLTDHNPQCILNEPLRTDTVSTPVSGNELLETGEECDCGTPANPCCDAATCKLRPGAQCAEGLCCDQCKFTRAGKICRRARGDNPDDRCTGQSSDCPRNPFHA
>C.hong_Gene.32433_c_hong_24210_g.32433_m.32433
--------------------------------------------------------------------------------------------------IEDNDY--------AFRTR-------LVGYIIAQ---------KPSDS---------------------PWADMNRKS--GIK---------------------------------------------------DEFGR------------------PAIVGDAA---LDSFTDWRKKHLNDFPEHDHAMFLTAYNLGIWSDGKFDPSLTGSSTVGQLCINPGSA-TSIIESFGGFTGISTAAHELGHNIGASHDGDGNACSPND--------------------------------------------------------------------------------------------------------------------------------
