# Supplementary material for: Investigation of Peptide Toxin Diversity in Ribbon Worms (Nemertea) Using a Transcriptomic Approach
Source: Toxins (Basel). 2022 Aug 8;14(8):542. doi: 10.3390/toxins14080542 (PMC9415933; doi:10.3390/toxins14080542)
Supplement: Supplementary file 1 [file toxins-14-00542-s001.zip › Supplementary File S3. Alignments of putative toxins protein sequences/Enzymes_VM3_BUNMU.fas]

;Zinc metalloproteinase-disintegrin-like BmMP · Bungarus multicinctus (Many-banded krait) · EC:3.4.24.- · 614 amino acids · Evidence at protein level · Annotation score:4/5
;Snake venom zinc metalloproteinase that inhibits platelet aggregation and degrades fibrinogen.
>sp|A8QL49|VM3_BUNMU_Zinc_metalloproteinase-disintegrin-like_BmMP_OS_Bungarus_multicinctus_OX_8616_PE_1_SV_1
--MIQALLVTICLAVFPYQGSSIILESGNVNDYEVVYP-------QKVPLLPKGGVQNPQPKTKYEDTVQYEFEVNGEPVVLHLERNKGLFSEDYTEAHYAPDGREITTRPP--VQDHCYYHGYIQNEADSSAAISACDGLKGHFKHQGETYFIEPLKLSDSEAHAIYKDENVEEENETPKICGLTET---------TWESDEPIRNASLLIYTPEQNRYLKVKK--YIEFYVAVDNRMYRHYKRNKPIIKRRVYELVNILNTILRRLNFHIALIGLEIWSKRDKINVQSDVKATLKSFGKWREKKLLPRKRNDNAQLLTRIDFNGNTVGLAALGSLCSVKYSVAVIQDYSKRTSMVASTMAHEMGHNLGINHDRASCTSCGSNKCIMATKRTKPASRFSSCSVREHQRYLLRDRPQCILNKPLITDIVAPAICGNYFVEVGEECDCGSPRDCRSACCNAATCKLKHEAQCDSGECCGKCKFKKVGAKCRAAKDDCDLPERCTGRSAECPTDIFRRNGLPCQNKQGYCYNGKCPTLTNQCIALMGPNVKVSRDSCFTLNQRGKGCGYCRMQNGAKIPCAAKDIKCGKLFCKKRNSGVCNCLILPDDPNYGMVETGTKCGDGMVCSDRKCVKLQTVY
>L.long_Gene.17811_l_long1502_g.17811_m.17811
MLFIKLLFLQCLLSCIRGLQEDKSREEFHTYDVTVPYIRGLRYRRDTGTLLHNG----HMKKTELAFTAFNRKIV----VDLHL--NSELISEKYIEKHFEGE-REVIHRPRDHSYTHCYYHGRVHGIPESIVALSTCDGVSGMVDTGHEIYYIHPMNESSHGKH--YVFREVDRK-ETNASCGVEDHGSPHMAHQMGREVHNHIR-MKRSIHGP----YDSNSKSRYVELYIVNDLRQYDNFKRDKYAVIARTKEVINIVNALYRPLNIYIALVGVEIWTSTDRIYVVENAEKTMNNFLKYRKDYINPYHKNDNAQLLTGAVFNDGVVGKAVKGPICTYQYSGGVNMDKHSYAETTASTVAHEMGHNFGMEHD-SSACMCPAVQCIMT-------------SVTNG-------------------------------------------------------------------------------------------------------------------------------------------------------------------------------------------------------------------------------------
