# Supplementary material for: Investigation of Peptide Toxin Diversity in Ribbon Worms (Nemertea) Using a Transcriptomic Approach
Source: Toxins (Basel). 2022 Aug 8;14(8):542. doi: 10.3390/toxins14080542 (PMC9415933; doi:10.3390/toxins14080542)
Supplement: Supplementary file 1 [file toxins-14-00542-s001.zip › Supplementary File S3. Alignments of putative toxins protein sequences/Enzymes_VM3_NAJAT.fas]

;Zinc metalloproteinase-disintegrin-like NaMP · Naja atra (Chinese cobra) · EC:3.4.24.- · 621 amino acids · Evidence at transcript level · Annotation score:4/5
;Snake venom zinc metalloproteinase that inhibits platelet aggregation and degrades fibrinogen.
>sp|A8QL59|VM3_NAJAT_Zinc_metalloproteinase-disintegrin-like_NaMP_OS_Naja_atra_OX_8656_PE_2_SV_1
MIQPLLVAICLVVFPYQGSSTILESGKVRDYEVVYPQKIPSLPKGRLQRREEKTKYENTMKYEFKVNGEPVVLNLEKNKRLFSKDYTETHYSPDGREITTSPPVQDHCYYHGHIQNDADSTAVIRACDGLNGYFKSNGEMYIIEP--------LKLSDSEAHAVFKYESLEKEDETPKTCGAIHNSGESDETIKKISNTFVTPEKGEEYLEAEKHIELYMVADNLVYRKYSSNITVVRMRIFEILNYVNLYYKILNIHVVLIGLEVWSDEDKILINGSSELTVRSFAAWRHSDLLKHKRNDNAQLLTGIHFDKRVLGIAFIGGMCNNFTSVGAIQDNSIHAVLIAATMTHELGHNLGMNHDTDSCTCNTGPCIMKAALNFKPPYEFSSCSYWDFQNYIMTKSAQCILNDPLTTDIVPTAICGNGFVEEGEECDCGPPEICKNECCEAATCKLKPEAQCASGACCEECQFRRAGELCRAAKDDCDLDELCTGQSAECPMNHFHMNGHPCQNNQGYCFRGTCPTLTKQCIALWGPDAEVAPDGCFMNNQKGNYYGYCKKKNGTNIPCEPENVKCGRLYCIDDSTEENSCKFHFSNENANSGMVQPGTKCGEGMVCGFGECIGLETALGINQ
>H.ijimai_Gene.78870_h_ijimai_53264_g.78870_m.78870
--------------------------------------------------------------------------------------------LTGVELRPEP-----CFYHGHVDGIGGSSVVISSCDGLRGFFDVGDEIYHIEPHPHRNASQVKEVVGHPHIVYKQSDQ--IDQPIRTCG--HNNSES-----------------------------------------------------------------------------------------------------HGHDFHFK--------TSTHFHRRIR-------------STGTIP------------------------------------------------------------------------------------------------------------------------------------------------------------------------------------------------------------------------------------------------------------------------------------------------------
