# Supplementary material for: Investigation of Peptide Toxin Diversity in Ribbon Worms (Nemertea) Using a Transcriptomic Approach
Source: Toxins (Basel). 2022 Aug 8;14(8):542. doi: 10.3390/toxins14080542 (PMC9415933; doi:10.3390/toxins14080542)
Supplement: Supplementary file 1 [file toxins-14-00542-s001.zip › Supplementary File S3. Alignments of putative toxins protein sequences/Enzymes_VM34_DRYCN.fas]

;Zinc metalloproteinase-disintegrin-like MTP4 · Drysdalia coronoides (White-lipped snake) (Hoplocephalus coronoides) · EC:3.4.24.- · 613 amino acids · Evidence at protein level · Annotation score:4/5
;Snake venom zinc metalloproteinase that may impair hemostasis in the prey.
>sp|F8RKW1|VM34_DRYCN_Zinc_metalloproteinase-disintegrin-like_MTP4_OS_Drysdalia_coronoides_OX_66186_PE_1_SV_1
MIEVLLVTICFTVFPYQGSSIILESGNVNDYEVVYPQKVPALPKGGVQNPQPETKYEDTMQYEFHVNGEPVVLHLERNKGLFSEDYTETHYAPDGREITTSPPVQDHCYYHGYIQNEADSSAAISACDGLKGHFKHRGETYFIEPLKLSNSESHAIYKDEHVEKEDEIPKICGVTQTTSESDEPIEKISQLTNTPEQDRYLQVKKYIELYVVVDNRMYRNYNSNRDAINERVYEMVNTLNVMYRPLNFFIALIGLEIWSNQDEINIEPEVAVTLRSFGEWRNTTLLPRKRNDNAQLLTGIDFNGATVGLAYVGTLCSPTQSVAVIQDHSKRTSMVASTMAHELGHNLGINHDSASCNCNAGPCIMSATISNQPFSKFSSCSVQEHQRYLLRVRPQCILNKPLSTDIVTPPVCGNYFVERGEECDCGSPQDCQSACCNATTCKPQHEAQCDSGECCEKCKFKKAGAECRAAKDDCDLPESCTGQSAKCPTDSFQRNGHPCQNNEGYCYNGKCPIMTNQCIALGGPGVNVSPDECFTLKQNVPECGFCRIENGRKIPCAEKDKMCGKLLCEKGNATCICFPTTHDPDYGMVEPGTKCGDGKVCINRQCVDVQTAY
>N.geniculatus_Gene.137591_N_geniculatus_42492_g.137591_m.137591
-------------------------------------------------------------------------------------------------------------------------------------------------------------------------------------------------------------MIFLFQFH------NFESDKHAVIARTKEIINIVNALYRPLNVYIALVGVEIWTNTDRIYVVENAEKTMNNFLKYRKDFINPYHKNDNAQLLTGAVFNDGVVGKAVKGPMCTFQYSGGVN-----MVSNVAVVG----------------------------------------------------------------------------------------------------------------------------------------------------------------------------------------------------------------------------------------------------------------------------------
