# Supplementary material for: Investigation of Peptide Toxin Diversity in Ribbon Worms (Nemertea) Using a Transcriptomic Approach
Source: Toxins (Basel). 2022 Aug 8;14(8):542. doi: 10.3390/toxins14080542 (PMC9415933; doi:10.3390/toxins14080542)
Supplement: Supplementary file 1 [file toxins-14-00542-s001.zip › Supplementary File S3. Alignments of putative toxins protein sequences/Enzymes_VM38_DRYCN.fas]

;Zinc metalloproteinase-disintegrin-like MTP8 · Drysdalia coronoides (White-lipped snake) (Hoplocephalus coronoides) · EC:3.4.24.- · 613 amino acids · Evidence at protein level · Annotation score:4/5
;Snake venom zinc metalloproteinase that may impair hemostasis in the prey.
>sp|F8RKW0|VM38_DRYCN_Zinc_metalloproteinase-disintegrin-like_MTP8_OS_Drysdalia_coronoides_OX_66186_PE_1_SV_1
-----------MIEVLLVTICFTVFPYQGSPIILESGNVNDYEVVYPQKVP------ALPKGGVQNPQPETKYEDTMQYEFHVN--GEPVVLHLERNKGLFSEDYTETHYAPDGREITTSPPVQDHCYYHGYIQNEADSSAAISACDGLKGHFKHRGETYFIEPLKLSNS-ESHAIYKDEHVEKEDEIPKICGVTQTTSESDETIEKISQLTN----TPEQDRYLQVK--------KYIELYVVVDNRMYRNYNSNRDAINERVYEMVNTLNVMYRPLNFFIALIGLEIWSNQDEINIEPEVAVTLRSFGEWRNTTLLPRKRNDNAQLLTGIDFNGATVGLAYVGTLCRPTQSVAVIQDHSKRTSMVASTMAHELGHNLGINHDSASCNCNAG-PCIMSATISNQPLSEFSSCSVQEHQRYLLRVRPQCILNKPLRKDIVTPPVCGNYFVERGEECDCGSPQDC--QSACCNATTCKLQHEAQCDSGE-CCEQCKFKKAGAECRAAKDDCDLPESCTGQSAKCPTDSFQRNGHPCQNNQ--------------------------------------------------------------------------------------------------------------------------------------------------------------GYCYNGKCLIMTNQC-----------------------------IALKGPGVN--------------------------------------------------VS---------------PDECFTL----------------------------------KQNDPECGFCRIENGTKIPCAEKDKMCGKLLCQEGNAT----CICFPTTDDPD----------------YGMVEPGTKCGDGKVCINRQCVDVQTAY
>T.poly_Gene.8763_r_2255_g.8763_m.8763
MVSSRTQLIACWILLLLHQTKTEKDLY--------------YEETYPERFESSRHRRDLSTINQGYDNHVTKAS------FVVKAFGKRYVIDLQRRDGLSRNIAVRTFSNGKP---VTSMVEPQSCFYEGKIRDEPGSMALISTCRGLRGVIESNDANFYIEPSDDINKRHLHRVYRDEVDELTTDN---CGTKNKDGDFIITKNKFNQTTQSRPKRYFTDVYDAYKPFLTTEETRYNEIIFVVDNGLFKYFDSDVEKTKEKVFMLANIIDSIYLRANIRVVLVALEIWTDHDRIERKSTGGMQLREFTNYKNAVLKYKFKFDNAHFLSSIGWADGIVGMAYLAKICSPTLSCGINRWKKTLLSGPIVAVAHEMGHNFGFSHDVKGGNCICLTPRGCFMGGFKTRLPGFSDCS----LRSLAKADDSCLYNYPD--HVVTPPTCGNGIMEEGEECDCGTEETCSKMDVCCEPYKCKLKSHAQCSNTEACCTECTYSKHGTLCRAAKSMCDFEEYCTGKSATCVQDVFDKNGRQCSNNRKLFHGNTNSKSVEFVTLERRISAKALRIHPQYFRSKIAMRLELYGCAQHEVDHFTPTPIQAARYLCASPSIKTCDVDAMVDGTKLFLTKGELCEEDYMKFVFTDTGILKHHCTGLNVCVKQKNVIISKDCSSENSKWKRTDKSAILHIASGKCITPYSGWFADGKILLVNNGCDKPRNYFNFMEQDCVYPLGMTDGRIPAVKITSSSQGVSSDDKNYGRLTSNSPWVPRQHDKYQWITIDLSKVHSITAIATQGGQIQKSWVSGYFVDYSINGQYWNHITENDDLNSNCYDGLCSATRATQCRDIWGPRTKDGAQACYDKFNTEANGFGTCELGRNSSCLPKDVLCGQLQCDSTVDTPVTDIGWFYTHDTVDGSKCSKLTLKNDDEIGEGMVRDGTRCGENKMCI-----------
