# Supplementary material for: Investigation of Peptide Toxin Diversity in Ribbon Worms (Nemertea) Using a Transcriptomic Approach
Source: Toxins (Basel). 2022 Aug 8;14(8):542. doi: 10.3390/toxins14080542 (PMC9415933; doi:10.3390/toxins14080542)
Supplement: Supplementary file 1 [file toxins-14-00542-s001.zip › Supplementary File S3. Alignments of putative toxins protein sequences/Enzymes_VM3A_NAJAT.fas]

;Zinc metalloproteinase-disintegrin-like atrase-A · Naja atra (Chinese cobra) · EC:3.4.24.- · 607 amino acids · Evidence at transcript level · Annotation score:3/5
;Snake venom zinc metalloproteinase that inhibits platelet aggregation by cleaving platelet glycoprotein Ib alpha (GP1BA) at Glu-298/Asp-299, and abolishes binding of von Willebrand factor (VWF) to GPIBA.
>sp|D5LMJ3|VM3A_NAJAT_Zinc_metalloproteinase-disintegrin-like_atrase-A_OS_Naja_atra_OX_8656_PE_2_SV_1
MIQALLVIICLAVFPHQGSSIILESGNVNDYEVVYPQKVPALLKGGVQNPQPETKYEDTMRYEFQVNGEPVVLHLERNKGLFSEDYTETHYAPDGREITTSPPVQDHCYYHGYIQNEADSSAVISACNGLKGHFKHQGETYFIEPLELSESEAHAIYKDENVEKEDETPKICAVTQTTWESDESIEKTSQLTNTPEQDRYLQVKKYIEFYLVVDNKMYKNHTSNQELRTRVYEMVNYLNTKYRRLNFHIALIGLEIWSNQDKVDMDPGANVTLKSFAEWRAKLPPHKRNDNAQLLTGIDFNGTTVGLAYTGTLCTWGSVAVVQDYSRRTILMASTMAHELGHNMGIHHDKANCRCSHSPCIMSDTISDEPFYEFSSCSVREHQEYLLRERPQCILNKPSRKAIVSRPVCGNNFVEVGEQCDCGSLQDCQSTCCNATTCKLQPHAQCDSEECCEK--CKFKGAETECRAAKDDCDLPEFCTGQSAECPTDSLQRNGHPCQNNQGYCYNGKCPTMENQCITLLGPNYTVGPAGCFKNNRKGDDVSHCRKENGAKIPCAAKDEKCGTLYCTEIKKTGCIVPVSPRDPDSRMVEPGTKCEDKKVCSKSQCVKV
>Gene.518063_csim_minion_413463_g.518063_m.518063
-----------------------------------------------------------------------------------------------------------------------------------------------------------------------------------------------------------------------------------------------------------------------------------------------------------------------------------------------------------------------------------SEWSSCSKEDLKGSFDIGMDYCLMNKP--EVLFDSPTCGNGFVEKGEQCDCGTPEDCTNICCNATTCKLTPGSDCATGECCDKLTCKLKAKATVCRSPANDCDLPEFCDGKGQYCPSDVYSKNGIQCLDKRGYCYNGKCNIS------------------------------------------------------------------------------------------------
