# Supplementary material for: Investigation of Peptide Toxin Diversity in Ribbon Worms (Nemertea) Using a Transcriptomic Approach
Source: Toxins (Basel). 2022 Aug 8;14(8):542. doi: 10.3390/toxins14080542 (PMC9415933; doi:10.3390/toxins14080542)
Supplement: Supplementary file 1 [file toxins-14-00542-s001.zip › Supplementary File S3. Alignments of putative toxins protein sequences/Enzymes_VM3HA_PROFL.fas]

;Zinc metalloproteinase/disintegrin-like HR1a · Protobothrops flavoviridis (Habu) (Trimeresurus flavoviridis) · EC:3.4.24.- · 609 amino acids · Evidence at protein level · Annotation score:5/5
;Zinc metalloproteinase/disintegrin-like HR1a
;Zinc protease that induces hemorrhage and has proteolytic activity (PubMed:18061641).
;Has preference for Ala, His, Pro, Met, and Tyr at the P1 position, in descending order (in vitro). Predominantly prefers Val and Asp at the P3 and P2 positions, respectively (PubMed:18256489).
;Disintegrin-like 1a
;Inhibits platelet aggregation induced by ADP, thrombin, platelet-activating factor and collagen. Acts by inhibiting fibrinogen interaction with platelet receptors alpha-IIb/beta-3 (ITGA2B/ITGB3) (By similarity).
>sp|Q8JIR2|VM3HA_PROFL_Zinc_metalloproteinase/disintegrin-like_HR1a_OS_Protobothrops_flavoviridis_OX_88087_PE_1_SV_1
MIQVLLVTICLAVFPYQGSSIILGSGNVNDYEVVYPRKVTAVPKGAVQPKYEDTMQYEFKVNGEPVVLHLEKNKGLFSKDYSETHYSPDGREITTYPSVEDHCYYHGRIQNDADSTASISACNGLKGHFKLQGEMYLIEPLRFSDSEAHAVFKYENVEKEDEAPKMCGVTQTNWESDEPIKKASKLVVTAEQQRYLNNFRFIELVIVADYRMFTKFNSNLNEVKTWVYEIVNTLNEIYRYLYVRVALVALEVWSNGDLSSVTLSAYDTLDSFGEWRKRDLLKRKSHDNAQLLTAIDFN----G--TIIGLAHVASMCDPKCSTGIVQD---YSSRNLVVAVIMAHEMGHNLGIRHDRENCTCHANSCIMSAVISDQPSKYFSNCSHVQYWNYINDDEPQCILNEPLRTDIVSPPVCGNELLEVGEECDCGSPATCRYPCCDAATCKLHSWVECESGECCEQCRFRTAGTECRARRSECDIAESCTGHSADCPTDRFHRNGQPCLHNFGYCYNGNCPIMYHQCYALWGANATVAKDSCFEDNQKGNDYGYCRKENGRKIPCEPQDVKCGRLYCSLGNQLPCRFFYTPTDENIGMVDTGTKCGDKKVCSNRQCVDVNTAY
>N.geniculatus_Gene.133242_N_geniculatus_40099_g.133242_m.133242
-------------------------GIYDDGPVIR----------SVVSKRGD--------NGTVASMRDE------SVVVSK-------REATLYT----------------------------------------IELLIVADYQVYKRFKSPDVAKLYYAYLAQGLDLLFG--------------------NLKADDFRFCVRLTGY---IFFDSAETSVTTG---------------------------SAKDG---KVKAYNGLYDFDEWRDKKLKELPQHDHAMLMTGFDLYRENPGSSTAVGLANSATICIIRP-TSIVEDQGGYRS-----VSTAAHELGHK----------------------------------------------------------------------------------------------------------------------------------------------------------------------------------------------------------------------------------------------------------------------------
