# Supplementary material for: Investigation of Peptide Toxin Diversity in Ribbon Worms (Nemertea) Using a Transcriptomic Approach
Source: Toxins (Basel). 2022 Aug 8;14(8):542. doi: 10.3390/toxins14080542 (PMC9415933; doi:10.3390/toxins14080542)
Supplement: Supplementary file 1 [file toxins-14-00542-s001.zip › Supplementary File S3. Alignments of putative toxins protein sequences/Enzymes_VM3K_NAJKA.fas]

;Hemorrhagic metalloproteinase-disintegrin-like kaouthiagin · Naja kaouthia (Monocled cobra) (Naja siamensis) · EC:3.4.24.- · 401 amino acids · Evidence at protein level · Annotation score:4/5
;Snake venom zinc protease that inhibits hemostasis by binding and cleaving the vWF in humans. Has also and inhibitory effect on the collagen-induced platelet aggregation.
>sp|P82942|VM3K_NAJKA_Hemorrhagic_metalloproteinase-disintegrin-like_kaouthiagin_OS_Naja_kaouthia_OX_8649_PE_1_SV_1
---------------------------------------------------------------------------------------------------------------------------------------------------------------------TNTPEQDRYLQAEKYIEFYVIVDNRMYRYYNYDKPAIKIRVYEMINAVNTKFRPLKIHIALIGLEIWSNEDKFEVKPAASVTLKSFREWRQTVLLPRKRN---------DNAQLLTG---INLNGTAVGIAYPGSLCTQRSVFVVQDYNRRMS-----LVASTMTHELGHNLGIHHDEASCICIPGP--CIMLKK---RTAPAFQFSSCSIRDYQEYLLRDRPQCILNKPLSTDIVSPAICGNYFVEEGEECDCGSP-AACQSACCDAATCKFNGAGAECRAAKHDCDLPELCTGQSAECPTDSLQRNGHPCQNNQGYCYNGKCPTLTNQCIALLGPHFTVSPKGCFDLNMRGDD----GSFCRMEDGTKIPCAAKDVK-------CGRLYCTEKNTMSCLIPPN------------------------------------PDGIMAEPGTKCGDGMVCSKGQCVDVQTAY----------------------
>T.poly_Gene.15411_r_4963_g.15411_m.15411
MSLVCRCCDGDIFSQRVQVR-------------LVIFGLVSALF-----VIGGNSRVSAAGWK----RDSAATDIP---------PNLSN--FN---RPVRDVDGISPRGVRALGAATDIPPNLSNFNRPVRDVDGISPRGVRALGD----------------DLTIDEAKDILQSKQALIETYIICDKACAYEFDYDKDKITKFINDVIDRMNEFLTPIDVSMSIVGIEAWSKINYLSFDPSVIGTSFNDRQRGVLDQLEAYRIGFVNDRINSDFILLLSGNKFSDMNGAAFSSAMCN--TKR-SVAFAGFSNYYASTTIEMVA-QTALHEMGHALGMSHDTADCNCDLGYGNCTMSPSQNLAQVDNPTYSDCSLKSLAGYLKTGDIDCLIQDAEIKDSF----CGNGQVDDGEDCDCGTLGGLEDCECCDHKTCKFVEAGNSCQA-----NDCQTCSGDSEDCSGEDMEEFTS-CDDKRGYCYGNTCQSPDRSCKRLYGPNAYANKQAMAYNKAYHYAEHNGGGFMLYDPNIRSWSRFKEFVEANGDGNCGCLECVTTKTNAHIIGESAQTLITVTFRLKWSSFTKITYIFMKDTLWGSYKYKSYYPITASMGSPCKTGDNKA-GYCNNSNKKMDKYDWVPFFYATCDPIPDPNA*
>M.grossa_Gene.13186_r_4338_g.13186_m.13186
SCQIAQRKMGPVGYQRQKVIRYTSARHFNAMDKRLILILIAAIVTQTCWVYGDDSSDSDSDSVGDVLSDSTEKDGPGPGDAPKAKPNVPKGDANSDSIPDDEVDDSSMEPVN---QASDG---LQAEN----SVDGIESDIGRTRKDVTKVVDESKELEKRNEDLTLEESLAIMEAGNQVLEVYFICDRRCHSYLQGGTDVITAFFESVTKRMDEGYANMKMSVKMIGLEIWDMQDQIDIDALTHITDTTQLEPTLSAMLADYKRDYITPKVSADFVMLVTGYYIPGLNGAAYMNAICR--HPDKSVGFS--YLDPLSFYKEAKLTQTITHETTHAMGAFHDTDECVCPIGAKNCTMHPIQNQRQINEIMFSDCTVGSLAQQVTNGNRYCLQDVSQPAT------CGNGQLDAGEECDCGFG----QCDCCDQKTCKFRIANSRCSS-----DECGVCGGSSSECTS-HLPDLTS-CEDGGGYCYKKKCRSLKSSCIEYFGAGSTPDPTAMNYNNQYSYDEHNGGGYRLLDEKTGQWSAYKDFRKDSGNGLCGILECKSNK--AGKIVHNGEVVPTVTYKLSWRPNTRIMYVRSSTTNWGTYVYRKFFPVTASMGTPCHTTDGKR-GYCKNDSYQYDKWRWNWYWITKCQPIT---A*
