# Supplementary material for: Investigation of Peptide Toxin Diversity in Ribbon Worms (Nemertea) Using a Transcriptomic Approach
Source: Toxins (Basel). 2022 Aug 8;14(8):542. doi: 10.3390/toxins14080542 (PMC9415933; doi:10.3390/toxins14080542)
Supplement: Supplementary file 1 [file toxins-14-00542-s001.zip › Supplementary File S3. Alignments of putative toxins protein sequences/Enzymes_VMP03_EULPE.fas]

;Venom metalloproteinase 3 · Eulophus pennicornis (Parasitoid wasp) · 407 amino acids · Evidence at transcript level · Annotation score:4/5
;The recombinant protein has gelatinase activity. In vivo, injection of this recombinant into fifth instar L.oleracea (host) larvae results in partial insect mortality associated with the molt to sixth instar, with surviving insects showing retarded development and growth.
>sp|B5AJT4|VMP03_EULPE_Venom_metalloproteinase_3_OS_Eulophus_pennicornis_OX_108749_PE_2_SV_1
-------QYSESQESGHNRNAPDKELTTEEFQLIFHQSQTVDIEYDFIN--ITTEMIETERKVS----------------------------FTIDGKEYHLSLTP----AASQSVLPYGTKIKSAIWWTDNDTHIHEEDYSDERWDSRAIYENLEIMATILV---RTENGTSYYDGVFG-----------EG------IAMKVVRSLPGRLMNIYGANYHFVYDS----NGSVYDVVLNGQ-----DEPAVPADMAVNNFYPKLLVLVDYSLFKIFN---ENFEETVKYLTIFWNAVNLRFRPVQHPKVNIIITGIVIAKNEAAFQHVYRARYSKNSK------LVHTGR------VIDNGRYFFGTNFDPYYDNYDASFTMASMDDPTGKGGATVIGGICSSSNNIAYIRDVGSYSGVKVAT-HELGHLLNGQHDSDTTCSEKINDNIYTIMAKQGSTKASKFVWSSCTLTAFANFSKTTSAACLKDTYRK
>N.geniculatus_Gene.106790_N_geniculatus_27259_g.106790_m.106790
LDCDVLALKSFLFLLFENSNRISR-------QGEFHSSEFSDNSVRAVMKCIGFFVLATFVVVSSKNVETGVVTVRDLNPNDVAEPVFLRLQIEGSGKERRLSLRRRDNINTNFPVFTVGTNGR-----TK------EEDVRSE---GLTAYHDLDKKAAVLVKSERIANG-VYKRSVSGHIDDGTHSIYLEPSKRHSMNTRRDVGSGVPHLMTRRRKEIRNV-DSGAIPSDSSSGVKREGKRKRTNDSPVVSKRVSDGPYYVEVLALCDYACYQWHNDRGEDLDFIKKYYTMGINGADLSYEEISDP--QISLSVIGLYVYEVPDNFTYNDQEDKLIHGPTALDNVWTWRQSPHVLNHDHVMLFTGYNVYHTAD-----------KTATGAMGQAWMGGVCYN-NRVSIIQNDLSFHTLITAIAHELGHNLNASH---------------------------------------------------------
