# Supplementary material for: Investigation of Peptide Toxin Diversity in Ribbon Worms (Nemertea) Using a Transcriptomic Approach
Source: Toxins (Basel). 2022 Aug 8;14(8):542. doi: 10.3390/toxins14080542 (PMC9415933; doi:10.3390/toxins14080542)
Supplement: Supplementary file 1 [file toxins-14-00542-s001.zip › Supplementary File S3. Alignments of putative toxins protein sequences/Enzymes_VMPA4_LOXLA.fas]

;Astacin-like metalloprotease toxin 4 · Loxosceles laeta (South American recluse spider) (Scytodes laeta) · EC:3.4.24.- · 114 amino acids · Evidence at transcript level · Annotation score:3/5
;Zinc metalloprotease. Provoques deadhesion of endothelial cells from cell cultures, and also degradation of fibronectin, fibrinogen and gelatin in vitro. Its role in the venom is not fully understood but it might act as a spreading factor that facilitates diffusion of other venom toxins. Alternatively, it might be involved in the proteolytic processing of other venom toxins or it might play a role in extra-oral digestion of prey (By similarity).
>sp|P0DM61|VMPA4_LOXLA_Astacin-like_metalloprotease_toxin_4_(Fragment)_OS_Loxosceles_laeta_OX_58217_PE_2_SV_1
--------------------------------------------------------------------------------------------RETN-----------------ENDYVDIHKGDKCYSRVGKSFNGGPQPLSLGKGCTD---FGTILHELGHSVGFNHEHSRSDRDEYLIV----HKENVLSG-YERDFEKLWENKTRTIGDFDYDSIMLYG-----------------------------LLCLFKGSV-------------------------------------------------------------------------------------------------------------------------
>L.sanguineus_Gene.56334_L_sanguineus_24634_g.56334_m.56334
MAGRGNRSGTIRSDAIVASSTFGSAVKRGLISETMIKALLSLDMHKDDNPRLRCTDFYRIQSNQELGSRRIHVPVFVATSVDESWVRHLYNAREAINEAAPGLRMYFVDHIEPAWIQVIDNKDDGCWTAGNIILNSSKVTVSLEETWPDQEKAGTALHELMHALGFGHEHQREDAERYLTY----DKANLDDPSWETQFKALSDVICLSR--FDPQSIMMYHHDDHNPCLKRKPEGDNVWATKPGGKQCEVLSELDKAGLNMLY---------------------------------------------------------------------------------------------------------------------
>N.geniculatus_Gene.125887_N_geniculatus_36255_g.125887_m.125887
---------------------------------------------------------------------------------------------------------------------------------GNERPNSR---------------HGTALHELMHVLGFEHEHQRADAGNFLEYNMPTNKTEEEKKFWKSQYEAKKDILGISR--FDPFSIMMYPLTCG--LKRKEPEGDLVWKLKPGNERRQVLSELDKVGLNIIYPPVLRKKGHVYEPRITEPGSGLYYCRRPFGAGDVMQTGYKLCGPNYWANCPSCRVLKSKKTIEICDKNKWQGWSGLVYCKKEIGKDSSDNDIICGPDTGLPCGDCGKLLYPGYKYRK
