# Supplementary material for: Investigation of Peptide Toxin Diversity in Ribbon Worms (Nemertea) Using a Transcriptomic Approach
Source: Toxins (Basel). 2022 Aug 8;14(8):542. doi: 10.3390/toxins14080542 (PMC9415933; doi:10.3390/toxins14080542)
Supplement: Supplementary file 1 [file toxins-14-00542-s001.zip › Supplementary File S3. Alignments of putative toxins protein sequences/Enzymes_VSPPA_GLOBR.fas]

;Venom plasminogen activator Haly-PA · Gloydius brevicaudus (Korean slamosa snake) (Agkistrodon halys brevicaudus) · EC:3.4.21.- · 258 amino acids · Evidence at protein level · Annotation score:4/5
;Snake venom serine protease that activates plasminogen. Displays indirect fibrino(geno)lytic activity through conversion of plasminogen to plasmin. Shows a preferential cleavage at Arg-|-Xaa instead of Lys-|-Xaa bonds.
>sp|Q9YGJ8|VSPPA_GLOBR_Venom_plasminogen_activator_Haly-PA_OS_Gloydius_brevicaudus_OX_259325_PE_1_SV_2
--MALIRVLANLLILQLSYAQKSSELVVGGDECNINEHRSLVVLFNSSGLICSGTLINQEWVLTAAHCDSKNFQMLFGVHSKKILNEDEQTRDPKEKFICPNKKKDDEKDKDIMLIRLDSPVSNSEHIAPLSLPSSSPTVDSVCRIMGWGTIKPADETYPDVPHCANINILDHTVCRAAYPVLLAGSSTLCAGTQQGGKDT---CVGDSGGPLICN-G-----QIQGIVSWGAHPCGQGSKPGVYTKVFDHLDWIKSIIAGNTAVTCPP
>C.sim_Gene.450589_csim_minion_298071_g.450589_m.450589
MEQVLVKWKNNIAIMKLQG-------------CNTNER---------LYSICN------------TGCGSQ------GNVDKYDRN--------------------------------------------YLLYAEVKTVDNVQCAKMMNRFKIGDYN-------------------------------LCAG----GHDTRNACMGDSGGPLVCYSGSRGAYVLRGIVSWGDYPCGQVNKAGVYTEYQDILDWIKQNKN---------
