# Supplementary material for: Investigation of Peptide Toxin Diversity in Ribbon Worms (Nemertea) Using a Transcriptomic Approach
Source: Toxins (Basel). 2022 Aug 8;14(8):542. doi: 10.3390/toxins14080542 (PMC9415933; doi:10.3390/toxins14080542)
Supplement: Supplementary file 1 [file toxins-14-00542-s001.zip › Supplementary File S3. Alignments of putative toxins protein sequences/Hemostasis impairing toxin_CTXA_SCOPL.fas]

;Cytolytic toxin-alpha · Scorpaena plumieri (Spotted scorpionfish) · 702 amino acids · Evidence at protein level · Annotation score:3/5
;This heterodimer induces potent hemolytic activities (when tested on rabbit erythrocytes, EC50=25-56 ng/mL) due to its ability to form pores in the cell membrane (PubMed:23933196, PubMed:20493199).
;The pore may be composed of 10 alpha/beta heterodimers (By similarity).
;The toxin shows cardiovascular effects that include a vasorelaxant action that may involve the L-arginine-nitric oxid synthase pathway (PubMed:20493199).
;In addition, it displays edema-inducing activities, increases vascular permeability (By similarity).
;It also shows myotoxic activities and interferes irreversibly with neuromuscular function (By similarity).
;It also induces irreversible platelet aggregation in rabbit or rat (but not in human or mouse) whole blood (By similarity).
;In addition, it has been observed to increase spontaneous quantal acetylcholine release from isolated frog cutaneous pectoris motor endings (By similarity)
>sp|A0A2P1BRQ0|CTXA_SCOPL_Cytolytic_toxin-alpha_OS_Scorpaena_plumieri_OX_274700_PE_1_SV_1
---------------------------------------------------------------------------------------------------------------------------------MSSDIIMAGLGRPFTLGFLYDARREKLIPGFSLFGDETLQKYATSTPQHSSDFQIVASDSVESKSNVMDIEASLGVSFLGGLVEVGGSAKYLNNTKKYQNQSRVTLQYKVTTTFKQFKAPPG-KVNVQQTAISDKNVATHVVTAILFGANAFFVFDSDKVEDSNLQDIQGKMEAVIKKIPSVSIEGSGSVQLTDEEKSLASNLSCKFHGDFLLESLPTTFEEAVMTYQKLP-ELVGEEASDGVPMKVWLVPLTRFYSKADLLVRDISQGLVRKVHSILEDLHKLKRRANDSLEDDTVKLFPLLEKKLKNFQKNYSDYMTTFRRTISQKLQSIRKGDEDETAMLQLFEDR-LRSPFNIDSLNMWMEITEREINVLRSCIDIIEETKHKAVLSQS-QMVKDLLDSEVMHAVCYVFTYVTDKDHYLDALRDYLKSPNSRPARVRPVVTWVAS--NTVLETMREKAHLFRSLAKDMENR-CVHFLVA-SIVNLKVEGAAIHYYRESVLIEPNFKHP----IISAVEKIVDRRDLLWYDCELTLDPNTSHPSLYLSEGNKKAVTGTLRAFDNNPERFGLWQQVLCNKGLSRRHYW----------EVEWNGYVIVGVTYSSIGRKNIDIQSFIGFSETSWTLMFIPKNG---------------------------VAVKGARRSVSYYFISDLAFPPLGLYHDCHASTLSFYKVSDNVLNHFHT-------------------------IEIKPKLSEPVYAIIRIGDEDRPYHGTVRLL---------------------------------------------------------------------------------------------------------------------------------------------------------------------------------
>C.hongk_Gene.938_c_hong_118_g.938_m.938
MAIFSALRLLLPINGTVWACMEHCYAIYAFVILGRREQLVMEFSSLLLYAFVTLLAAATASGKVPCPENIESFSAQPGKTPKYYKCIDGVAVLHTCPNGTVYWQKKSKCTKNGHFVGYQTSINGYNSGSDLGFREQPGLGKTFSLGTLYNAKTDYIMNGFSLWNQDSVNKNKIVQDQEYSETDFFVEENVFDRMSHFDIKAELKLSFLGGLIEVGGSAKYLRDGKELENSIRFNMNFDATTTSESMPVHVGPTNSFLCDLVNKKDGPTHVISSITYGMKAVFVFEKTVSEKESKEEVGGSLSIAIKSIPGFSIEGSASVDVSGSLKETTKNLKVKLYGDLLLNEQPTTYEEAIKVYKTLP-QKV---KDKPSVVKYQLTPITYYCDKSAAILNGISANIIEETSKKLGEMQDLHQKIRTLKAADVAGRFHRIRKNLITFENGLNKFENDFKARLKVLLPKIKAGDGAELELVNLLNTY-TSSPYQIEKAKIYLEKRQREIQTIGHLIKKAVGKNFIEITDNP-TANDNKCIFDKKYVMLYVVNVLPEDNI-SDEYINGTLNEDDNP--------WYNN--NIKVGEAGRIYKAFEGFAQENFGA-DHCFQIQ-LKRRVDLHPFNIEVFQNGVQLSSSFIIPDDVKIPTPKQRGYDRVTFQIPTVSNKYIKKVAIEFWDMINGTKDS---------PKREEFDVSSMVTVTGLRAKSSYWFHLRYLTDVGHSVASGATLCSTTPTSPPTNLKVSLVSSSTVGLSWSKPLVVAPGLQIDKYIIQVYNQKADLVSILTSSSDQVTVSGLTDAEKYTVTCKVQLPPELQSFSDGSSVKVIYESNVASTVIFTSPKPPSAPSVLSVGHHDASLKWDVPKIANGATINEYVFSYTKVNDKSVEIDGTSKVQSSTTNTITLKALAMGTSYTCKVMVKTTLGNSIYSAGTIVTTTYEKTELQKFKDSLGLEDMGTLKSRVSSLETSSTSVKSRVSSLEVSRTSLENFKNSANTRIYSLELKSKTGLDDQRYCILQMTGNCPHGFQL-TFLVNSIDPHLPDWIP----------------LTQKVNACCNY
>C.sim_Gene.17739_csim_minion_4362_g.17739_m.17739
----------------------------------------MEFSSLLLYAFVTLLAAATASGKVPCPENIESFSAQPGKTPKYYKCIDGVAVLHACPNGTVYWQKKSKCTKNGHFVGYQTSINGYNSGSDLGFREQPGLGKTFSLGTLYNAKTDYIMNGFSLWNQDSVNKNKIVQDQEYSETDFFVEENVFDRMSHFDIKAELKLSFLGGLIEVGGSAKYLRDGKELENSIRFNMNFDATTTSESMPVHVGPTNSFLCDLVNKKDGPTHVISSITYGMKAVFVFEKTVSEKESKEEVGGSLSIAIKSIPEFSIEGSASVDVSGSLKETTKNLKVKLYGDLLLNEQPTTYEEAIKVYKTLP-QKV---KDKPSVVKYQLTPITYYCDKSAAILNGISANIIEETSKKLGEMQDLHQKIRTLKAADVAGRFHRIRKNLITFENGLNKFENDFKARLKVLLPKIKAGDGAELELVNLLNTY-TSSPYQIEKAKIYLEKRQREIQTIGHLIKKAVGKNFIEITDNP-TANDNKCIFDKKYVMLYVVNVLPEDNI-SDEYINGTLNEDDNP--------WYNN--NIKVGEAGRIYKAFEGFAQENFGA-DHCFQIQ-LKRRVDLHPFNIEVFQNGVQLSSSFIIPDDVKIPTPKQRGYDRVTFQIPTVSNKYIKKVAIEFWDMINGTKDS---------PKREEFDVSSMVTVTGLSAKSSYWFHLRYLADVGHSVASGATLCSTTPTSPPTNLKVSLVSSSTVGLSWSKPLVVAPGLQIDKYIIQVYNQKADLVSILTSLSDQVTVSGLTDAEKYTVTCKVQLPPELQSFSDGSSVKVIYESNVASTVIFTSPKPPSAPSVLLVGHHDASLKWDIPKIANGTTINEYVFIYTKVNDKSVEIDGTSKVQSSTTNTIALKALAMGTSYTCKVMVKTTLGNSIYSAGTIVTTTYEKTELQKFKDSLRLEDMG--------------------------------------TRIYSLERQSKSGLEGQRYCVFRIKGNCPYGFQWASLFVQMAKGTYSSWGNWNFFGDSEVGQKSNGGLDIRINACCKY
>H.ijimai_Gene.62213_h_ijimai_31569_g.62213_m.62213
---------------------------------------------------------------------------------------------------------------------------------------------------------------------------------------------------------------------------------------------------------------------------------------------------------------------YIEAHGKGKVNITDKEKAKVEKFKCTFHGDFRLKSNPSTYIEAVKICKTLP-ELIGPNDENAVPLIVDLYPLHRLDSKASRLVRELSNNLITRTQTIFQEIEDAEVLCNDLVNG---ARFPVPKRRLLKVKAMIMEYKVSFQKSVARVLPTIRGGGSEESALANIIEKH-ERSPFSASSLQIYLQSLQTE----------------------------------------------------------------------------------------------------------------------------------------------------------------------------------------------------RSEERF---------------------------------------------------------------------------------------------------------------------------------------------------------------------------------------------------------------------------------------------------------------------------------------------------------------------------------------------------------------------------------------------
>L.sanguineus_Gene.97106_L_sanguineus_74035_g.97106_m.97106
------------------------------------------------------------------------------------------------------------------------------------------------------------------------------------------------------------------------------------------------------------------------------------------------------------------------------IKMTKDVKKKVDTLHVQFYGDFVPSINPTSYSEAVKLYKELP-NQLGPKHEKAVPVKVWLYALKHLNSNAAQLVRDISPTLVNETAE-----------------------------------------------------------------------------------------------------------------------------------------------------------------------------------------------------------------------------------------------------------------------------------------------------------------------------------------------------------------------------------------------------------------------------------------------------------------------------------------------------------------------------------------------------------------------------------------------------------------------------------------------------------------------------------------------------
>N.geniculatus_Gene.83884_N_geniculatus_18187_g.83884_m.83884
-------------------------------------------------------------------------------------------------------------------------------MSGSGVLTIPGLGRKFNLGMLYDCRSDTLVPDVKLWNEENLGKDIISHPYQTSDFSISAEDTIESKLSALGIEPGLRLSFLGGLVPVLGSAKYLNDRNTSDHQSRATLIFKCTIKFKELTMSHLGRENVHNPAVFDEGTATHVVTGVTYGARAIFVFDKQLSNKDMENNIEDELLMIVKALPGMGIDGRGSLRMSEDNAKKFDNLQVAFYGDFQPSPSIMSVADAVKLFKDFPSQLLGHKEENAVPVEVWLYPLEKLDSKAARLVREISANLVIDVENCVEEFYILRRRCNDLGRRPACENFPQIKKKLDKFGKTVKEYKSDFMQQLKLILPKIRGGDEKESNLRQLFVRKEEESPFSYRLL-----------------------------------------------------------------------------------------------------------------------------------------------------------------------------------------------------------------------------------------------------------------------------------------------------------------------------------------------------------------------------------------------------------------------------------------------------------------------------------------------------------------------------------------------------------------------------------------------------------------
>R.occultus_Gene.7321_R_occultus_590_g.7321_m.7321
----------------------------------------------------------------------------------------------------------------------------MTAKQSACELELPGLSRPFGLGMLYDRRKDKLIPGKTLWDKENIERDIVIQPQQGANFRVIGGDTIDSKSTALDIDASLKMSFLGGLISVSGSAKYLDDRKSSNHKSRVTMQYRCTTKFKHLSMSHLGKGNVQHPDVFDEDYATHVVTGVLYGAQAFLVFDKHLSDEEMKKNIEGKLHVLVKAMPGIQIDGDASLKMSEDEKKMTDKLDVQFYGDFRLSENPTSYADAVKLCKELP-KLLGPEGENAVPVKVWLSPLETLDDKGTRLVREISANLVSQTEECMEQFHTFNIRCNDLGNSPACRSFPGIRGKLSKFRDMVNIYKDVFTKQLMSILPKIRGGGAEESELLQVILNK-EQSPFSYNLLVQWLDNCAAQVTVMERYIS---GMGFVALATNPGDLSASILDPVYNHCVCFCFQLTTEDKL-VSAMETYLRQCNEAIYKPDPVSVSEVSLFDRVDSDMAANCRNFISFNKANADRSSTTFIVAEDTMATDKPGAFVRLYNDGKLVDKDFKPPSKPGEPREEHSTHDELEVTWKQPDTGSDNITHYLVSYKTSCSDTW---------TVADTKKDCLTLNIRQLFSATVYEIKVTAACAAGNSLDSDISMITTRPVDLSWRPNVWKESRRHTGIEWARPTIIKENIAIKSYMIERCPING----------TQWSPCGSTHDLRYVIYQEVGFTYKYRVIAMCGERPCLTSDSSKNISHSFFPGG--------------------------------------------------------------------------------------------------------------------------------------------------------------------------------------------------------------------------------------
>P.peregrina_Gene.14425_P_peregrina_3163_g.14425_m.14425
----------------------------------------------------------------------------------------------------------------------------MNPASAAVVRTIPVLGRNLELGSLYNIHTGET-------GENPVNDDLVTVDQSARAVRTDVCPASE-KYEQLGVSDELRLDVLLEPENVSGSAKVLL-REVDETTEQVLLIFTSVSERRSVEDSYGP---------DESGKFTHRMTSALYGARSVILFEDTIQETSRKTT---QLIDIVRKLAATESGHNFLDQLNPDERKMCTRLRCSLYSDIPCGYDVSTMPQAVSLYSKLT-RIV--DRSEKVPLSLEISQLERLTEAP------LSVDLVNDLYSVLDKMKIFLRNCAEFISHESLQEFTSTMNKTKLFEEVVESFQVHIAAKIRQDLRRVRSGEDDEEQLKQTLIKI-RRSPFCLDVETDQSPPLQAWLIELRKLMDIIDSQSNVAALRMK-EVQAAITRSKSEYTAVFYLGASKDE---KEQLMNMIGFAEEWIPQVTKKTSRELQVHDRSLASLNDKLNNFYAMAGKSRNR-KTSYIVTEDPSNIARAGQII-VYRDGKLLDDEFNPPRRLTEPNILEIHHDRIIVELNGNNATVENYIIVLRHHKCRESGC----------KTLTARGDMKKYTFDGLQSGTVYHVKIMYKTILGASIYSPETAIVTRPGGKPEKPEALQDSPTSCVIRWRLPNRPVAN----------------------STGVSWEVEARCDGQQ-TVLGKVSGPDLFLRTDVSPDTQYRFRVRALFEIVYQQ------------------------------------TVYRIEGDYSEES----------------------------------------------------------------------------------------------------------------------------------------------------------------------------------------
