# Supplementary material for: Investigation of Peptide Toxin Diversity in Ribbon Worms (Nemertea) Using a Transcriptomic Approach
Source: Toxins (Basel). 2022 Aug 8;14(8):542. doi: 10.3390/toxins14080542 (PMC9415933; doi:10.3390/toxins14080542)
Supplement: Supplementary file 1 [file toxins-14-00542-s001.zip › Supplementary File S3. Alignments of putative toxins protein sequences/Hemostasis impairing toxin_CTXB_SCOPL.fas]

;Cytolytic toxin-beta · Scorpaena plumieri (Spotted scorpionfish) · 702 amino acids · Evidence at protein level · Annotation score:3/5
;This heterodimer induces potent hemolytic activities (when tested on rabbit erythrocytes, EC50=25-56 ng/mL) due to its ability to form pores in the cell membrane (PubMed:23933196, PubMed:20493199).
;The pore may be composed of 10 alpha/beta heterodimers (By similarity).
;The toxin shows cardiovascular effects that include a vasorelaxant action that may involve the L-arginine-nitric oxid synthase pathway (PubMed:20493199).
;In addition, it displays edema-inducing activities, increases vascular permeability (By similarity).
;It also shows myotoxic activities and interferes irreversibly with neuromuscular function (By similarity).
;It also induces irreversible platelet aggregation in rabbit or rat (but not in human or mouse) whole blood (By similarity).
;In addition, it has been observed to increase spontaneous quantal acetylcholine release from isolated frog cutaneous pectoris motor endings (By similarity).
>sp|A0A2P1BRP3|CTXB_SCOPL_Cytolytic_toxin-beta_OS_Scorpaena_plumieri_OX_274700_PE_1_SV_1
-------MPSDILVVAALGRPFTLGALYDARKDKLYPGFTLWEHEVLEESTVESDQPSSTFEITASDSIDDKSSLMDIEASLKASFLGGLIEVGGSAKYLNDTKKFKNQSRVTLQYKATTSFKQL-MTNLETKHVEYSEYFQNIEATHVVIGILYGANAFFVFDSDKVDSSNVQDIQGSMEAVIKKIPSVEISGQGSVQLTSEESDITNSFSCKFHGDFHLPSNPTTFEDAVKTYQQLPQMMGKETAVPMTVWLVPMTNFYSEAPQLMADSSTPILRKVRNTLEAMRQLDMRCNDSLERRHSEAGFHCLKKKLKTFQKHYERLHVNPFRKNHFPETFSPSGKGTKMKLQCLPTFRNKLRSPSNINSLNMWMDCAEREINVLRSCIDIIEEAKHKVVLSKSQMARELDDSEVKHAVCYVFTYVTDYDPFLNALSDFSKSIKPKKYSPSKKDYWYTSDDVPEMMREKAHHFYNLAKDMENRCVRFLVASIVNPKEEGAAIHYYREGIQIINDFSNPRIPPVETIQDQESYSGMTVSSPWKETAHPALHLSEGNKKAMSGKPQPSDNNPKRFDHYQQVLCNKGLSKRHYWEVEWCGYVRAGITYKGIQRKTFASECSLGHTDMSWVFDYYPKSGYHHIYNNKKVRVKVASPGFDRLGVYLDWPAGTLSFYMVTSTWVTHLHTFSIRFNEAVYPAFLIGHGQKNANGQIKLKGE
>C.hong_Gene.32124_c_hong_23751_g.32124_m.32124
-------------------------------------------------------------------------------------------EVKGSAEYLKETKETDNVLRFNMMFKATSHAETLPPQLPLDYPTYCDRINKRNGPTHVISSITYGMNAVFVFEK----KLKKTETREKIRGALKISVFAIGGVEVDVTAEGEVKETKKETKIKFFGDLILDSQPTTFEAANEVYKKLPQYL------------------------------------------------------------------------------------------------------------------------------------------------------------------------------------------------------------------------------------------------------------------------------------------------------------------------------------------------------------------------------------------------------------------------------------------------------------------------------------
>C.sim_Gene.19568_csim_minion_4884_g.19568_m.19568
-----------------------------------MNGFSLWNQDSVNKNKIVQDQEYSETDFFVEENVFDRMSHFDIKAELKLSFLGGLIEVGGSAKYLRDGKELENSIRFNMNFDATTTSESMPVHVGPTNSFLCDLVNKKDGPTHVISSITYGMKAVFVFEKTVSEKKVKRRSRWKSFNRYKINSRIFN--------------------------------------------------------------------------------------------------------------------------------------------------------------------------------------------------------------------------------------------------------------------------------------------------------------------------------------------------------------------------------------------------------------------------------------------------------------------------------------------------------------------------------------
>T.poly_Gene.34675_r_17159_g.34675_m.34675
MDIVYTASEDDCFEMLCHGRLFEIGELYNRNKDIKVVGPTLWTTKELKEMTSVVEGGSCTCTYSESTKRTERMTMLDVSGSLKLSLMSNMINLEGSGKFLQDDVDCT---RHKTASLNYTLLGGMRRIRFDTKITFPS--VKKVGATHIVVGVQYGGTAIFTYKETCSKDHKILEAGGRLAGEFNKLKVISVSGEVKIKHENKENSEKHSTELSYNGDFHLSTVPGNFEQA-----------------------------------------------------------------------------------------------------------------------------------------------------------------------------------------------------------------------------------------------------------------------------------------------------------------------------------------------------------------------------------------------------------------------------------------------------------------------------------------------
>L.sanguineus_Gene.96616_L_sanguineus_73187_g.96616_m.96616
---------------------------------------------------------------------------------------------------------------------CTTEFKHLSMSHLSEENVQYSYVIDQGLATHVVTGVLYGAQAFLVFDKYLSDEEIKTNIGGELHGLVKALPSVQIDGEGSIKMTKDV--------------------------------------------------------------------------------------------------------------------------------------------------------------------------------------------------------------------------------------------------------------------------------------------------------------------------------------------------------------------------------------------------------------------------------------------------------------------------------------------------------------------------
