# Supplementary material for: Investigation of Peptide Toxin Diversity in Ribbon Worms (Nemertea) Using a Transcriptomic Approach
Source: Toxins (Basel). 2022 Aug 8;14(8):542. doi: 10.3390/toxins14080542 (PMC9415933; doi:10.3390/toxins14080542)
Supplement: Supplementary file 1 [file toxins-14-00542-s001.zip › Supplementary File S3. Alignments of putative toxins protein sequences/Hemostasis impairing toxin_FCNV3_CERRY.fas]

;Ryncolin-3 · Cerberus rynchops (Dog-faced water snake) · 347 amino acids · Evidence at protein level · Annotation score:2/5
;Initiates complement activation and/or interferes in platelet aggregation and/or blood coagulation.
>sp|D8VNS9|FCNV3_CERRY_Ryncolin-3_OS_Cerberus_rynchops_OX_46267_PE_1_SV_1
--MKPWAAFHLIFLVASSVEGDVSNYGTGGTQDTEPTCCTEHQCISDKIILQGQPGIPGIPGVPGINGSEGLKGDPGPQGLPGETGFDGIPGVAGPKGDKGDQGDKGDKGDKGDKGDACILDDCPPTDVEVRNCQDLLEHGEILNGWYTIYPTKENPMVVFCDMETDGGGWLVFQRRQDGSVDFYLDWESYKKGFGKQESEFWLGNDKIHLLTSSGTQQLRIDLEDFEGSRTFAKYSSFSIGDENEKYRLIVGSYLDG--SMNDSFRIHNGHSFSTKDRDNDTN-KGNCAMMYKG-AWWYFHCHHANLNGLYYKGKHANYADGINWRSGKGYYYSYKYADMKIRPQQSETTVS
>C.sim_Gene.445543_csim_minion_291627_g.445543_m.445543
MGEKRVMFVILICYQVS-VAMMASIPHT--VTDISNVENKE-KSIQD-IFLELN------------NVKEELK--------------------------------------------------------ELKSSQDPDN------------------------------GWIVFLRRQDGSENFARTWREYREGFGNPDKEFWLGNEKLHEMTSQNWMRLRIDMWTKDGRHTFGAWDNFAVSEQYDGYRLKVSSNYKGNLDYGDRLKSHNKNKFTTIDRDNDTWRKGNCASDHGGGGWWYYVCDNIVLTNAYNT--TTQEFDTFNN--GPGGRAQKVEMKMKPYF--------
