# Supplementary material for: Investigation of Peptide Toxin Diversity in Ribbon Worms (Nemertea) Using a Transcriptomic Approach
Source: Toxins (Basel). 2022 Aug 8;14(8):542. doi: 10.3390/toxins14080542 (PMC9415933; doi:10.3390/toxins14080542)
Supplement: Supplementary file 1 [file toxins-14-00542-s001.zip › Supplementary File S3. Alignments of putative toxins protein sequences/Hemostasis impairing toxin_LEC1_LEIMD.fas]

;C-type lectin lectoxin-Lei1 · Leioheterodon madagascariensis (Malagasy giant hognose snake) (Heterodon madagascariensis) · 156 amino acids · Evidence at transcript level · Annotation score:2/5
;Lectin which recognizes specific carbohydrate structures and agglutinates a variety of animal cells by binding to cell-surface glycoproteins and glycolipids. May be a calcium-dependent lectin (By similarity).
>sp|A7X401|LEC1_LEIMD_C-type_lectin_lectoxin-Lei1_OS_Leioheterodon_madagascariensis_OX_46577_PE_2_SV_1
MRRFLFLSLGVLVVAFSLNGIGADHHCPWDWFSFDRFCYKVIKQRKNWQDAERFCGQLQNGSHLASIQSWAESKYVAMLLSNNAFLDTVWIG-LFEPEKNRSLEWSDGSGFCYTGWERRKRNNVDNKKYCVELSWMSDYLEWNNVKCESRNIFICKI
>H.ijimai_Gene.88129_h_ijimai_67546_g.88129_m.88129
-----FRSVQETEVIFWT-----------DQES----CYVMVHKYKSWQNAKDYC--ARNGSHLLQIESEAEQKAIERYLITQGYWKDVWLGGKVYP---RTWHWVKTS----TPLDR---------------------------------------
