# Supplementary material for: Investigation of Peptide Toxin Diversity in Ribbon Worms (Nemertea) Using a Transcriptomic Approach
Source: Toxins (Basel). 2022 Aug 8;14(8):542. doi: 10.3390/toxins14080542 (PMC9415933; doi:10.3390/toxins14080542)
Supplement: Supplementary file 1 [file toxins-14-00542-s001.zip › Supplementary File S3. Alignments of putative toxins protein sequences/Hemostasis impairing toxin_LEC1_MICCO.fas]

;C-type lectin · Micrurus corallinus (Brazilian coral snake) · 158 amino acids · Evidence at protein level · Annotation score:3/5
;Mannose-binding lectin which recognizes specific carbohydrate structures and agglutinates a variety of animal cells by binding to cell-surface glycoproteins and glycolipids. May be a calcium-dependent lectin (By similarity).
>sp|C6JUN9|LEC1_MICCO_C-type_lectin_OS_Micrurus_corallinus_OX_54390_PE_1_SV_1
-----------------------------------------------------------------------------------------------------------------------------------------------------------------MGHFTFIS--------LCLMPIFLSLSG-----------------AECYTCPID------------------WLSRNGLCYKLFD----------DTKTWPDAEIFCRKHKPGCHLTSIHSEAESADLAEYIYDYLKSEKNVWIGLN-------------------D--PQKER------------------IWEWTDR-------------------SSTN---------------YTSWNEGEPNNS---------------------------------------------------------------------WN-----KEYCVHLLASQGYLKWN-----DTPCESLFAFICRCQF------------------------------------------------------------------------------------------------------
>L.long_Gene.102764_l_long18613_g.102764_m.102764
MNYFNTISIWILWILGLTQDLVQSQDLVNRCVTPKYEFGEYCYDHSGSGQGQTWNHAWVDCMSKGGRLVTIPDSATHNYITHNIIWSEFGKKAEVWLGAVEHYSPWKWVRTGKPLLSMTGCYEIASGDIGTEDFTIDQIIPEKCVQKCLASRFAIVQGSRCWCRETVGSYPDGKCSTPCGGDIQLSCGGESAINVYHTRANEGTYFNWTKTSFIDGFNCVAYDKDSRGWVNATCNSRNGYGYACQDKGLLHIEVYDDSKTWFEARETCAKKGPGSDLAKIDSAALSEDIAK--KVMLRTNKRFWIGATNREWKWIPSQVPVIYSKWFDGYPRGEQRSCLMVKGRVGEVFSSPFSWENADCNATKPYICQYYKYKTTPSLTSTQSTTTDAETSTIKEVETTSG--GTPNSSDLSPIVKTDKTSEPEQTTTDASHANTGRQEDKGGPFPMTLIVVVIVISLVAIVLVIVVVYVVRRRRSQTPNGTKPSKEKLVH--FSQNPLYKSSDNAVDT-DENLAVNIYGTQDDLASSLYDNPANKSFNTTGPPLTIQQPAPGGVPRYRVEGSDHPSNYVVMTIKGSRSPANDMRRSDDEYLADDTPDLYVSADQLGGGVGGISNPIYDIPSNVR
