# Supplementary material for: Investigation of Peptide Toxin Diversity in Ribbon Worms (Nemertea) Using a Transcriptomic Approach
Source: Toxins (Basel). 2022 Aug 8;14(8):542. doi: 10.3390/toxins14080542 (PMC9415933; doi:10.3390/toxins14080542)
Supplement: Supplementary file 1 [file toxins-14-00542-s001.zip › Supplementary File S3. Alignments of putative toxins protein sequences/Hemostasis impairing toxin_LECG_THANI.fas]

;Galactose-specific lectin nattectin · Thalassophryne nattereri (Copper Joe toadfish) · 159 amino acids · Evidence at protein level · Annotation score:4/5
;Galactose specific lectin that exhibits hemagglutination activity (minimum hemagluttination concentration = 2.5 ug/well) in a calcium-independent fashion. Has remarkable pro-inflammatory activity, inducing neutrophil mobilization in mice. Plays a crucial role in the innate immune system and chronic manifestations, especially in neutrophil mobilization.
>sp|Q66S03|LECG_THANI_Galactose-specific_lectin_nattectin_OS_Thalassophryne_nattereri_OX_289382_PE_1_SV_1
MASVPHFTVFLFLACALGIGANVTRRATSSCPKGWTHHGSRCFTFHRGSMDWASAEAACIRKGGNLASIHNRREQNFITHLIHKLSGENRRTWIGGNDAVKEGMWFWSDGSKFNYKGWKKGQPDKHVPAEHCAETNFKGAFWNNALCKVKRSFLCAKNL
>R.occultus_Gene.91840_R_occultus_58524_g.91840_m.91840
SIFVLIFAAFIFLQAEASE---RSKRAVEVCPASYTLRNDRCYKMFTSPQTFSNARSTCQADGGDLVSITDQETHDWI---VLNFQGANDFIFIGFTDAVTEGAWV-----------------------------------------------------
