# Supplementary material for: Investigation of Peptide Toxin Diversity in Ribbon Worms (Nemertea) Using a Transcriptomic Approach
Source: Toxins (Basel). 2022 Aug 8;14(8):542. doi: 10.3390/toxins14080542 (PMC9415933; doi:10.3390/toxins14080542)
Supplement: Supplementary file 1 [file toxins-14-00542-s001.zip › Supplementary File S3. Alignments of putative toxins protein sequences/Hemostasis impairing toxin_LECG1_BUNFA.fas]

;-type lectin BfL-1 · Bungarus fasciatus (Banded krait) (Pseudoboa fasciata) · 158 amino acids · Evidence at transcript level · Annotation score:3/5
;Galactose-binding lectin which recognizes specific carbohydrate structures and agglutinates a variety of animal cells by binding to cell-surface glycoproteins and glycolipids. May be a calcium-dependent lectin (By similarity).
>sp|Q90WI8|LECG1_BUNFA_C-type_lectin_BfL-1_OS_Bungarus_fasciatus_OX_8613_PE_2_SV_1
MGHFTFIGLCLLAMFLSLSGAECYTCPIDWLPKNGLCYKVFSKHKTWFDAEMYCRKFKPGCHLASLHSNADAVEFSEYISDYLTGQGHVWIGLRDTKKKY-IWEWTDRSRTDFLPWRKKQPDHFNNNEFCVEIVNFTGYLQWNDDNCAALRPFLCQCKY
>C.sim_Gene.200635_csim_minion_88492_g.200635_m.200635
-------------MTETISGQQC-TDGWDYLRTSQKCYKYFDRKITWFEARSLCSVK--GGRLAEPRNLEQMKEVSEYLSFEAQ-NIHVWVGIREWKKDCPTCIRTGLS----------------NMER------------------------------
