# Supplementary material for: Investigation of Peptide Toxin Diversity in Ribbon Worms (Nemertea) Using a Transcriptomic Approach
Source: Toxins (Basel). 2022 Aug 8;14(8):542. doi: 10.3390/toxins14080542 (PMC9415933; doi:10.3390/toxins14080542)
Supplement: Supplementary file 1 [file toxins-14-00542-s001.zip › Supplementary File S3. Alignments of putative toxins protein sequences/Hemostasis impairing toxin_LECG1_BUNMU.fas]

;C-type lectin BML-1 · Bungarus multicinctus (Many-banded krait) · 158 amino acids · Evidence at transcript level · Annotation score:3/5
;Recombinant C-type lectin BML-1 is able to agglutinate erythrocytes. May be a calcium-dependent lectin.
>sp|Q90WI6|LECG1_BUNMU_C-type_lectin_BML-1_OS_Bungarus_multicinctus_OX_8616_PE_2_SV_1
MGHFTFTGLCLLAMFLSLRGAECYTCPIDWLPKNGLCYKVFSKHKTWFDAEKYCRKFKPGCHLASLHSNADAVEFSEYISDYLTGRGHVWIGLR-DTKKKYIWEWTDRSRTDFLPWRKNQPDHFNNNEFCVEIVNFTGYLQWN--DDNCAALRPFLCQC-------KY--------------------------------------
>L.long_Gene.146352_l_long45155_g.146352_m.146352
---SDFVHALSVARSFSNAGRACT---------------------------------KSGGALVSIHSEATRIFVENLVSCQGT--DEVWIGLNYHTNNAAKFTWVDASPFDYSYTS-NMID-INNNHRCIEMKKMSGSSQWRWQDEDCASQRAFICQIDPCPGEPKYTDGGLGFDYQFFEQKLDQTEAHLQCVKRNAGLPSIHSL
