# Supplementary material for: Investigation of Peptide Toxin Diversity in Ribbon Worms (Nemertea) Using a Transcriptomic Approach
Source: Toxins (Basel). 2022 Aug 8;14(8):542. doi: 10.3390/toxins14080542 (PMC9415933; doi:10.3390/toxins14080542)
Supplement: Supplementary file 1 [file toxins-14-00542-s001.zip › Supplementary File S3. Alignments of putative toxins protein sequences/Hemostasis impairing toxin_LECM_NOTSC.fas]

;C-type lectin mannose-binding isoform · Notechis scutatus scutatus (Mainland tiger snake) (Common tiger snake) · 158 amino acids · Evidence at transcript level · Annotation score:3/5
;Mannose-binding lectin that binds to and agglutinates erythrocytes in a calcium-dependent manner.
>sp|D2YVK5|LECM_NOTSC_C-type_lectin_mannose-binding_isoform_OS_Notechis_scutatus_scutatus_OX_70142_PE_2_SV_1
MGRFLLVTLSMLVVTFSLNEANSCCCPQDWLPKNGFCYKVFNDLKNWNDAEMFCRKFKPGCHLASIHSNADSADLAEYISDYLKSDGHVWIGLNDPRKQRTWVWSDRSSTNYLAWNQGEPNNSKN--IEYCVHLW--ALTGYLKWNDTPCEALYHFICQCKF------------
>N.geniculatus_Gene.174251_N_geniculatus_65555_g.174251_m.174251
---------------------------------------------------ERCRDLGPQYHLATINSAYELANILLKITARKR----FYIGLHRQAKRDNFTWMDNSEVNFVNWNNGEPNGDKGKKREECVEVYNEGFLGTGKWNDAVCDLARHFLCQGPKGPLAPTPVTLIN
