# Supplementary material for: Investigation of Peptide Toxin Diversity in Ribbon Worms (Nemertea) Using a Transcriptomic Approach
Source: Toxins (Basel). 2022 Aug 8;14(8):542. doi: 10.3390/toxins14080542 (PMC9415933; doi:10.3390/toxins14080542)
Supplement: Supplementary file 1 [file toxins-14-00542-s001.zip › Supplementary File S3. Alignments of putative toxins protein sequences/Hemostasis impairing toxin_LECM_THRJA.fas]

;C-type lectin lectoxin-Thr1 · Thrasops jacksonii (Jackson's black tree snake) · 158 amino acids · Evidence at transcript level · Annotation score:2/5
;Mannose-binding lectin which recognizes specific carbohydrate structures and agglutinates a variety of animal cells by binding to cell-surface glycoproteins and glycolipids. May be a calcium-dependent lectin (By similarity).
>sp|A7X3Z0|LECM_THRJA_C-type_lectin_lectoxin-Thr1_OS_Thrasops_jacksonii_OX_186611_PE_2_SV_1
--------MGRFIFA----TLGLLLVAF-------------SINGAKGCCCPHDWLTLKGFCYKVFNEHKTWNDA-EMFCRKYKPGCHLASIHSGEESTDLAEYVSDYLKSGGNVWIGLNDPQKKRSWQWTDRSQNNFYP-WKQGEPNNRANNENCVELWSPLGYKN-----------WNDESCASTRAYLCKCRF-----
>L.sanguineus_Gene.69521_L_sanguineus_36592_g.69521_m.69521
VYHAQEKEGTYFNWARTSFTDGFNCVAYDKESRGWVNVTCSSQAGYGYACQDKGLLHLE-----VYDDSKTWFEAREMCARKG-PGSDLAKIDSSTLSEDIAKKV--MLRRNKRFWIGATN----REWKWIPSKEPMIYSKWFDGYP--------QGEHRSCLMMKSRIGEVFSQPFSWENADCNATKPYICQYCMYTKRS
