# Supplementary material for: Investigation of Peptide Toxin Diversity in Ribbon Worms (Nemertea) Using a Transcriptomic Approach
Source: Toxins (Basel). 2022 Aug 8;14(8):542. doi: 10.3390/toxins14080542 (PMC9415933; doi:10.3390/toxins14080542)
Supplement: Supplementary file 1 [file toxins-14-00542-s001.zip › Supplementary File S3. Alignments of putative toxins protein sequences/Hemostasis impairing toxin_LECM1_ERYPO.fas]

;C-type lectin lectoxin-Lio1 · Erythrolamprus poecilogyrus (Water snake) (Liophis poecilogyrus) · 163 amino acids · Evidence at transcript level · Annotation score:2/5
;Mannose-binding lectin which recognizes specific carbohydrate structures and agglutinates a variety of animal cells by binding to cell-surface glycoproteins and glycolipids. May be a calcium-dependent lectin (By similarity).
>sp|A7X3Z4|LECM1_ERYPO_C-type_lectin_lectoxin-Lio1_OS_Erythrolamprus_poecilogyrus_OX_338838_PE_2_SV_1
-MERFIFAALLVVALSLSGTGADPQCLPGWSSSDGYCYKVFKEYKRWDDAEMFCRQEVEGGHLVSIHSKTEAKFLARLVFRKFILLNVWIGLSSPGKHGIWRWSDGSSFYYTSWAFGEPNNFLWNEYCVGLMSITGHRKWSDQNCRSKRYFICKAQPQGEGSTW
>Amphiporous_Gene.66666_Amphiporous_21506_g.66666_m.66666
SGLGFKEAEKICERDGGHLTSILTQNELNFAEKLMKQHRLTNLWIGLDHAKRHSTRDLEWTDDNPFSFIGEWEFDDHLKPEKCVRLEEMG---TVLMYIDRRCEDVTPFLCKRAELGE--SRIRYLVSGIWYPVSGIWIRDGNKPRIIRIFAETG---------
