# Supplementary material for: Investigation of Peptide Toxin Diversity in Ribbon Worms (Nemertea) Using a Transcriptomic Approach
Source: Toxins (Basel). 2022 Aug 8;14(8):542. doi: 10.3390/toxins14080542 (PMC9415933; doi:10.3390/toxins14080542)
Supplement: Supplementary file 1 [file toxins-14-00542-s001.zip › Supplementary File S3. Alignments of putative toxins protein sequences/Hemostasis impairing toxin_LECM1_HYDHA.fas]

;C-type lectin 1 · Hydrophis hardwickii (Hardwick's spine-bellied seasnake) (Lapemis hardwickii) · 164 amino acids · Evidence at transcript level · Annotation score:2/5
;Mannose-binding lectin which recognizes specific carbohydrate structures and agglutinates a variety of animal cells by binding to cell-surface glycoproteins and glycolipids. May be a calcium-dependent lectin (By similarity)
>sp|A3FM55|LECM1_HYDHA_C-type_lectin_1_OS_Hydrophis_hardwickii_OX_8781_PE_2_SV_1
---------------------------------------MGRFLFASLG-----------------------LLVVAFSLSGTG-----ANLYCPFDWLSYNVSCY-----KLFY--SLVTWDQAQRFCVEQQENSQLAS---IHDVGES--------------------VKLSNYISQRWG--FFDVWMGLRLSK---RNGIWEWSDGSN----LTYTSWKEGEPNNLFNMEFCAVLSAGTRYLQWNDKK------------CTLLHP-FLCQFQPRSEANG---------------------------------------
>C.sim_Gene.347148_csim_minion_190074_g.347148_m.347148
MAGVGNAAYDVSEEDVHVYANTKDESNANTKNRQINEKKIVENLEISNRRTLVLVGVVIGLCVLIVLILVCLAVGIAVLAPQKTNSKENEVMQCEEGWDYLGISMK-----CYKFYDRKLTWSEARALCIAKGAKLAEPR---TLDEMKELSEFANYEAIQQLIWIGIREWKKDCPTCIRTGLTVMERRKGWVFDSDEAEVTYDNWAIGQPDD--KSHTCLVLWRPDRKISYKMADGLCTWTIPLICEKQPKFITKN-----STTLLK------------------------------------------------------
>B.unicolor_Gene.124185_B_unicolor_46399_g.124185_m.124185
-----------------------------------------------------------CQGVVSSMEIFTTFLLMIISLNFFPCFGTGKDVTCSQRWIVVHESCYLFS-------QEQVTWKEARARCIQQDSNMVVINSPVENDGIKS---------------------------YLTQKKMFFNWWLGGRVTHN---RRYWSWEDSSKITRLKYYGNRWLIDGFNRCLSMFSDRGNTWRWVSVDCKLRRRFICERTMNYKTVVQWNRDNVQWLRCNDNESVRIVEWKQGPGNKQSTGFTNCWFWDQATAYHDRPTRAYD
>H.ijimai_Gene.72600_h_ijimai_44478_g.72600_m.72600
----------------------------------------TENCQSSLP-----------------------TVCVRRRGKPTAVPDEPASTSCPEGWLDIDRSCY-----CVDCGQNAATWPKAVRNCGAYGDNVQIAS---LHDEDTS--------------------NRLSKALRSRFGGKASLVWIGLEWS----ISGSLTWADSSP----LDYS-----------------KLSLGR-----KDNY------------PLLL-------------------------------------------------------
>Amphiporous_Gene.63849_Amphiporous_18988_g.63849_m.63849
--------------------------------------AVTEAIETSVNGAIIEFTSPM--------SRLWQFEISYRIKEHRDVRLLNEHGRCADEYFYYDGICYRLYESYEDTKHQLTTWADAERVCKE--NNATISS---IRDEQISY------------------YFRYNMAHDWRWFEKVFRESMGLLFIGLTARNGTYRWQDGSP----LSHTDWYKVPPIWQTKSDS--LLSLQSIVSSTVDQPSTDTSAQCVAMVPLLPHASFLWLRLPCDYPVTH--------------------------------------
