# Supplementary material for: Investigation of Peptide Toxin Diversity in Ribbon Worms (Nemertea) Using a Transcriptomic Approach
Source: Toxins (Basel). 2022 Aug 8;14(8):542. doi: 10.3390/toxins14080542 (PMC9415933; doi:10.3390/toxins14080542)
Supplement: Supplementary file 1 [file toxins-14-00542-s001.zip › Supplementary File S3. Alignments of putative toxins protein sequences/Hemostasis impairing toxin_LECM1_PHIOL.fas]

;C-type lectin lectoxin-Phi1 · Philodryas olfersii (Green snake) · 156 amino acids · Evidence at transcript level · Annotation score:2/5
;Mannose-binding lectin which recognizes specific carbohydrate structures and agglutinates a variety of animal cells by binding to cell-surface glycoproteins and glycolipids. May be a calcium-dependent lectin (By similarity).
>sp|A7X406|LECM1_PHIOL_C-type_lectin_lectoxin-Phi1_OS_Philodryas_olfersii_OX_120305_PE_2_SV_1
MGRFIFVSLGLLVLAFSLSGIGADQ------HCPSG--WFSHNVSCYKLINDWKTWDEAQRFCMDEQENGQLASINDVGESVKLSDEISKTWSIIDVWIG-LRLSKRKSIWEWIDGSNVT--QTRWEEGEPNNFLKKEFCVVLTSRSRYLKWND-------------------KDCN------------------------------------------------RRHRFLC--------KF---------
>L.long_Gene.99209_l_long17495_g.99209_m.99209
-MTSSDISLLLLTFA-----IGTAR------ACQSG--WVSTDQSCYLLSKTEATWEEARAACFQLDAN--LVVIDNPVEFAQLSAILNQRGDHVPRWLGGYFLPRLQPYWFWDDGSIIPRQQYWTSHKPPHHSTVQGRCVSLASRQDRRLDNDGCLVKKKYVCERNGHYQYLTWCNGDAAVRLTCPHNQVIKIVSWKVAPSKYHKSCKVYDQATAYHNKPTQGFRDVVALCNMKNSCTFKFWFVEMWRPD
>L.ruber_Gene.82960_L_ruber_44078_g.82960_m.82960
--MLSCRNFAFLVVAS--LVISATSSSKQETKCPSGYRYMRMTKSCYKLYTDKKTYEEARRRCQDVHPSYHLVSIADKMENSIVQYYATKSG---PVWIG-IRKTRRSAKDRWDTGEKVTYKKWSKRHMR------SGTCGVMRSTSG-LWDCKSCRKKRSYICEGKPVKKT-------------------------------------------------------------------------------
