# Supplementary material for: Investigation of Peptide Toxin Diversity in Ribbon Worms (Nemertea) Using a Transcriptomic Approach
Source: Toxins (Basel). 2022 Aug 8;14(8):542. doi: 10.3390/toxins14080542 (PMC9415933; doi:10.3390/toxins14080542)
Supplement: Supplementary file 1 [file toxins-14-00542-s001.zip › Supplementary File S3. Alignments of putative toxins protein sequences/Hemostasis impairing toxin_LECM2_BUNMU.fas]

;C-type lectin BML-2 · Bungarus multicinctus (Many-banded krait) · 158 amino acids · Evidence at protein level · Annotation score:3/5
Recombinant C-type lectin BML-2 is able to agglutinate erythrocytes. May be a calcium-dependent lectin.
>sp|A1XXJ9|LECM2_BUNMU_C-type_lectin_BML-2_OS_Bungarus_multicinctus_OX_8616_PE_1_SV_1
---MGHFTFTGLCLLAMFLSLRG-------AECYTCP-----------IDWLPKNGLCYKVFSNPNTWLDAELFCRKFKPGCRLASLHRDADSADLAEYISDYLKVDGSVWIGLNDPQK-----KRT----------WVW-SDRSSSNYFSWNQGEPNNSKNKEYCVHLWAPTG--YLKWNDAPCESLHPFLCQCKY--
>C.sim_Gene.381021_csim_minion_220751_g.381021_m.381021
TLVYIVVILIGLCVLIVLILVCLAVGIAVLAPQKTNSKENEVMQCEEGWDYLGISMKCYKFYDRKLTWSEARVLCIAK--GGRLAEPRTLENMKEVSEYAG-SIAIQQFVWVGIREWKKDCPGCTRTGLSYLERRKGWVFDSDEAEVTYDDWENSRKQPDGTDQTCLHLFRPNRKYRYQMADLTCTSLLPLLCEKEPNQ
