# Supplementary material for: Investigation of Peptide Toxin Diversity in Ribbon Worms (Nemertea) Using a Transcriptomic Approach
Source: Toxins (Basel). 2022 Aug 8;14(8):542. doi: 10.3390/toxins14080542 (PMC9415933; doi:10.3390/toxins14080542)
Supplement: Supplementary file 1 [file toxins-14-00542-s001.zip › Supplementary File S3. Alignments of putative toxins protein sequences/Hemostasis impairing toxin_LECM4_PSEPL.fas]

;C-type lectin lectoxin-Enh4 · Pseudoferania polylepis (Macleay's water snake) (Enhydris polylepis) · 158 amino acids · Evidence at transcript level · Annotation score:2/5
;Mannose-binding lectin which recognizes specific carbohydrate structures and agglutinates a variety of animal cells by binding to cell-surface glycoproteins and glycolipids. May be a calcium-dependent lectin (By similarity).
>sp|A7X3X3|LECM4_PSEPL_C-type_lectin_lectoxin-Enh4_OS_Pseudoferania_polylepis_OX_338839_PE_2_SV_1
--------------------------------------------------------------------------MGQFTVVSLGLLAMFLSLSGAKGDNCPASWISRNGVCNKLFPDRKTWLEAEMYCRALKPGCHLASLHRDSDSTVLAWYISDHFKGAGHVWIGL--RDTNRKRTWKWSDRT--STNYFSWNQGEPNNVQDDENCVHLWAPSGYLKWNDEPCASLHPFICQYKL-
>M.grossa_Gene.31520_M_grossa_11121_g.31520_m.31520
LLIAFCVTWNSLRAGHVLYKRGVMSCLDPHCAGGVYGQISTAECVHYSSEKTCAGVNIENMNDNYNRLCSLQTCMTNETVMSDCVEAEVYSKQ------CPDEFVNLGCMCYKLIQIGKKRDEAEAYCPTLGFGAILAEPDQDEFVAVEAWLKSYPPP----SQILLNFRDLYDNKTVVHRNGTMLSHLKDKWGPGQPSDP--EEECVTIRKPE--LELNDVPCHYSGIFLCQANFL
