# Supplementary material for: Investigation of Peptide Toxin Diversity in Ribbon Worms (Nemertea) Using a Transcriptomic Approach
Source: Toxins (Basel). 2022 Aug 8;14(8):542. doi: 10.3390/toxins14080542 (PMC9415933; doi:10.3390/toxins14080542)
Supplement: Supplementary file 1 [file toxins-14-00542-s001.zip › Supplementary File S3. Alignments of putative toxins protein sequences/Hemostasis impairing toxin_SL1_SISCA.fas]

;Snaclec 1 · Sistrurus catenatus edwardsii (Desert massasauga) (Crotalophorus edwardsii) · 146 amino acids · Evidence at transcript level · Annotation score:2/5
;Interferes with one step of hemostasis (modulation of platelet aggregation, or coagulation cascade, for example).
>sp|B0VXV0|SL1_SISCA_Snaclec_1_OS_Sistrurus_catenatus_edwardsii_OX_8762_PE_2_SV_1
MGRFIFMSFGLLVVFLSLSGTGADCP---SDWSSYEG-HCYRVFQQEMTWEAAEQFCAQQRKESHLVSFHSSEEVDFLVSITYPILKADLVWIGLRDIWNECRLEWTDGTKVDYKEWSEEPECIVSKTTDNQWISRPCSRTYSFVCKFQA
>L.sanguineus_Gene.92649_L_sanguineus_66472_g.92649_m.92649
------------------------CPPISSQWSNGNTSLCITVFQENITWKSAQQHCG--WIQSNLIKIYSSDMATFVTNQIMQNTSQSSYWVGLHDIARENLFLWIDGTKATYDR-SEERRV---------------------------
