# Supplementary material for: Investigation of Peptide Toxin Diversity in Ribbon Worms (Nemertea) Using a Transcriptomic Approach
Source: Toxins (Basel). 2022 Aug 8;14(8):542. doi: 10.3390/toxins14080542 (PMC9415933; doi:10.3390/toxins14080542)
Supplement: Supplementary file 1 [file toxins-14-00542-s001.zip › Supplementary File S3. Alignments of putative toxins protein sequences/Hemostasis impairing toxin_SL124_ECHOC.fas]

;Snaclec CTL-Eoc124 · Echis ocellatus (Ocellated saw-scaled viper) · 146 amino acids · Evidence at transcript level · Annotation score:2/5
;Interferes with one step of hemostasis (modulation of platelet aggregation, or coagulation cascade, for example).
>sp|B5U6Y6|SL124_ECHOC_Snaclec_CTL-Eoc124_OS_Echis_ocellatus_OX_99586_PE_2_SV_1
--------------------------------------MGRFISVS-FGLLVVFLSLSG------------TGADCLPDWSPYQGHCYRVFN-QKMTWADAEKFCTEQANGGHLASFHSSKEVDFMVSLAFPMLKVDFVWIGMSDFWRDCEWKWSDGAKLDYKAWNNELNCFVSKTTDNQWLRWDCSRTNNVACKYPL
>H.ijimai_Gene.76159_h_ijimai_49380_g.76159_m.76159
TLGVTLARSEVPNGPQWDTPKSDVPVATAWQTAIKSRRQKTFRSRPNLGPCSRFVGLSGEKFSRIRERQEIQELCPLSVWYPYQGHEYRHYYDVTATFSDTEKYCN--MEGGHLASVHSPEEM---------------------------------------------------------------------------
