# Supplementary material for: Investigation of Peptide Toxin Diversity in Ribbon Worms (Nemertea) Using a Transcriptomic Approach
Source: Toxins (Basel). 2022 Aug 8;14(8):542. doi: 10.3390/toxins14080542 (PMC9415933; doi:10.3390/toxins14080542)
Supplement: Supplementary file 1 [file toxins-14-00542-s001.zip › Supplementary File S3. Alignments of putative toxins protein sequences/Hemostasis impairing toxin_SL3_SISCA.fas]

;Snaclec 3 · Sistrurus catenatus edwardsii (Desert massasauga) (Crotalophorus edwardsii) · 151 amino acids · Evidence at transcript level · Annotation score:2/5
;Interferes with one step of hemostasis (modulation of platelet aggregation, or coagulation cascade, for example).
>sp|B0VXV2|SL3_SISCA_Snaclec_3_OS_Sistrurus_catenatus_edwardsii_OX_8762_PE_2_SV_1
-----------------------------------------------------------------------------------------------------------------------------------------------MGRLVFVSFSLLVVFLS--LSG-------------------------------------------TAADCPSGWSSYEGHCYKPFNEP-KNWDDAERFCLEQAKGGHLVSIESSEEADFVAQLVANNVRRGISYIWIGLRVQGEEKQCSTKWSDGSSVNYENWIEA-------------LSKTCLGLEQDTNHKWVNIYCG------------EINPFVCKA---------------------
>T.poly_Gene.36055_r_18475_g.36055_m.36055
-----------------------------------------------------------------------------------------------------------------------------------------------MIALMLFSAVVVGCHGFT---------------------------------------------AEKVYDCDSRADNYRNGQCIYVGMEPKFWNSAQDDCKAR--GGDLASIHSAEEQTFVEEVIGRANPTTNSVFFGARMQGGVGK---WAWSDRSTMNYQNWIGGKGPGSMSAVMGAILLKPRQGEEN-YAYQWTNVYPN------------INLQYLCKFALVM-----------------
>L.long_Gene.9577_l_long658_g.9577_m.9577
--MKATWLLAVLLVLALVVQESESRWWRKKSKPRKAKKAAKKTTLSCKSKEWTMRGAYCYRVFTKRMNFMDAEEVCKDEGGHLASITSEEEFRSVGKTMMRTRRKGYFRGVTRAWVGLLLDESVDPPKYIWTDRTVTKYRPKIAGALG-KSFVKELAKLGRHLSGQKGKPGGKTAASKVEAAILGRVYLINRVCPKKASKRFPFICKAEASTCPEGWRQWKKRCYRYFSKPDLTFDDAEKYCKK--ESGHLASLHN--DAEYEMLLHMMKIKSGTTYGWIG--VIIDHKQQSWKWTDGSSPGYL------------------PSKSKLDEKPKGANVARLIYHDGKPVGLYDTIRTKKYGFFCKMDKANTTTTAKPKSTTAKTFTK
>L.ruber_Gene.52300_L_ruber_14563_g.52300_m.52300
VTMKVTWLLAVLLVLALAVEESESGWWRKKARARKAKKTAKKATLSCKSKKWRLRGEYCYQLFTKKLGFMEAEEACNDEDGHLASITTKKELSFVGKMMRDTKRKGYWRGVVRTWVGLLLDETVNPPKYVWTDRSVTKYRPTIKGALG-KSWSRGLAALGRHLSGKKGKKG--AVPSKFETAIIGRLAHIYRVVPKAATSKYTYVCKAEASKCPRGWRQWQKRCYRYFPKPALTFDDAEKYCNK--KKGHLASLHS--DAEYEMLLHMMKIKSGTTYGWTG--VIIDHKQQSWKWTDGSSPGYL------------------PSKSKLDDKPKGADVARLIYHDGKPIGLYDTLRSKKYGFFCKIGKAKATNTAKPKSTTAKTFTK
