# Supplementary material for: Investigation of Peptide Toxin Diversity in Ribbon Worms (Nemertea) Using a Transcriptomic Approach
Source: Toxins (Basel). 2022 Aug 8;14(8):542. doi: 10.3390/toxins14080542 (PMC9415933; doi:10.3390/toxins14080542)
Supplement: Supplementary file 1 [file toxins-14-00542-s001.zip › Supplementary File S3. Alignments of putative toxins protein sequences/Hemostasis impairing toxin_SL6_DABSI.fas]

;Snaclec 6 · Daboia siamensis (Eastern Russel's viper) (Daboia russelii siamensis) · 144 amino acids · Evidence at transcript level · Annotation score:2/5
;Interferes with one step of hemostasis (modulation of platelet aggregation, or coagulation cascade, for example).
>sp|Q4PRC7|SL6_DABSI_Snaclec_6_OS_Daboia_siamensis_OX_343250_PE_2_SV_1
MGRFISVSFGLLVVFLSLSGTGADCPSEWSSHEGHCYKVFKLLKTWEDAEKFCTEQKKGSHLVSLHSREEEKFVVNLISENLEYPATWIGLGNMWKDCRMEWSDRGNVKYKALAEESYCLIMITHEKVWKSMTCNFIAPVVCKF
>B.unicolor_Gene.158425_B_unicolor_118108_g.158425_m.158425
-LRVIYLVS--LGFGMIPSGYPDGCSSRWYPKFGSKYRFIDTRKSQKEAEKKCVDE--GGHLVSIHSEDEENFITGLICNNKMQ--VWIGL----------------------------------EKKEKTIDIN---------
