# Supplementary material for: Investigation of Peptide Toxin Diversity in Ribbon Worms (Nemertea) Using a Transcriptomic Approach
Source: Toxins (Basel). 2022 Aug 8;14(8):542. doi: 10.3390/toxins14080542 (PMC9415933; doi:10.3390/toxins14080542)
Supplement: Supplementary file 1 [file toxins-14-00542-s001.zip › Supplementary File S3. Alignments of putative toxins protein sequences/Hemostasis impairing toxin_SL9A_CROAD.fas]

;C-type lectin 9a · Crotalus adamanteus (Eastern diamondback rattlesnake) · 157 amino acids · Evidence at protein level · Annotation score:2/5
;Interferes with one step of hemostasis (modulation of platelet aggregation, or coagulation cascade, for example).
>sp|J3SBP0|SL9A_CROAD_C-type_lectin_9a_OS_Crotalus_adamanteus_OX_8729_PE_1_SV_1
-MGRFIFVSFGLLVVFLSLSGTGADFDCPSGWSAYDQYCYKP-FNEPQNWDDAERFCSEQAKGGHLVSIESDGEADFVAQLAQKID--KPDIYIWIGLRVQGKEQQCSSEWSDGSSIIYVNWNKGESQ---------MCQGLTRWTN--FLKWDYTDCQAKKP--FVCKFPPEC
>R.occultus_Gene.68472_R_occultus_27105_g.68472_m.68472
MLRLGLFLSAVLYANAFLANNKDECTQEAENYHAESNSCYMIPLGELQTWNGAQKFC--QGRGGDLASIPSQSAQDFLEALIEKLNPVAKDNALFINMNSVG---SSAEAWMDGETSTYRHWIGGGDKGPWSMSRPTGCMLVRPWQNEEQLKYFWTGCYYNSPMEFICRFKK--
