# Supplementary material for: Investigation of Peptide Toxin Diversity in Ribbon Worms (Nemertea) Using a Transcriptomic Approach
Source: Toxins (Basel). 2022 Aug 8;14(8):542. doi: 10.3390/toxins14080542 (PMC9415933; doi:10.3390/toxins14080542)
Supplement: Supplementary file 1 [file toxins-14-00542-s001.zip › Supplementary File S3. Alignments of putative toxins protein sequences/Hemostasis impairing toxin_SLA_BITAR.fas]

;Snaclec bitiscetin subunit alpha · Bitis arietans (African puff adder) · 131 amino acids · Evidence at protein level · Annotation score:3/5
;Snaclec that binds to von Willebrand factor (VWF) and induces its interaction with GPIbalpha (GP1BA) (via the vWF A1 domain), resulting in platelet aggregation.
>sp|Q7LZK5|SLA_BITAR_Snaclec_bitiscetin_subunit_alpha_OS_Bitis_arietans_OX_8692_PE_1_SV_1
-------------------------------------------------------------------------------------------------------------------------------------------------------------------------------------------------------------------------DPG-----------CLPDWSSYKGHCYKVFKKVGTWEDAEKFCVEN--SGHLASIDSKEEADFVTKLASQT--LTKFVYDAWIGLRDES--KTQQCSPQWTDGSSVVYENVDEPT-KCFG--------LDVHTEYRTWT---DLPCGE----KNPFICKSRLPH-
>L.long_Gene.67592_l_long9457_g.67592_m.67592
MKKENEERGKKMKNVHVRCEKGWRGYQGHCYRVIRSKKQFKEAEKTCVRLGGHLASANSAREFRFLVRIARKMHRDRTRRQAGPSAWLGMKIDASIKPSRFTWTDGSRTEYKPPGEYKGDKGEIVARLLEERRQVNDIEPSRSYPFICERVPETRKTSKPRNPKEHLNKKQRHGHNPTYKRKNWHKKETDAKTIKHRLGRRHEKDIKKAIVIGRKAHDRSDKRKVEELESKCPGDWKRWSGYCYKYFATKLSFRSAEADCREYGRSSHLSSIHSRDELEMLMAMIPRPNATKRRVLLVWVGMIIPEGQKPGNVTWKWTDGTSAAYE---PPR-KLDLRPQGANAARLILYKAHDKWESKGVYDTIG-TRRLPYICK-RKPGK
>L.ruber_Gene.50378_L_ruber_13534_g.50378_m.50378
-------------------------------------------------------------------------TPKRATTVATTNKISSMTTMEMIKPPVTTSTTTT---------------------------VGTTTQS--------ATTSTTPTPTTNPPPVVTTTLRTATHVPTTAS--------------------QPTAIKVATSPVATPVTPP-----------HPSNWTRFRGHLYSCIREKLSFEDAEKRCLKY--DGHLASIHSKEEYDLVVRLIPR----TEQYPQAWIGMRVHHT-ATGQTSFKWTDG--TKDDHKVMPM-KLDGRPTGANAARVVITRTRPHG---MVHDTKGAFNKYYFVCRAVDMTK
>Amphiporous_Gene.66006_Amphiporous_20850_g.66006_m.66006
------------------------------------------------------------------------------------------------------------------------------------------------------------------------------------------------------------------------------------MPACTPDEIFEAVCYKFYNSSYKSWTDAERFCSVEH--GHLAKLDSKSKMNHMAKLTRGMT---------WFGLQGYR-----FVSFDGIFELRVVYTNTTRPCDKDDTFIYDCQLKELRGFKRRDRVDR----------------CTTLTP--
