# Supplementary material for: Investigation of Peptide Toxin Diversity in Ribbon Worms (Nemertea) Using a Transcriptomic Approach
Source: Toxins (Basel). 2022 Aug 8;14(8):542. doi: 10.3390/toxins14080542 (PMC9415933; doi:10.3390/toxins14080542)
Supplement: Supplementary file 1 [file toxins-14-00542-s001.zip › Supplementary File S3. Alignments of putative toxins protein sequences/Hemostasis impairing toxin_SLA_BOTIN.fas]

;Snaclec bothroinsularin subunit alpha · Bothrops insularis (Golden lancehead) (Lachesis insularis) · 132 amino acids · Evidence at protein level · Annotation score:3/5
;Thrombin and prothrombin (F2) inhibitor. The IC50 of thrombin-induced platelet aggregation and fibrinocoagulation is 62 and 35 nM, respectively. Its inhibitory activity is at least 10-fold lower than that observed for other thrombin inhibitors.
>sp|P0C929|SLA_BOTIN_Snaclec_bothroinsularin_subunit_alpha_OS_Bothrops_insularis_OX_8723_PE_1_SV_1
---------------------------------------------------------------------------------------------------------------DCPSDWSPYGQYCYKFFQQKMNWADAERFCSEQAKGGHLVSFQSDGETDFVVNLVTEKIQSSD----LYAWIGLRVQNKEKQCSS-KWSDGSSVSYENVVGRTVKKCFALEKEQ-EFFVWINIYCGQQNPFVCKSPPP-------------------------------------------
>N.geniculatus_Gene.161623_N_geniculatus_57108_g.161623_m.161623
----------------------------------------------------------------------------------RMRNTITFVVMLVLAVAQGSQVPNKNEKICGGEGWKPFNDRCYKLITQKMNFPSAEANCVQ--QGAHLVSIHNDAQMNFIGKMTPRNTGSNSRP--TGAWTGMVISHKPKVFSSFKWTDGSGANYTPKGNYNGWPRGAVNARFVNRNGAYNLEDMSPGAL--------------------------------------------------
>Amphiporous_Gene.59450_Amphiporous_15814_g.59450_m.59450
CRKERATLASIHSEDEENFILNMLNTDTDLRLRGTSKLRMWIGYYWPRGKTGPMVWTDGSEMNTWSKKRDDFASSTDDLGTIEWTESRIAWKDLTSRKRDGGYYKLPYLCKRMYNDWAAFGDYEYRVEEHFVTHAVAENTCQTRWAG-HLASINSEAELGFIISLTRRSIHYGDDGPGRSFWTGLTQTLKSNKLVN-KNTDGSTVQWLPPGLNIRPSCLYIYCDHVDGCTWIPSECARKIRSICKRPSDKWLAYNAIWEYKLFPEPADFRQADRACAKRGALLARVYKWHQA
