# Supplementary material for: Investigation of Peptide Toxin Diversity in Ribbon Worms (Nemertea) Using a Transcriptomic Approach
Source: Toxins (Basel). 2022 Aug 8;14(8):542. doi: 10.3390/toxins14080542 (PMC9415933; doi:10.3390/toxins14080542)
Supplement: Supplementary file 1 [file toxins-14-00542-s001.zip › Supplementary File S3. Alignments of putative toxins protein sequences/Hemostasis impairing toxin_SLA_GLOBR.fas]

;Snaclec salmorin subunit A · Gloydius brevicaudus (Korean slamosa snake) (Agkistrodon halys brevicaudus) · 154 amino acids · Evidence at protein level · Annotation score:3/5
;Inhibits thrombin-induced fibrinogen clotting and factor Xa-induced prothrombin activation. Binds to thrombin and prothrombin exosites.
>sp|Q9YGN5|SLA_GLOBR_Snaclec_salmorin_subunit_A_OS_Gloydius_brevicaudus_OX_259325_PE_1_SV_1
----------------------MGRFIFVSFGLLVVFLSLSGTG-ADFFCP---SGWGSNNGHCYQAFNQRMTWEDAERFCSAQAKGGHLVSIETRAEADFVAHVVAERIETSFPHVWIGLRDEGKEQQCSSEWSDGSSVSYENWIEAES-----KTCLGLELDSNYHK-WVNVYCGQRNPFVCEA--
>Amphiporous_Gene.60327_Amphiporous_16401_g.60327_m.60327
CIRPLYYILRSNYSAYVYGCVMIEMFKLLVFTTAVLAYASAGDATSQTYCTEQSDNYHAGSRSCYYISDQKLTWNGHINMCKGR--GGNSASIPSQEAQDFVASLIQ-RSNVQLPYLWLALNAYGMGQ---LKWIDGETSTYSNWAGGHARASFYDTVGAISTDPESHYTWRVAYPNTPAGGICRFKI
