# Supplementary material for: Investigation of Peptide Toxin Diversity in Ribbon Worms (Nemertea) Using a Transcriptomic Approach
Source: Toxins (Basel). 2022 Aug 8;14(8):542. doi: 10.3390/toxins14080542 (PMC9415933; doi:10.3390/toxins14080542)
Supplement: Supplementary file 1 [file toxins-14-00542-s001.zip › Supplementary File S3. Alignments of putative toxins protein sequences/Hemostasis impairing toxin_SLA_PROFL.fas]

;Snaclec coagulation factor IX-binding protein subunit A · Protobothrops flavoviridis (Habu) (Trimeresurus flavoviridis) · 129 amino acids · Evidence at protein level · Annotation score:4/5
;Anticoagulant protein which binds to the gamma-carboxyglutamic acid-domain regions of factor IX (F9) (but not factor X) in the presence of calcium with a 1 to 1 stoichiometry.
>sp|Q7LZ71|SLA_PROFL_Snaclec_coagulation_factor_IX-binding_protein_subunit_A_OS_Protobothrops_flavoviridis_OX_88087_PE_1_SV_1
---------DCPSGWSSYEGHCYKPFKLY------KTWDDAERFCTEQAKG-----GHLVSIESAGEADFVAQLVTENIQNTKSYVWIGLRVQGKEKQCSSEWSDGSSVSYENWIEAESKTCLGLEKETGFRKWVNIYCGQQNPFVCEA
>H.ijimai_Gene.87733_h_ijimai_66957_g.87733_m.87733
PVTGPMETMTCPPGWSPHKGHCYKSFAAKPFSTGRLTWDEAVVNCSAMARGYDNLRGDLVSIHDP-----------------------SLNDYLKE------------VLSPNVHDKRASYCSGP------------------------
