# Supplementary material for: Investigation of Peptide Toxin Diversity in Ribbon Worms (Nemertea) Using a Transcriptomic Approach
Source: Toxins (Basel). 2022 Aug 8;14(8):542. doi: 10.3390/toxins14080542 (PMC9415933; doi:10.3390/toxins14080542)
Supplement: Supplementary file 1 [file toxins-14-00542-s001.zip › Supplementary File S3. Alignments of putative toxins protein sequences/Hemostasis impairing toxin_SLA4_TRIAB.fas]

;Snaclec alboaggregin-A subunit beta' · Trimeresurus albolabris (White-lipped pit viper) (Cryptelytrops albolabris) · 123 amino acids · Evidence at protein level · Annotation score:3/5
;Potent platelet activator that aggregates platelets via both GPIbalpha (GP1BA) and GPVI (GP6). Induces a tyrosine phosphorylation profile in platelets that resembles this produced by collagen, involving the time dependent tyrosine phosphorylation of Fc receptor gamma chain (FCGR1A), phospholipase Cgamma2 (PLCG2), and LAT
>sp|P81114|SLA4_TRIAB_Snaclec_alboaggregin-A_subunit_beta_OS_Trimeresurus_albolabris_OX_8765_PE_1_SV_1
DCPSDWSSYEGHCYRVFNEPQNWADAEKFCTQQHKGSHLVSFQSSEEADFVVQMTRPILNAN-LVWIGLSNL----------------------------------------------WNQCNSQWSDGTXLDYKXWREQFECLVS---RT-----------------------------TNNE-------------WLSMDCSSTHSFVCEFQA
>N.geniculatus_Gene.60567_N_geniculatus_10834_g.60567_m.60567
------MKHNNSCYEWVAKAANWSEAERYCAHEHDG-HLVKISSHKEQRFVVYHTMHHYPAAPAVWIGLHNFGDGWYWDHDEHHGDHHVDDYTHPVHPEEGEHHHEADEHHSNEAGHHDNYGDRQQGDEYHMDY-----QNEHYDSGDDRTHEETEKHEDYDKDDNAKKSYSSWGENEPRHNHENLCVQICARSGYMWRTHDCADHAIFICEWNK
