# Supplementary material for: Investigation of Peptide Toxin Diversity in Ribbon Worms (Nemertea) Using a Transcriptomic Approach
Source: Toxins (Basel). 2022 Aug 8;14(8):542. doi: 10.3390/toxins14080542 (PMC9415933; doi:10.3390/toxins14080542)
Supplement: Supplementary file 1 [file toxins-14-00542-s001.zip › Supplementary File S3. Alignments of putative toxins protein sequences/Hemostasis impairing toxin_SLAB_BOTJA.fas]

;Snaclec bothrojaracin subunit beta · Bothrops jararaca (Jararaca) (Bothrops jajaraca) · 150 amino acids · Evidence at protein level · Annotation score:4/5
;This potent antithrombotic agent acts in a calcium-independent manner. Exerts its anticoagulant effect by two distinct mechanisms. It binds to activated thrombin through exosite 1, blocking fibrinogen clotting, platelet activation, factor V activation and other effects, and it interacts with prothrombin (F2), decreasing its proteolytic activation -especially in the presence of factor Va. In vivo, intravenous injection before thrombosis induction causes a significant decrease in thrombus weight. Furthermore, BJC shows a prolonged effect by remaining in the plasma bound to prothrombin for at least 12 hours.
>sp|Q56EB0|SLAB_BOTJA_Snaclec_bothrojaracin_subunit_beta_OS_Bothrops_jararaca_OX_8724_PE_1_SV_1
------------------------------------------------------------------------------------------------------------------------------------------------------------MGRFIFVS-FGLLVVFLSLS------GTAADCPPDWSSYEGSCYRV---FEQKMNWEDAE--KFCTQQQTGGHLVS----FQSSEEADFVVSLTSPILRDSFVWTGLSDVWKECSFEWSDGSDLSYKDNYQFVFSEYECVAS-------------------KTKNNK--------------------------WRIIP--------------------CTKLEYFVCEFQA-----------------------------------------------------------------------
>B.unicolor_Gene.72526_B_unicolor_13001_g.72526_m.72526
SHCKFWRNRQTCQTDYLVPNPVRVVLDIRLMTPEFTMRRGGASQFHTVLLGVISILSNLVQGINYYCLQNGSTVDIVGQKQGNIVTLYNTETTYGNNRDCRWVINAGNGNRIWLEILDSHLQWAPGNAICSGYDYMEVRDGSHASDLEIVTWCGNQKPVYIFSSQKFLFLRFVSNSQNIYSYGGVRLRFGIFSSQE--CPPVSGEFQGKCVTAVDEPVVWHTAQQHCKWLKSNLLKIDNYEMADFANDLMKRKTKAALYWIGLNDIKQEGVLTWLDGSALTYSRRRTLSISDNDCVCVNHDIDMWEERSCHVDKHPYVCAMNKGGNTILYSTPISIDPSGGPEPPSTPLWVIIASSGVAGVVVIGAIICGCVHFCRKRSKKEIQQEADHWAPDRNRRYVTPRVDDGTSVPSAHIRHPIHRDISVPPASVMQSSVSPSAPPSYEVVNLPLYHYSPSVCI
