# Supplementary material for: Investigation of Peptide Toxin Diversity in Ribbon Worms (Nemertea) Using a Transcriptomic Approach
Source: Toxins (Basel). 2022 Aug 8;14(8):542. doi: 10.3390/toxins14080542 (PMC9415933; doi:10.3390/toxins14080542)
Supplement: Supplementary file 1 [file toxins-14-00542-s001.zip › Supplementary File S3. Alignments of putative toxins protein sequences/Hemostasis impairing toxin_SLAB3_TRIST.fas]

;Snaclec stejaggregin-A subunit beta-3 · Trimeresurus stejnegeri (Chinese green tree viper) (Viridovipera stejnegeri) · 148 amino acids · Evidence at transcript level · Annotation score:2/5
;Interferes with one step of hemostasis (modulation of platelet aggregation, or coagulation cascade, for example).
>sp|Q71RP8|SLAB3_TRIST_Snaclec_stejaggregin-A_subunit_beta-3_OS_Trimeresurus_stejnegeri_OX_39682_PE_2_SV_1
MGRFISVSFGLLVVFLSLSGAGAGFCCPLGWSSYDLYCYKVFKQEMNWTDAEKFCT-EQHTGS-HLVSFHSSEEADFVVNMTYPILKLDFVWIGLSNVWNQCNSEWSDGTKLNYKDWSGES----ECIASKTIEN-QWWSRSCSRTH----YVVCKFQA-------------------------
>C.sim_Gene.355855_csim_minion_197543_g.355855_m.355855
MGFGIHVILGLVLPIIYESTASR-NCCPNGWTRFEDKCYLPVKLDMKQQSAHDYCRNLIPLGSADLVSIHSAQENEFIKSLRN-KMATVFAIIGMKNYT------WSDGTKTDYENCDGPCNSAGNNDCMDFLSNGKWKLHSCTHDHPFICQVVCPNIPDTIAKKWRKHKQSRANGLILAQSIL
