# Supplementary material for: Investigation of Peptide Toxin Diversity in Ribbon Worms (Nemertea) Using a Transcriptomic Approach
Source: Toxins (Basel). 2022 Aug 8;14(8):542. doi: 10.3390/toxins14080542 (PMC9415933; doi:10.3390/toxins14080542)
Supplement: Supplementary file 1 [file toxins-14-00542-s001.zip › Supplementary File S3. Alignments of putative toxins protein sequences/Hemostasis impairing toxin_SLAD_MACLB.fas]

;Snaclec A13 · Macrovipera lebetina (Levantine viper) (Vipera lebetina) · 131 amino acids · Evidence at transcript level · Annotation score:2/5
;Interferes with one step of hemostasis (modulation of platelet aggregation, or coagulation cascade, for example).
>sp|B4XSY8|SLAD_MACLB_Snaclec_A13_OS_Macrovipera_lebetina_OX_8709_PE_2_SV_1
---DQDCLPGWSFYEGHCYKVFNVKKTWEDAEKFCQKQSNGKHLATIEWLGKANFVAELVTLMKL-ETHVWIGLRVEDKRQQCSSHWTDGSAVSYENVVHNTKCFGLDQKTGYRTWVALRCELAYHFICMSRVPR
>H.ijimai_Gene.93937_h_ijimai_77005_g.93937_m.93937
AADPGTCSPGQSLNGSLCFKLDRTSRSWEEASRSCQQ--DGMHLPSILEASDA------STLIPLGQTHAWIGLRADS---------TD--ADSG----------------------------------------
