# Supplementary material for: Investigation of Peptide Toxin Diversity in Ribbon Worms (Nemertea) Using a Transcriptomic Approach
Source: Toxins (Basel). 2022 Aug 8;14(8):542. doi: 10.3390/toxins14080542 (PMC9415933; doi:10.3390/toxins14080542)
Supplement: Supplementary file 1 [file toxins-14-00542-s001.zip › Supplementary File S3. Alignments of putative toxins protein sequences/Hemostasis impairing toxin_SLAE_MACLB.fas]

;Snaclec A14 · Macrovipera lebetina (Levantine viper) (Vipera lebetina) · 156 amino acids · Evidence at transcript level · Annotation score:2/5
;Interferes with one step of hemostasis (modulation of platelet aggregation, or coagulation cascade, for example).
>sp|B4XSY9|SLAE_MACLB_Snaclec_A14_OS_Macrovipera_lebetina_OX_8709_PE_2_SV_1
MGRFIFVRVGLLVVFLSLSG------------TGADFDCPP-----------DWSAYDQHCYKAFDEPKRSGDAEKFCTQQANGGHLVSIESVEEAEFVAQLISENIKTSAD----YVWIGLWNQRKAPYCVSKWTDGSSVIYKNVIERFIKNCFGLEKETN-YRTWFNLSCGDDYPFVCKSPA---------------------
>P.peregrina_Gene.34963_P_peregrina_13832_g.34963_m.34963
TDDTPVNYVTSSVVVNGGSAGCMRSYIKNNSIVWDDLPCEARVGYVCKRRKGDWETFERHQYIVNQHSATHAVAEVTCR-TRWGGHLASINSQEEFTFIMSLSRKNIQDRDDGPRRSFWTGLTQRLESGTLVNHNTDNSSVQWLPPAVDIKPSCFYIYCDPVDTCTWIPTGCDRKIRSICKRPLKGGRIKPETTTTEAPTEAPTE
