# Supplementary material for: Investigation of Peptide Toxin Diversity in Ribbon Worms (Nemertea) Using a Transcriptomic Approach
Source: Toxins (Basel). 2022 Aug 8;14(8):542. doi: 10.3390/toxins14080542 (PMC9415933; doi:10.3390/toxins14080542)
Supplement: Supplementary file 1 [file toxins-14-00542-s001.zip › Supplementary File S3. Alignments of putative toxins protein sequences/Hemostasis impairing toxin_SLB1_DEIAC.fas]

;Snaclec agglucetin subunit beta-1 · Deinagkistrodon acutus (Hundred-pace snake) (Agkistrodon acutus) · 146 amino acids · Evidence at protein level · Annotation score:3/5
;Agglucetin specifically causes platelet aggregation and surface exposure of integrin alpha-IIb/beta-3 with a GPIb-(GP1BA-) dependent manner in washed platelets. It binds to human platelets in a saturable manner, and its binding is specifically blocked by anti-GP Ib mAb. It regulates endothelial cell survival and promotes angiogenesis by activating integrin alpha-v/beta-3 signaling through FAK/phosphatidylinositol 3-kinase (PI3K)/Akt pathway.
>sp|Q8AYA4|SLB1_DEIAC_Snaclec_agglucetin_subunit_beta-1_OS_Deinagkistrodon_acutus_OX_36307_PE_1_SV_1
MGRVIFVSFGLLVVFLSLSGTAADCPSEWSSYEGHCYKAFKQSKTWADAEKFCTQQHKGSHLASFHSSEEADFVVTLTTPSLKTDLVWIGLKNIWNGCYWKWSDGTKLDYKDWREQFECLVSRTVNNEWLSMDCGTTYSFVCKFQA
>L.sanguineus_Gene.90645_L_sanguineus_63439_g.90645_m.90645
--RWVYKDVG--------------CPRTFAAQNGHCYRFFSSKKSWGEAEARCQAVREGYHLMSVSSVRENILMKAMFPDQIKRNRVWLGLR-KVNG-ADKWTDGSKYRK-----------SR-RNWDRRS---------------
