# Supplementary material for: Investigation of Peptide Toxin Diversity in Ribbon Worms (Nemertea) Using a Transcriptomic Approach
Source: Toxins (Basel). 2022 Aug 8;14(8):542. doi: 10.3390/toxins14080542 (PMC9415933; doi:10.3390/toxins14080542)
Supplement: Supplementary file 1 [file toxins-14-00542-s001.zip › Supplementary File S3. Alignments of putative toxins protein sequences/Hemostasis impairing toxin_SLB2_MACLB.fas]

;Snaclec B2 · Macrovipera lebetina (Levantine viper) (Vipera lebetina) · 148 amino acids · Evidence at transcript level · Annotation score:2/5
;Interferes with one step of hemostasis (modulation of platelet aggregation, or coagulation cascade, for example).
>sp|B4XT01|SLB2_MACLB_Snaclec_B2_OS_Macrovipera_lebetina_OX_8709_PE_2_SV_1
-------------------------------------MGRLISVS------------FGLLVVFLSLSGTGAALN------------------------CASGWSGYDQHCYKVFDKPKSWADAEKFCKKQTSGGHLVSFHSSEETDFVVKLVSQTLESQILWMG---------------LSKVWNQCDWGWS--NGAKLKYKAWAEESYCVYFSSTKKGWRSR---------ACRLLGHFVC-KSPA---
>C.sim_Gene.424617_csim_minion_267267_g.424617_m.424617
DSFGQLQIMIRRGLTIFHIYNFVHCVCEIRNTIYIYGNGRTINEESSKIVKTNDNLECGVLCLNDELCHGFIIENNFCRLATNITKTPGTPKIVYRKKLCEPGYKAFGNQCYKYFKKSKSWLDAVQFCKEQN--GKLAEPPTLEVLQELIVYLEKVAEVRAIWIGGREWPSNCPNCLRTSLTNYQRQSGWLWDSTNAVIPYPLPWAPEEPNDYWATCIHFWRSLSDPYVIADGKCLAEKYILCQKEPEYYY
