# Supplementary material for: Investigation of Peptide Toxin Diversity in Ribbon Worms (Nemertea) Using a Transcriptomic Approach
Source: Toxins (Basel). 2022 Aug 8;14(8):542. doi: 10.3390/toxins14080542 (PMC9415933; doi:10.3390/toxins14080542)
Supplement: Supplementary file 1 [file toxins-14-00542-s001.zip › Supplementary File S3. Alignments of putative toxins protein sequences/Hemostasis impairing toxin_SLB9_MACLB.fas]

;Snaclec B9 · Macrovipera lebetina (Levantine viper) (Vipera lebetina) · 148 amino acids · Evidence at transcript level · Annotation score:2/5
;Interferes with one step of hemostasis (modulation of platelet aggregation, or coagulation cascade, for example).
>sp|B4XT08|SLB9_MACLB_Snaclec_B9_OS_Macrovipera_lebetina_OX_8709_PE_2_SV_1
---MGRFIFVSFGLLVVFLSLSGTGAALNCASGWSGYDQHCYKVFDKPKSWADAEKFCKNSTNGSHLASIHSSEEEAFVVKLVSQTLESQILWMGLSKVWNQCDWGWSNGAKLKYKAWAEESYCVYFSSTKKGWRSRACRLLGHFVCKSPA
>T.poly_Gene.46142_r_31919_g.46142_m.46142
MEFLCKFIFLYISSLGKPVMTADTGYNAGADNLWSHYGDTCYSVHSEPKTFAEAAKFCKNMNDDGHLAQIRDND-------------HNNHIAEQLQKHEN----IESAMFGLKYSQR---------------------------------
