# Supplementary material for: Investigation of Peptide Toxin Diversity in Ribbon Worms (Nemertea) Using a Transcriptomic Approach
Source: Toxins (Basel). 2022 Aug 8;14(8):542. doi: 10.3390/toxins14080542 (PMC9415933; doi:10.3390/toxins14080542)
Supplement: Supplementary file 1 [file toxins-14-00542-s001.zip › Supplementary File S3. Alignments of putative toxins protein sequences/Hemostasis impairing toxin_SLBB_TRIAB.fas]

;Snaclec alboaggregin-B subunit beta · Trimeresurus albolabris (White-lipped pit viper) (Cryptelytrops albolabris) · 146 amino acids · Evidence at protein level · Annotation score:3/5
;Weakly agglutinates platelets at high doses by binding to GPIbalpha (GP1BA).
>sp|P81116|SLBB_TRIAB_Snaclec_alboaggregin-B_subunit_beta_OS_Trimeresurus_albolabris_OX_8765_PE_1_SV_2
--------------------------------------------------------------------------------------------------------------------MGRFIFGS----------FGLLVLFLSLSG---TG-----------------------------ADCP---SDWSS-YDLYCYKVFQQRMNWEDAEQFCRQQHTGSHLLSFHSSEEVDFVVSKTLPILKADF----VWIGLTDVWSACRLQWSDGT-----ELKYNAWTAESECIASKTTDNQWWTR---------------------------------SCSRTYPFVCKLEV-------------------------------------------------------------------------------------------------------------------------------
>H.ijimai_Gene.54259_h_ijimai_23503_g.54259_m.54259
----AKPGKGLLLELWSKPMVVAMDNGTHEHCPAETVSVPATHG------IIQSPNYPFGYPTESVCSWSIVS---KRDHYVIVSFQTFDINGASVRCDADKIEVYSTDNAIEEFFTGRYCNEYQPSTHLTSAWNKMYIKFTAVSAKPGKGFLLELWSKP----------MVVAMDNGTHEHCP--ASWSGFGISCYRFERKPQPVTWREARKWCRHFGNDSDLITIKNSDEMYFVHRRIVADWHFDRSDPYVYIGLTDSGHEGRFRWVDGS-----QVSYSDWIQE----------------------------------------------------------------------------------------------------------------------------------------------------------------------------------------------
>R.occultus_Gene.38071_R_occultus_7965_g.38071_m.38071
MDVMVKIPRALAFHCFFFWAFVVSRFVQGVHYCAPTPGNVVTISGESSGEIKTLLNGESSYGDNRDCVWVIDAGANKRIWIEIVSSQLQWAP---------------SGAICEGYDYMRIRNGSSSTATEIVTWCGTHKPQILLS----TGRYLYLRFKTNDQNIYQYAGVHVRFGTYDHSSCPPISSKWSNGNASSCITVFQENITWTSAQQHCG--WVQSNLIKISSGDMAAFVTDQIVQKTGQSS----YWIGLHDIARENLFLWIDGTKPTFDSLSSKRGVDKDDCVSVSTSTNVWSESNCDKEKPAYACSMLVGGPFPIYNIPKEGEYPGESLERASPLVIGLIAGGVVIFILVIFIIVVVVYRKVIKKRRGRRQMDKRSEGMEVELESVNRPMQPQSSRRSENVETANDSIHARSPAIQSPGAASISNAQNPTASPPAYVPNPQPSNQQIAPPGYDEAMGHPVFNYSPSNI
