# Supplementary material for: Investigation of Peptide Toxin Diversity in Ribbon Worms (Nemertea) Using a Transcriptomic Approach
Source: Toxins (Basel). 2022 Aug 8;14(8):542. doi: 10.3390/toxins14080542 (PMC9415933; doi:10.3390/toxins14080542)
Supplement: Supplementary file 1 [file toxins-14-00542-s001.zip › Supplementary File S3. Alignments of putative toxins protein sequences/Hemostasis impairing toxin_SLCB_DEIAC.fas]

;Snaclec agkicetin-C subunit beta · Deinagkistrodon acutus (Hundred-pace snake) (Agkistrodon acutus) · 146 amino acids · Evidence at protein level · Annotation score:3/5
;Is a potent glycoprotein Ibalpha (GP1BA) antagonist. Concentration-dependently inhibits botrocetin-, ristocetin- and low dose thrombin-induced platelet aggregation. Inhibits platelet adhesion only through inhibiting the vWF interaction with GP1BA, but has minimal effect on other platelet receptors, such as alpha-IIb/beta-3 (ITGA2B/ITGB3) or alpha-2/beta-1 (ITGA2/ITGB1). Causes an instant severe thrombocytopenia in rats and is not lethal to mice.
>sp|Q9DEA1|SLCB_DEIAC_Snaclec_agkicetin-C_subunit_beta_OS_Deinagkistrodon_acutus_OX_36307_PE_1_SV_1
----------------------------------------------------------------------------------------------------------------MGRFIFVSFG---------------------LLVVFLSLS-------------GTG--ADCPPDWSSYEG----NCYLVVK-EKKTWAEAQKFCTEQRKECHLVSFHSAEEVDFVVS---KTFPILSYDLVWIGLNNIWNDCMLEWSDGTKLTYKAW-----SGIPECIISKTS--DNQWLSR---------ACSRTQP--FVCKFQA-------------------------------------------------------------------------------------------------------------------------------------------
>L.long_Gene.141292_l_long38803_g.141292_m.141292
-------------------------------------------------------------------------------------------------------VEADRFLQRLRRKELRSIMLR--------------------LGLFLSAVLYAN-------AFLANTNDECTQEAENYHTG-SNSCYMVPLGELQTWNGAQTFCK--GRGGDLASIPSQSAQDFVEALIEKLNPVAKDNALFININ-SVGSSAEGWMDGETSTYRHW-----SGGRDKGPWSTSRPTGCMLVRPDDSKYFWTGCYYNWPMEFICRFKK-------------------------------------------------------------------------------------------------------------------------------------------
>N.geniculatus_Gene.85733_N_geniculatus_18850_g.85733_m.85733
MLLSSVTNGFKAKISALMLQCIFIWVFIVGGFLVQGVYYCSTTRGRVVTINGAVLGEIKTLLDNGESSYGNNRDCVWVIDAGTNRRVWIEVLSSHLQWAPSTNAICDGYDYMEVRNGFTSSSSEIVSWCGSQNPHHILSPGQYLYLRFRTNSQNIYSYAGIHLRFGTYDEQACPPISFPYSHGKSSHCLMVFE-ESVPWKTAQEHCW--RVQSNLVKIYSSNMAAFVTN---KVLQNTSQTSYWIGLHDITEENHFLWIDGTKPTYHKLGSNTGSDWDDCVAVDTS--TNQWVER---------NCEKNEPA-YVCSMVAGGPFRIYHIPVVKVEDREDPLLSPLVLGLIIAGVVVFIALLITIPLVVFCKIKKKREQKRRTPTVNLPGVQQEDQTRGMNSHQNPATRSEQYPSAPPPYAADPRPSEVSVHPPPPYNPVYDVHQQNDNPHQDRHFPLLY
