# Supplementary material for: Investigation of Peptide Toxin Diversity in Ribbon Worms (Nemertea) Using a Transcriptomic Approach
Source: Toxins (Basel). 2022 Aug 8;14(8):542. doi: 10.3390/toxins14080542 (PMC9415933; doi:10.3390/toxins14080542)
Supplement: Supplementary file 1 [file toxins-14-00542-s001.zip › Supplementary File S3. Alignments of putative toxins protein sequences/Hemostasis impairing toxin_SLDB_TRIAB.fas]

;Snaclec alboaggregin-D subunit beta · Trimeresurus albolabris (White-lipped pit viper) (Cryptelytrops albolabris) · 148 amino acids · Evidence at protein level · Annotation score:3/5
;Snaclec that induces human platelet aggregation in the absence of any cofactor with the EC50 of 0.25 nM and causes tyrosine phosphorylation in human platelets. Antibodies against either platelet GPIbalpha (GP1BA) or GPVI (GP6) inhibit alboaggregin D-induced platelet aggregation. Only the combination of these two antibodies completely inhibit aggregation, suggesting that it acts through both GPIbalpha (GP1BA) and GPVI (GP6).
>sp|P0DM39|SLDB_TRIAB_Snaclec_alboaggregin-D_subunit_beta_OS_Trimeresurus_albolabris_OX_8765_PE_1_SV_1
--------------------MGRFISVS------------------FGLLVVFL-----------------------------SLSGAGA-------------GLCCPLDWSSYDLYCYKVFKQQMNWTDAEQFCTQQHTGSHLVSFHSTEEVDFVVQMS---YKSLDTTFFWIGVNNIWNGCNWQWSDGTG-------------LDYKEWREQFECL-----------------------------------------------VAKTFDN-------------------------------QWWSMDCNSTYSFVCKFQA
>L.long_Gene.102923_l_long18662_g.102923_m.102923
MDSKTIFFTVALCLGMALGLSNRKIRSSHEVTPHDYNETRQLVRRRFGELGEDLQELAEKTETIEAEFDHLKKILKSHREAIESLGGIIAPPIPLGSGTDNESGVVCPSHYIYHGNSCYEWVKKAANWTEAEQYCAHEHNG-HLVKISSEKEHKFVVYHTMHHYPAVDS--IWIGLHNFGDGWYWDHDEHHGRHHDDDRTHPEHHNDEDHHDKADEHLSDNPDHHDNQGDHHGDHNDQSEDDNDQRHMDYEHENLDTGGHKKDHETAKHADNGKEKSFSSWGEHEPRRDSDKLCVQIRANTGYLWRTHDCADHAMFICEWNK
