# Supplementary material for: Investigation of Peptide Toxin Diversity in Ribbon Worms (Nemertea) Using a Transcriptomic Approach
Source: Toxins (Basel). 2022 Aug 8;14(8):542. doi: 10.3390/toxins14080542 (PMC9415933; doi:10.3390/toxins14080542)
Supplement: Supplementary file 1 [file toxins-14-00542-s001.zip › Supplementary File S3. Alignments of putative toxins protein sequences/Hemostasis impairing toxin_SLEB_CALRH.fas]

;Snaclec rhodocetin subunit beta · Calloselasma rhodostoma (Malayan pit viper) (Agkistrodon rhodostoma) · 129 amino acids · Evidence at protein level · Annotation score:4/5
Potent inhibitor of collagen-induced platelet aggregation. It acts by binding to the integrin alpha2A domain and blocks collagen binding to integrin alpha-2/beta-1 (ITGA2/ITGB1). The gamma/delta subunits mainly contribute to this activity.
>sp|P81398|SLEB_CALRH_Snaclec_rhodocetin_subunit_beta_OS_Calloselasma_rhodostoma_OX_8717_PE_1_SV_1
DFRCPTTWSASKLYCYKPFKEKKTWIEAERFCAKQAENGHLVSIGSAAEADFLDLVIVVNFDKQRYRAWTGLTERN-----LKWTNGAS----VSYENLYEPYIRKCFVVQPW---EGKSKWYK----ADCEEKNAFLCKFPKPH------------------------------------------
>C.sim_Gene.14062_csim_minion_3288_g.14062_m.14062
MVALTATNSTTKK-CYKAFNNAVTGKEAE--TACEADGGHLASFSNKFEYDVLKFHVLMDFREAGKSTYIGLTRTQTTDPDMVWINGAKKDFLPPGTNLKGDGYEHCGVLQPMGEIEPGRCYYKRYYVCSTEPKGVNLCYDLSPRCQGILSANPAACVDNKKWAAVSCRKSCAICVDEILLLIKPR*
