# Supplementary material for: Investigation of Peptide Toxin Diversity in Ribbon Worms (Nemertea) Using a Transcriptomic Approach
Source: Toxins (Basel). 2022 Aug 8;14(8):542. doi: 10.3390/toxins14080542 (PMC9415933; doi:10.3390/toxins14080542)
Supplement: Supplementary file 1 [file toxins-14-00542-s001.zip › Supplementary File S3. Alignments of putative toxins protein sequences/Hemostasis impairing toxin_SLLC2_DABSI.fas]

;Snaclec coagulation factor X-activating enzyme light chain 2 · Daboia siamensis (Eastern Russel's viper) (Daboia russelii siamensis) · Gene: LC2 · 158 amino acids · Evidence at protein level · Annotation score:5/5
;Regulatory subunit of the blood coagulation factor X- and IX-activating enzyme. The enzyme activates coagulation factor X (F10) by cleaving the Arg-Ile bond and is also able to activate coagulation factor IX (F9) and protein S (PROS1) by specific cleavage of Arg-Ile and Arg-Val bonds. May serve as an exosite by which the enzyme recognizes and binds to the Gla domain of factor X (F10) and factor IX (F9) in a calcium-dependent manner.
>sp|Q4PRD2|SLLC2_DABSI_Snaclec_coagulation_factor_X-activating_enzyme_light_chain_2_OS_Daboia_siamensis_OX_343250_GN_LC2_PE_1_SV_1
-----------------------------------------------------------------------------------------------------------------------------------------------------------------------------------------------------------------------------------------------------------------------------------------------------------------------------------------------------------------------------------------------------------------------------------------------------------------------------------------------------------------------------------------------MG-----RFISVS-FGLLVVFLSLSGTGAGLD----------------------------------------CPPDSSLYRYFCYRVFKEHKTWEAAERFCMEHPNNGHLVSIESMEEAEFVAKLLSNTTGKFITHFWIG-LMIKDKEQECSSEWSDGSS--VSYDKLGKQEFRKCFVLEK---------ESGYRMWFNRNCEERYLFVCK-VPPEC-----
>P.peregrina_Gene.38662_P_peregrina_17339_g.38662_m.38662
----------------------------------------------------------------------------------------------------------------------------------------------------------------------------------------------------------------------------------------------------------------------------------------------------------------------------------------------------------------------------------------------------------------------------------------------------------------------------------------------------------------------------------------------------------DEFPRNLYIHLSGAVTWKTVTN------------------------------------------DQGLTRHFTLVN--VEKTFQAAERYCVTLS--GHLASLADQKEYEAVVDLIKN---SEEDVAWIGLYNLHETNSYVGAKWTDGTVITTLPG-------PTTFHLSHNGETCAQLHDHGDYEYCDKNCDKRSIFVCKRVPGENTSLSL
>C.hong_Gene.7929_c_hong_2279_g.7929_m.7929
----------DTCTKNVSYSPKQHPSVVFTFTSAVCPVGTLSLDYACFSAAEAKGSYAEGHVTCAKKYADANSLIVRSSEDLARIDLVIGLLSGSFFEDVYLGIRYDPNKKQWLLGDGTQCYWQPITMPETLSEEKCVKLKMGKVVISDCSEKLSVFCQSRDPDSPTTERPTEATTKPSTVLSTTTIKPTTTTAKPTTVSTTGSTTAKPTSTATPTTTTSADVESTTTQAIQSTTSSSSSSAPCPKNAIDFDHICYIAIDMKASYMGAEKHCYEAYKNGHLYSIRTGGDLSKLDLILAFLLHTDEKIYAGARYQPVLQYWLWPDFNQVHWSPVTLPPSPGKETCSKTQAGKFTVGDCDEQLRFICQFAANGKPIQFETQTTPAPTTTTNGPTSTKPTEASTLDPIKTKPTTEKPAQSTKNPITAPPVTHVVCPHDALLELDNVCYMDSKQRLTYAAGESYCASKYKSGHLLNVRSSHDIEQIPLIVGLTIGGFGEQVYLGPKYDFKKQQWIGSDDYVMKDLKLAPPVVGNECLKHDGSVSYYGPCDEVLAIICTIRGGDDSQPITDAPATKPSTKGTSQTTTQSTTFTPITTTHQTFGKCPDDAIDIDHLCYSVSDETADYFTAERYCSTSYKNGHIVQLNSQEELNKIDLTVALLTGSFGESFFIGPRYLADKKIWVWPDMSTVTSTTTSYFKPGKE-----ICLKS---------ENG--MIVQGKCSENLLLVCQ-SHKE------
>C.sim_Gene.67427_csim_minion_21579_g.67427_m.67427
MILMKYKCFLDLCCRNILCT-CICIILVFPFTSAVCPVGTLSLDHACFSAAEAKGSYAEGHVTCAQKYADANSLIVRSSEDLARIDLVIGLLSGSFFEDVYLGIRYDPNKKQWLLGDGTQCYWQPITMPETLSEEKCVKLKMGKVVISDCSEKLSVFCQSRDPDSPTTERPTEATTKASTVLSTTTIKPTTTTAKPTTVSTTGSTMAKPTSTATPSTTTS----STATQAIQSTTSSSSSSAPCPKDAIDLDHICYIAIDMKASYMGAEKHCYEAYKNGHLYSIRTGGDLSKLDLILAFLLHTDEKIYAGARYQPVLQYWLWPDFNQVHWSPVTLPPLPGKETCSKTQAGKFTVGDCDEQLRFICQFAANGKPIQFETQTTPAPTTTTNGPTSSKPTEASTLNPIKTKPTTEKPAQSTKNPITAPPVIHVVCPHDALLELDNVCYMDPKQRLTYAAGETYCASKYKNGHLLNVRKSHDIEQIPLIVGLTIGGFGEQVYLGPKYDFKKQQWIGSDDYVMKDLKLAPPVVGNECLKHDGSVSYYGPCDEELAIICTIRGVDDSQPITVAPATKPSTKGTSQTTTQSTTFTPITTTHQTFGKCPDDAIDIDHLCYSVSDETADYFTAERYCSTSYKNGHIVQLNSQEELNKIDLTVALLTGSFGESFFIGPRYLADKKIWVWPDMSTVTSTTTSYFKPGKE-----ICLKS---------ENG--MIVQGKCSENLLLVCQ-SHKE------
