# Supplementary material for: Investigation of Peptide Toxin Diversity in Ribbon Worms (Nemertea) Using a Transcriptomic Approach
Source: Toxins (Basel). 2022 Aug 8;14(8):542. doi: 10.3390/toxins14080542 (PMC9415933; doi:10.3390/toxins14080542)
Supplement: Supplementary file 1 [file toxins-14-00542-s001.zip › Supplementary File S3. Alignments of putative toxins protein sequences/Hemostasis impairing toxin_SLLC2_MACLB.fas]

;Snaclec coagulation factor X-activating enzyme light chain 2 · Macrovipera lebetina (Levantine viper) (Vipera lebetina) · Gene: LC2 · 158 amino acids · Evidence at protein level · Annotation score:3/5
;Regulatory subunit of the blood coagulation factor X-activating enzyme. Activates coagulation factor X (F10) by cleaving the Arg-Ile bond at position 234, activates coagulation factor IX (F9) by cleaving the Arg-Val bond at position 226 and is also able to activate protein C (PROC). May serve as an exosite by which the enzyme recognizes and binds to the Gla domain of factor X (F10) in a calcium-dependent manner.
>sp|Q696W1|SLLC2_MACLB_Snaclec_coagulation_factor_X-activating_enzyme_light_chain_2_OS_Macrovipera_lebetina_OX_8709_GN_LC2_PE_1_SV_1
--------------------------------------------------------------------------------------------------------------------------------------------------------------------------------------------------------------------------------------------------------------------------------------------------------------------------------------------------------------------------------------------------------------------------------------------------------------------------------------------------------------------------------------------MG-----RSISVSFG------------------------LLAVFLSLSGTGAG-----------------LDCPPDSSPYRYFCYRVFKEQKNWADAERFCAERPNNGHLVSIESMEEAEFVAQLLSKITGKFITHFWIGLR-IEDKKQQCRSEWSDGSS--VSYDNLLKREFRKCFGLEKGTGYRSWFNLNCEEPYPFVCKVPPNC
>C.sim_Gene.96560_csim_minion_33927_g.96560_m.96560
CVFLSKHNTEMLLWTIGNILCTCICIILVFPFTSAVCPVGTLSLDHACFSAAEAKGSYAEGHVTCAKKYADANSLIVRSSEDLARIDLVIGLLSGSFFEDVYLGIRYDPNKKQWLLGDGTQCYWQPITMPETLSEEKCVKLRMGKVVISDCSEKLSVFCQSRDPDSPTTERPTEATTKPSTVLSTTTIKPTTTTAKPTTVSTTGSTTAKPTSTAAPSTTTSSTATQAVQSTTSSSSSSAPCPKNAIDFDHICYIAIDMKASYMGAEKHCYEAYKNGHLYSIRTGGDLSKLDLILAFLLHTDEKIYAGARYQPVLQYWLWPDFNQVHWSPVKLPPSPGKETCSKTQAGKFTVGDCDEQLRFICQYAANGKPIQFETQTTPAPTTTTNGPTSTKPTEASTLDPIKTKPTTEKPAQSTKNPITAPPVTHVVCPHDALLELDNVCYMDSKQRLTYAAGESYCASKYKSGHLLNVRSSHDIEQIPLIVGLTIGGFGEQVYLGPKYDFKKQQWIGSDDYVMKDLKLAPPVVGNECLKHDGSVSYYGPCDEVLAIICAIRGGDDSQPITDAPATKPSTKGTSQTTTQSTTFTPITTTHQTFGKCPDDAIDIDHLCYSVSDETADYFTAERYCSTSYKNGHILQLNSQEELNKIDLTVALLTGSFGESFFIGPRYLADKKIWVWPDMSTVTSTTTSYFKPGKEICLKSENCMIVQG-------KCSENLLLVCQSHKE-
