# Supplementary material for: Investigation of Peptide Toxin Diversity in Ribbon Worms (Nemertea) Using a Transcriptomic Approach
Source: Toxins (Basel). 2022 Aug 8;14(8):542. doi: 10.3390/toxins14080542 (PMC9415933; doi:10.3390/toxins14080542)
Supplement: Supplementary file 1 [file toxins-14-00542-s001.zip › Supplementary File S3. Alignments of putative toxins protein sequences/Hemostasis impairing toxin_SLRB_BITRH.fas]

;Snaclec rhinocetin subunit beta · Bitis rhinoceros (West African gaboon viper) (Vipera rhinoceros) · 150 amino acids · Evidence at protein level · Annotation score:3/5
;Antagonist of the alpha-2 subunit of the integrin alpha-2/beta-1 (ITGA2/ITGB1) on human platelets and endothelial cells. This protein inhibits collagen-stimulated activation of human platelets in a dose-dependent manner. In addition, it antagonizes the binding of monoclonal antibodies against the alpha-2 subunit of integrin alpha-2/beta-1 to platelets and it coimmunoprecipitates with this integrin.
>sp|I7ICN3|SLRB_BITRH_Snaclec_rhinocetin_subunit_beta_OS_Bitis_rhinoceros_OX_715877_PE_1_SV_1
------------------------MGRFIFLSSGLLVVFLSLS----GTGADQGCLPDWTLYEG---YCYKVFKEKKTWADAEKFCKEQANGGHLVSLQSSEEVDFMVHQTFPILRYDFVWIGLSDFS-RDCQ----------WKWSDYSKLFYKAWNNEPNCFVCKTTDNQWLRRDCNRQQYFVCKSRVPR---------------------------------------------------------------------------
>B.unicolor_Gene.148898_B_unicolor_90567_g.148898_m.148898
------------------------------MNSLILILGLGLS----IQESFGQCPIDWIDRIGS-NFCYYIQTIKRNWLDARVLCKEQ--GGDLVSVESQEEMDYLNDRTRNIASFSNYWTGLNDVG-RANQ----------RP--------------------------------------------------------------------------------------------------------------------------
>Amphiporous_Gene.58164_Amphiporous_15029_g.58164_m.58164
VLFLVCVYYPVLVLVTSKAVITMGMIRVVGFWILFMVRPAELHSAEVTQEVEVCEYTDLLATERSGTLCIKVFNEEKTFHNAMVACEST--GGHLVTIDSES---LMKHVSAMKLFDKRAWIGLRDWTNDFFQGALESNFPPPWKQKGVIKRLRYDGEMESCVLVEIKQSKWVLG-DCAESQYGICQLLSSTNITKPGVVECIASNNSTLPPYYCVRSVLTKSPDKFEDMDRRCEEEFLEGWKNFKPTNAKQWSLAKPAIEIAVKDK
