# Supplementary material for: Investigation of Peptide Toxin Diversity in Ribbon Worms (Nemertea) Using a Transcriptomic Approach
Source: Toxins (Basel). 2022 Aug 8;14(8):542. doi: 10.3390/toxins14080542 (PMC9415933; doi:10.3390/toxins14080542)
Supplement: Supplementary file 1 [file toxins-14-00542-s001.zip › Supplementary File S3. Alignments of putative toxins protein sequences/Hemostasis impairing toxin_SLUA_DEIAC.fas]

;Snaclec agkisacutacin subunit A · Deinagkistrodon acutus (Hundred-pace snake) (Agkistrodon acutus) · 152 amino acids · Evidence at protein level · Annotation score:4/5
;Anticoagulant protein which binds to the gamma-carboxyglutamic acid-domain regions of factors IX (F9) and factor X (F10) in the presence of calcium with a 1 to 1 stoichiometry. Also inhibits platelet aggregation by binding to platelet glycoprotein Ibalpha (GP1BA) and functioning as a blocker of von Willebrand factor (VWF). Is devoid of hemorrhagic and lethal activities. Possesses antithrombotic and thrombolytic activities. Also hydrolyzes the Aalpha-chain of fibrinogen (FGA). Does not affect the Bbeta-chain (FGB) and the gamma chain (FGG).
>sp|Q9IAM1|SLUA_DEIAC_Snaclec_agkisacutacin_subunit_A_OS_Deinagkistrodon_acutus_OX_36307_PE_1_SV_2
MGRFIFVSFGLLVVFLSLSGTAADCSSGWSSYEGHCYKVFKQSKTWTDAESFCTKQVNGGHLVSIESSGEADFVGQLIAQKIKSAKIHVWIGLRAQNKEKQCSIEWSDGSSISYENWIEEESKKCLGVHIETGFHKWENFYCEQQDPFVCEA
>C.hong_Gene.43733_c_hong_43800_g.43733_m.43733
---------------------GNDCPPGWQLLGYTCYKFYNEKKSWTDAKAFCQKQK--GILMSITSPDIQTLTTKLIPTPIKG---LTHIGLNALNSKKR-TWHW-DG-----QTW-----------------------------------
