# Supplementary material for: Investigation of Peptide Toxin Diversity in Ribbon Worms (Nemertea) Using a Transcriptomic Approach
Source: Toxins (Basel). 2022 Aug 8;14(8):542. doi: 10.3390/toxins14080542 (PMC9415933; doi:10.3390/toxins14080542)
Supplement: Supplementary file 1 [file toxins-14-00542-s001.zip › Supplementary File S3. Alignments of putative toxins protein sequences/Hemostasis impairing toxin_STXA_SYNVE.fas]

;Neoverrucotoxin subunit alpha · Synanceia verrucosa (Reef stonefish) · 703 amino acids · Evidence at protein level · Annotation score:4/5
;Has hemolytic and lethal activities. Its hemolytic activity is inhibited by anionic lipids, especially potently by cardiolipin.
>sp|A0ZSK3|STXA_SYNVE_Neoverrucotoxin_subunit_alpha_OS_Synanceia_verrucosa_OX_51996_PE_1_SV_1
----MSSDL---VMPALGRPFTLGMLYDTRREKLIPGFSLFGDETLQQYQSSNTQRSSEFKIVASDSTESKSSAMDIEASLGVSFLGGLVEVGGSAKYLNNTKKYQNQSRVTLKYKATTIYKQFT-APPGTVKVQETVITQRGLATHVVTGILYGANAFFVFDSDKVEDTNLQDIQGKMEAVIKKIPTISIEG-SASVQLTDEEKSLASNLSCKFHGDFLLESLPTTFEDAVTTYQTLPTLLGEDGASAVPMKVWLVPLKKFFSKAKLLTQEITVSKVRRIHTTLEELYKLKRRANEAMDDKLVQQIPLIHDKISNFHQIFQDYMLTVQKKIAEKLPLVRAGTESEQSLQKIIDDRAKSPFSNEN-----VSTWL-------EVIEREIAVLKSCAGMVEGTQAKFVSNQTELDREVLAEDVK------------HALCFVFTSVERNDPYLKVLSDYLESPDSKDGKEAVPSTEDKWCFSTRVVLKMKQRAQTFCDHVNDFEKSRNVGFFVT-ALENGKFQGASIYHYKDGSLATQDFTFPRMPFV---------------------------------------------QGYKKRSDLLWYACDLTFDRNTINIWVSLSDNDTFAASEHGKRQNYPKHPERFLCYNQVLCNEGLTGKHYWEVEWNGYVDVGVAYISISRKEDNWVSAIGHNTCSWVFSSIPR--------------------------------------------AGYVERYNQRQYYVTVPTPGFKQLGVFLNWPD---------------------------------------------------------------------GSLSFYAVSSDEVHH---LHTFKTKFTEP-----------VYPAFCLGYRFDHG------------------------TVRLL---------------------------------------------------------------------------------------------------------------------------------------------------------------------------------------------------------------------------------------------------------------------------------------------------------------------------------------------------------------------------------------------------------
>C.sim_Gene.45640_csim_minion_13412_g.45640_m.45640
-----------------------------------------------------------------------------------------------------------------------------------------------------------MKAVFVFEKTVSENESKEQIGGSLSIAIKSIPGFSFEG-SASINVSGSLKETTKNLKVKLYGDLLLNEQPTTYEEAIKVYKTLP------------------------------------KKVK--------------------------------DKPS------------VVKYQLTPHILLR*-------------------------------------------------------------------------------------------------------------------------------------------------------------------------------------------------------------------------------------------------------------------------------------------------------------------------------------------------------------------------------------------------------------------------------------------------------------------------------------------------------------------------------------------------------------------------------------------------------------------------------------------------------------------------------------------------------------------------------------------------------------------------------------------------------------------------------------------------------------------------------------------------------------------------------------------------------------------------------------------------------------------------
>N.geniculatus_Gene.49719_N_geniculatus_7994_g.49719_m.49719
----MASLPGVIKLPALGRPFSLGMLYDCRSEMLIPGITLWDNETLKQGTDIQLQKTADFSIIAEDTIEKKASELDIEAGLKLSFLGGLVEVSGSAKYLDDRKSSSHQSRVTMKYKCTSRYEQLTMAHLGKGKFQYPEVFDKGHATHVVTGILYGAQAFFVFDHHQSDEETKKTTGGELHVIVKALPGIEIDG-DGKLKISEEDKKQADKLKVQFYGDFQPSTNPTTYADAVRLYKDIPKQLGPNEEKASPIMIGLYPLEHLDSRAAKLVREISASLVSQTEQCIERIHELTTRCNDLSNSPACTRFPGVRERLAEFHGKVKEYHIVFTKQLMPILPKIRGGGGEESELMQVLINKEESPFNFHH-----LDQWLNNCEEQIRVMETYIKSMKSIN---------FASSPGALAAAIMSPEIR------------YCVSFN-LQLSTEDPLIVAMHSYLQHRTNASFKPASVSVSN-VSLYDQVKESMGTNARHFIDFRSVNSAKQTTSFIVAEDKQTTDRPGGFIFLYKEGKIVDKDFKPP----------------------------------------------------------------------------------------------SRPGQPEEELSEHDSLKLK---------------------------------------------WSIPD--------------------------------------------TGANN--------ITHYTVSHKAFGSDSSWTM---------------------------------------------------------------------GKTSDATRM-----------------------------------------------------------------------------------------------------------------------------------------------------------------------------------------------------------------------------------------------------------------------------------------------------------------------------------------------------------------------------------------------------------------------------------------------------------------------------------
>R.occultus_Gene.24886_R_occultus_3814_g.24886_m.24886
-------------------------------------------------------------------------------------------------------------------------------------------------------------IRRPPRSTLFPYTNALPIW----VMVAKIPGIAIEG-YGGAKVDQNEKKTAENIRVTFHGDFRPSINPTTYDQAVDLYRKLPGELGKDSANAVPVRVWLYPLKHLDDKAAELVREISVHLVTRVGNNMEQFHDIVMRCNDLGEKRACKTFPGVSGKLIKFRKMVEDYSAVFAAKLSPILPKIRAGKADESELMKVIIGQEKSPLCLEN-----LGEWLERFCERVELMDTYLDALANGVNNVSVKIARNASD---LIKITMSPARR------------YCLCFC-IRLNTIDALVDAMKRYLEQWAS-SNEDGSDSNEPVSVAPVRHNSRMTKNANLFKEFYGANSDLASNAFFVAEDGELTDTPGCFIHLYREGDLIDIDFEPPSQPAPPTEVSTTSDSITIAWKAPEYGSKNVTHYKVSHKAVTCTTGHDWTTFNTAKDVRYMTVSNLRPGTTYEIKVFAMCEAGSSLASTAVRIRTNGHRSYKDVIRAQSQLLLKIYQVPLKLITRDGDLMFRKLAFGEPPKVKVPWKVIVICGTPCTSSVSFLNGALNYILGV-----EKGEDSLFRLVEDNAKGVDDMPFKWMTAYIIYHQEESRISYNLIIVDIPSNLTEGIQKERLS---------------------------------------------------------------------TMLSFSMVMTERNLLRPRLHGLISAIGEDGVDHIAGAVGILTPASLKGLHQEWN------------------------TVRLIFRMIAKPLH----LDSFLLVTAADQGVPSVVDVFKGDYGSYREYLKFNFSFLSSPSTMPPTGDSEPYCGRKTGDESIGSAHWSHWDLCFESYANMFKQLSLAKGTEIRVVKDQLRKNIQGSLESRAPGSYLLKKLTK----------------------------------------------------------------------------------------------------------------------------------------------------------------------------------------------------------------------------------------------------------------
>P.peregrina_Gene.2895_P_peregrina_341_g.2895_m.2895
MALSDATPTVVRTIPVLGRTLTLGSLYN--IHTGETGTNPVEGEPVSSDTSIRGTRTEICRVS------DAFQKLDVYNELRLNLLLNPKQISGSAEVLLHDEDES----------VEQVLLIFTSVSERKSIEDSFGPDESGKFTHRITSALHGTRVVILFEAYRK----KSKKTPSLFELVLKLPKIKVLDRYGLYRLDYKERELCKRVKCSLFSDVPIKFDVTSVSQAVDLYHKLPKLLS--GAETTPLSVEISQLEPMVN------SEISADLVNGICDVMSSMGKFLKTCSALLAEELLQKFPSTEEKIALYKEVVESFQLNITQKIGDQFIQVKSGTLDEEILKQSLSDIDNSPFHMNVGYQDILQAWLN-----------EQKGLEAILGKVLTDRDRKVTVLGIDEAEVAIADATTEYTAVFYLGVT----------------AEEKAHLLNMADFAEDCVASHLDEVLVNLRVYPGSAASLNEKLRDFLSLAKASQSQMTYIITEEAQDTD-PKGQIRIYKKVELVQDDFIIPRKLKEPEILERYHDRIVVN------LNDNNATVAHYELVVKTSYDTHFQTKSVPGSTKQITLDCLKAGTLYRVKVRCLTILGPSSYSPEVFVATGPGERPQRPIGMQVSSTGCVIQWPRPNRTVSSTSYNSRSSGLSWEVEIRWNSEEKIQHVPSDADNVHVQLEPDTTYRFRVRATFKIVHQRTTYPSKSEYSDESEPFQLSASTLQIAKNRSILSSEVVKHGCPSIHHLKMKHEYTDSHHRLRRLSYGPPDANKPMKTILVVGATGAGKSTLINAFANYLLGVQFEDKYRFRIIDENIHADQSVSQTKWVTAYVMYHQATFPPELPYSLTIIDTPGFGDTQGIQADKEITDQLSEYFHAKGHEGIDTLDAIGFVIQASLPRLTPTQQYIFDSILALFGNDVKENIFVLITFADGQRAPVLTALDKANLPYTRSFKFNNSALFAEKSMG----ARKQNSDDDDSDEEQSFDRNFWTMGAASYKKFLIQLSKTEAKSLVLTNQVLDERQRLETHVTGIQNQILVGLAKQDNLRAGLECLRQHQTDIDRNKDFEFEVNTSKIVAIPLPRGQYVTNCLTCNMTCHYPCSYSNDSDKYMCAAMNCTQQNSVCTVCPNACHWSVHRNTPERLEVQNITETQTVSQMKKEYEDACEEQLTTEELIFKILDDIEGQETYTALLVEEVRTSLQTLSQIALRPNHMTTVGYIDTLIESEKHQSMPGWQMRVRQLQAVRERAETTKRIADYNGVREPWGEIRKAFNQSRKEKGGLLSAAVDWLKKTSSSFFKH
