# Supplementary material for: Investigation of Peptide Toxin Diversity in Ribbon Worms (Nemertea) Using a Transcriptomic Approach
Source: Toxins (Basel). 2022 Aug 8;14(8):542. doi: 10.3390/toxins14080542 (PMC9415933; doi:10.3390/toxins14080542)
Supplement: Supplementary file 1 [file toxins-14-00542-s001.zip › Supplementary File S3. Alignments of putative toxins protein sequences/Hemostasis impairing toxin_STXB_SYNHO.fas]

;Stonustoxin subunit beta · Synanceia horrida (Estuarine stonefish) (Scorpaena horrida) · 700 amino acids · Evidence at protein level · Annotation score:5/5
;This lethal (towards mammals) heterodimer induces hemolytic activities due to its ability to form pores in the cell membrane (PubMed:1790672, PubMed:9271089, PubMed:12177053, PubMed:26627714).
;The pore may be composed of 10 SNTX-alpha/beta heterodimers (PubMed:26627714).
;The toxin elicits potent hypotension which is endothelium-dependent and appears to be mediated by the nitric oxide pathway and activation of potassium channels (PubMed:8310447, PubMed:11931843).
;In addition, it displays edema-inducing activities, increases vascular permeability. It also shows myotoxic activities and interferes irreversibly with neuromuscular function (PubMed:8079369).
;It also induces irreversible platelet aggregation in rabbit or rat but not in human or mouse whole blood (PubMed:8533137).
;In addition, it has been observed to increase spontaneous quantal acetylcholine release from isolated frog cutaneous pectoris motor endings (PubMed:8921306).
>sp|Q91453|STXB_SYNHO_Stonustoxin_subunit_beta_OS_Synanceia_horrida_OX_13279_PE_1_SV_3
----MPSDILVVAALGRPFTLGMLYDARNDKLIPGFTLWEDEVIEESTLESSQPSSAFEIIASDSTDDKSSLMDIEASLKASFLGGLVEVGGSAKYLNNQKKFKNQSRVTLQYKATTSFKQL-MTNLGTKHVEYSELFENIQATHVVIGILYGANAFFVFDSNKVDSTNVQEIQGQMEAVIKKIPSVEISGKASVQLTGEETDITNSFSCEFHGDFFLTTNPTTFEDAVKTYQQLPQMMG--KDNAVPMTVWLVPMVNFYSEAPQLMADSSTPILRKVRNTLEAIVQVQMRCNDALDDPTVNLFTEVQKKLSDFQKICDDHMSKLQATIAKKLFAIRSGDEDESALLNLFEENLQSPFNIESLNMWMEFEEREINVLRSCMDILTKAKPKVIFNQGVLFKGLYDSKVKHALCYVFTNVTKNDVFLNVLNEFLDSPQSRPKKLRPSPKDYWYSYDDIPETMREKAYLFRNLAKEMNNRCVHFFVTAIHNPKQEGAGIHYYRESIQIIDEFTKPYMPGVESIKDRRELQWYDCELTLDPETAHQVLTLSEGNKKAVSGNTKSPTDHLEKFSHFQQVMCTKGLSGRHYWELEWSGYVGAGVTYKGIGRKTSTSDSSLGKNEKSWLFEYSTKSGYQQIHNSKKTRVTVSSTGFKLLGVYLDWPAGTLSFYMVNKAWVTHLHTFHTKFNEAVYPAFLIGDAQQKVNGQIKLL
>N.geniculatus_Gene.70470_N_geniculatus_13754_g.70470_m.70470
MSDLRGSGVLKLPGLGRPFALGMLYDCRNDNLLSGFTLWNKENLRNTRTEP-QPTSEFSVFGEDTMADRLSALDIEGGLRLNCLGGRVSVSGSAKYLDDVKFSDRQSRVTMKYKCTTQFEQLDMSHLNRGNVQYPSVFEDGTATHVVVGVLYGAKAFFIFDKQLSDEEIKKTTDDELLAMVEALPGMQVDEHGSLDMTEDDAKKVDKLQVRFYGDFQPPMNPTTYADAVKLCNEFPLQLAPHQENAVPVEVWLYPLKNLDSKAPRLVCEISGNLISKTEKCIEQFDLLDRKCYDLRRNRACRIFPGIGEKIDEFHEMVKKYKAIFIGQLIPILPQIRGGGAEESILLPIELFPIPDSCGAELLAGVIT---------------------------------------------------------------------------------------------------------------------------------------------------------------------------------------------------------------------------------------------------------------------------------------------------------------------------------------------------
