# Supplementary material for: Investigation of Peptide Toxin Diversity in Ribbon Worms (Nemertea) Using a Transcriptomic Approach
Source: Toxins (Basel). 2022 Aug 8;14(8):542. doi: 10.3390/toxins14080542 (PMC9415933; doi:10.3390/toxins14080542)
Supplement: Supplementary file 1 [file toxins-14-00542-s001.zip › Supplementary File S3. Alignments of putative toxins protein sequences/Hemostasis impairing toxin_STXB_SYNVE.fas]

;Neoverrucotoxin subunit beta · Synanceia verrucosa (Reef stonefish) · 700 amino acids · Evidence at protein level · Annotation score:4/5
;Has hemolytic and lethal activities. Its hemolytic activity is inhibited by anionic lipids, especially potently by cardiolipin.
>sp|A0ZSK4|STXB_SYNVE_Neoverrucotoxin_subunit_beta_OS_Synanceia_verrucosa_OX_51996_PE_1_SV_1
-----------------------------------------------------------------------------------MPSDILVVA-----ALGRPFTLGMLYDARNDKLIPGFTLWEDEVIEESTVESSQPSSAFEIIASDSIDDKSSLMDIEASLKASFLGGLVEVGGSAKYLNNQKKFKNQSRVTLQYKATTNFKQL-MTNLGTKHVEYSELFENIQATHVVIGILYGANAFFVFDSNKVDSTNVQEIQGQMEAVIKKIPSVEISGKASVQLTSEETDITNSFSCEFHGDFFLTSNPTTFEDAVKTYQQLPQMMGK-------DNAVPMTVWLVPMVNFYSEAPQLMADSSTPILRKVRNTLEAIVQVQMRCNDALDDPTVNLFTEVQKKLSDFQIICDDHMSKLQATIAKKLFAIRSGDEDESALVNLFEENLQSPFNIESLNMWMEFEEREINVLKSCMDILTKAKPKVIFNQGVLFKELYDSKVKHGLCYVFTNVTKNDDFLTVLNDFLDSPQS--RPKKLRPSPKDYWYSYDDIPEMMREKAHLFRNLAKEMNNRCVHFFVTAINNPKQE--GAGIHYYRESIQIIHEFTKPHMPG----VETIKDRRELQWYDCELTLDTETAHQVLTLSEGNKKAVS--GSTKSP------------------------------------------------------------------------------------ADHFEKFSHFQQVMCTKGLSGRHYWELEWS---------------------------------------------------------------------------------------------GHVSAGVTYKGISRKTSTPD-----------SSLGKNQKS-----WVFEYTKKSGYQQIHNGKNARVTVSSIGFK-QLG--VYLDWP-AGTLSF----YMVNKAWVTHLHTFHTKFYEAVYP--AFLIGDAQQK-----------------------VNGQIKLL-----------------------------------------------------------------------------------------------------------------------------------------------------------------------------------------------------------------------------------------------------------------------------------------------------------------------
>C.sim_Gene.429229_csim_minion_272364_g.429229_m.429229
MESILLSLAWLILSLSLIDSKKFQCPEGIHRFSAEAGKSNLFYECVDGFAKLKQCKNGTIYFQKDEICVKDYSFIGKSHRKKRSTSDVANSPSIEQPALGMTFTLGTLYDAKNDRILNGQNLWSPKTMNSSKIRIALPYTKTEYFFEDNVFDRTTRLDVKASLELSFLAGLFEVKGSAEYLKETKETDNTLRFNMMFKATSHAETLPPQLPLDYPTYCDRINKRNGPTHVISSITYGMNAVFVFEKKLKKTETREKIRGALKISVFAIGGLEVDVTAEGE-------------------------------------------------------------------------------------------------------------------------------------------------------------------------------------------------------------------------------------------------------------------------------------------------------------------------------------------------------------------------------------------------------------------------------------------------------------------------------------------------------------------------------------------------------------------------------------------------------------------------------------------------------------------------------------------------------------------------------------------------------------------------------------------------------------------------------------------------------------------------------------------------------------------------------------------------------------------------------------------------------------------------------------------------------------------------------------------------------
>B.unicolor_Gene.132857_B_unicolor_58073_g.132857_m.132857
---------------------------------------------------------------------------------------------------------GMLYDSRKEELIPGVTLWDQEKLEDDVKVESMNTSDFSIIAEDSIQNKSSALDIDAGLKLSFLGGLISVSGSAKYLDDRTSSTHQSRVTMKYKCTTKFKHLTMTHLGKGNVQHPDVFDHGNATHVVTGIQYGAQAFFVFDKMFSDEDLKKDIKGELHVMVKALPGIEIDGHGSLKMK---------------------------EED-----------------------------------------------------------------------------------------------------------------------------------------------------------------------------------------------------------------------------------------------------------------------------------------------------------------------------------------------------------------------------------------------------------------------------------------------------------------------------------------------------------------------------------------------------------------------------------------------------------------------------------------------------------------------------------------------------------------------------------------------------------------------------------------------------------------------------------------------------------------------------------------------------------------------------------------------------------------------------------------------------------------------------------------------------------------------
>H.ijimai_Gene.15901_h_ijimai_2845_g.15901_m.15901
------------------------------------------------------------MEPRMHHMILARYCILFMPLVSLAVEDALTLS-----SLGRPFQLGMLYDARNDKLISGITLWNPDKLSQQLTVTNQPSTRFEIISSDRIEDKANAMDISASLKASFLGGLVEVGGSAAYMRNNVKSSRQARVTMKYKTTTQYKALSMGHLSTQDIQYPAIFDEDIATHVVTGIRYGAEAFFVFDRMCSENEVKSDIHGSLQIAIKAIPGIEVSGSGEVNINDKEKAKVEKFKCTFHGDFRLKSNPSTYVEAVKIYKTLPELLGPNDEN-----AVPMIVDLYPLHRLDSKASRLVRELSNNLITRTQTIFQEIEDAEILCNDLVNG---ARFPMPKRRLLQVKAMIMEYKASFQKKVARVLPTIRGGGSEEAVLANIIEKHERSPFSSISLQIYLQSLQTEG--AALRGFLNLMKNVKVVENPRTLIEQLILQDT--ALAFVFRKLQREEPFMTSMETYLRNNEVAAGHYQQRLWFENRTSISLLIPLAKSINLTAGIED----NSDVAYLVMGDPDTPMDGDPAGALFLYRNGQIVDKNFQPPRAPKKPKVVHTGHDTVIIEWYKPEYGANYVNSYEIRTIPLLSTDASERTYKTEGPVQTFAISNLKPANFYVIKVRAAS-VAGFCQWSDIINVTTRTSSPPGKPYLVKLGSSFVELRWPKPSVIAPQIEVEQYEITYGLADKGKNKVTTGRQAESFKVTN--LKPESAYRFQVVAILKNGAGRSLPSEKSDPIITAN-----------------------------------------------------------REEERRIEELESAVSEKERRVETLEGEIHHLHKDASKNNQVINGLRKDVVEKQVKIKGLESENSRLRKENQNYDAMFDKVVGGVKYRLRAGDCNGHNIQSFPDSTLDQCLRICSKNRIFFFIKIRCTGIQYHKGVCYLKDTRCSALTHAGDWNYVQWDKQ-----------------------------------------------------------------------------------------------------------------------------------------------------------------------------------------------------------------------------------------------------------------------------------------------------------------------------------
>L.ruber_Gene.19632_L_ruber_2633_g.19632_m.19632
-------------------------------------------------------------------------------MAVYKKSDQLVLP-----GLSRPFGLGMLYDCRSDELIAGMTLWNNANIEKDVVTRPQPTTGFGIIASDTIGSKSTALDIDANLKMSFMSGLISVSGSAKYLDNRTSSYNQSRITMQYKCTTVFKQLSMSHLGKGNVQHPEVFDQGQATHVVTGILYGAHAFLVFDRNFSDEEMKKNIDGELHVLVKALPGIQIDGDASLKMSEDEKEKADKLEVQFHGDFRLHTNPTSYADAVKLYKDLPNLLGPNQEN-----AVPMKVWLLPLTSFDSKAARLVREISANLVNQTEECMEQFHVLSTRCNDLLISLACRSFQGIREKLTKFRDMVNNYKNVFAKQLMPILPNIRGGGAEESELLQVISNKEQSPFSHHLLLKWLDNCATQIRVME--RYISSMGSVTLASNPGDLSASIMDPAYRHCVCFTFQFTT--EDQLKSAMDGYLRQLNAEATYNLSPASVGDSLF-DRVNSDMAANCRNFIDFHKTNADRSGTTFIITEDTMVTDTPGAFIHLYSDGKLVDKDFKPPSKPGEPREEHSTHDELQVTWGKPDTGSDNITNYLVSYKSLGSDSWTV--AGTKDTCLTFTIPTLIPATLYEIKVTAACNDAGNGPDSDISMITTRPTSPPAQPKVRQASASQICISWDIPTIIGENVMIDSYVIEGSPMIDSQKKTWSHCGCT--DKLRYDIQQELGTPYKYRVIAKCEERTSLPSVSSEGITMTSNGGENMKARVLSESNKVSNSKHPSLFQVPLKKVTANSDKSVGITGMRGLFQFLTGKSDKRVRNMTFGTPEPGVPEKVILIVGATGAGKSTFINGVLNYVLGVEWKDDFRFKLVEEYTTSNHTP--TKWITTYTLHYQEGFQ-FPYTLTIIDTPGFGDSKG----IEQDKKITEQMRHFFCT-TGDGRIDHIDAIGFVTQSSLPRLTPSQKYIFDYILSLFGKDVAENIILLITFSDSQQRPVL-----------------------------------------------------------------------------------------------------------------------------------------------------------------------------------------------------------------------------------------------------------------------------------------------------------
>N.geniculatus_Gene.16256_N_geniculatus_1578_g.16256_m.16256
---------------------------------------------------------------------------------MTSSGDTLQIP-----ALGRPFSLGMLYDCRNDQLIPGITLWDQESIEKDLKRKQKPTSDFSVEANDNITSKSNVLDIEAGLKLSFLSGLVSVSGSAKYLDDRTKSNHQSRVVAKYKCTTDVKSLSMKHLGRGNVKYPDVFDQGTATHVVTSIRYGAKAFFVFDKTYSEEDTKKDVKGELKVIVKSLPCVEIEGHGSVKMSSAEKETTDGCQVTFYGDFQPSTNPTKFEEAVRLFKELPQLLKPDKENMETAAPVPVTVWMYPLHRLDSKAAQLTRQISASHVRQTEECIEQFHELTIRCSDLEDSVTCKNFPGIHEKVKKFHRMLTTYEAVFTKQLMPILPKIRGGGAEESDLLQVIINKEESPFAYHRLTQWLDNCEEEIRVME--TYIRNMPSVKFAANPGDVSAQIMDPACKICLCFNIQLTT--EDQLVTAMEDYLSNGSHKPTS----TSVSDIAFVDRVKEDMASNARNFIDFHDANSSSKTTRFIVAEDKTPTSRIGAFINVYTDGKIIDEDFKPPSRPGKPELVQRSHDELELNWEPPMTGSENLKNYKVFFKIFGTDRWNP--PETTSNSPAYTLQGLTPLTKYEVKITAIC-EAGTSQDSEAASFITRPTNPPDEVKVSQSSSSAIRIHWQKPTVIADKVVIKSYDIERALVAD--HLEWKPCGSTEEDALSQEISQDPEIPYKYRVIANCGG-HSSPSSESDVITVP------------AGKNEVSRQKTP-IFQIPLVEVYAN--------------------EAFMVRKKTFGKPAFGVEEKVILVVGATGAGKTTFINGIFNYIVGVEWEDDFRFRLVEEDIHVDQAESVTKWITAYTIYHQEGFR-KPFTLTIVDTPGFGDTSG----IERDKQIPEYLRSFFTTPVEKGGIDQINAVGFMTQASAARLTPTQRFIFDSILRLFGKDIEGNIFLLLTFADEGDPKVLDAVKKANLPHNEEYFTFNNATLFASNRAKNGTISRPSFSWTMSNEGYSAFFCELEKTQSQSLTLTKEVLEKRKRLEIKIENVEFQIQRGVETLQRIDNERNALRRHEVEVAENQNFTYKVVKHRFEKTDRKPEKGYHASNCQKCIRTCDDRCYTPNHEKRECYRMKAGYCTMCGCYWDLHKESQTIYERRPYIAEETRDDLFARYKDAKHKKVTAENIVRRVEEEYNWNQNQVISLTVEISKLINELKRIALSTNALSSLEYIDLLLQNVENEHKGDWHKQRKTLLDIRKKVAFEAKYK
>R.occultus_Gene.45481_R_occultus_11159_g.45481_m.45481
--------------------------------------------------------------------------------MATSQQGVRVIP-----TLGRPFRLGMVYDCRSDNLIPGITLWDHEKLKHDTCTQPQPSSDIKYITENTIDEKALALDLNAGLKLSFLAGLVDISGSAQFLQNKQSSKQESRVTMQYHCTTRFDQLTMNTLSKDNITHTDVFEHDLATHVVTGILYGANAHFIFDLQTSSEELSRDIKGDLKVMVKKIPGMAIEGDGSAKVDQNEKKKAENIRVTFHGDFRPSINPTTYDQAVDLFRKLPGELGKDSAN-----AVPVKVWLYPLKYLDDNAAELVREISVNLVTRVGNSMEQLHDIVMRCNDLGEKQACKTFPNVSGTLTKFRSMVEVYSAAFATKLVPILPD-------------------------------------------------------------------------------------------------------------------------------------------------------------------------------------------------------------------------------------------------------------------------------------------------------------------------------------------------------------------------------------------------------------------------------------------------------------------------------------------------------------------------------------------------------------------------------------------------------------------------------------------------------------------------------------------------------------------------------------------------------------------------------------------------------------------------------------------------------------------------------------------------------------------------------------------------------
