# Supplementary material for: Investigation of Peptide Toxin Diversity in Ribbon Worms (Nemertea) Using a Transcriptomic Approach
Source: Toxins (Basel). 2022 Aug 8;14(8):542. doi: 10.3390/toxins14080542 (PMC9415933; doi:10.3390/toxins14080542)
Supplement: Supplementary file 1 [file toxins-14-00542-s001.zip › Supplementary File S3. Alignments of putative toxins protein sequences/Hemostasis impairing toxin_VA5_VESPE.fas]

;Venom allergen 5 · Vespula pensylvanica (Western yellow jacket) (Wasp) · 204 amino acids · Evidence at protein level · Annotation score:2/5

>sp|P35785|VA5_VESPE_Venom_allergen_5_OS_Vespula_pensylvanica_OX_30213_PE_1_SV_1
-----------------------------NNYCKIKCLKGGV----------------------------------------------------------------------HTACKYGSLKPNCGNKIVVSYGLTKEEKQDILKEHNDFRQKIARGLETRGNPGPQPPAKNMKNLVWNDELAYVAQVWANQCQYGHDT--CRDVAKYP-VGQNVALTGSTADKYDNPVK-LVKMWEDEVKDYNPK--KKFSENNFNK--IGHYTQMVWANTKEIGCGSIKYIQNE-WHKHYLVCNYGPSGNFGNEELYQTK---------------
>C.hong_Gene.48482_c_hong_53305_g.48482_m.48482
----------------------------------------------------------------------------------------------------------------------------------IQEGVSLEWKNRILQEHNNLRASLVND----G----QPAAANMEKMYWDEMAAYVAQKWASHCKWDHDTSANRNIPGYL----------------------------------------------------------------------------------------------------------------------
>N.geniculatus_Gene.111771_N_geniculatus_29480_g.111771_m.111771
LTNNMAVSILLAIALFGTLSAADKCQSDMNDRCLSKSEVGGLSVHMQAGDPCFLYSGSRYCFVSTDGMMYPCTCTAECGCQDADTVKPPPKCDNSAVPETFVKQCGEGYGDQNTMCVYSGMGAQCGDKVCM-VGLTKEEKEKVVKKHNELRRKVAKGQETLGQPGPQPPAANMNELIWDEELALTAQRWADQCLGGHDEDDARVTPKFKSVGQNYAMTSSSANTADNDVEKYVQMWYDEVKDMAPSTVKNFQTGSPNTGVIGHYTAVVWAKTKYVGCGFIYYKTSDGWYQREMVCNYSEAANLLGAEVYEEGTAGSKCTKNNDGLCA
