# Supplementary material for: Investigation of Peptide Toxin Diversity in Ribbon Worms (Nemertea) Using a Transcriptomic Approach
Source: Toxins (Basel). 2022 Aug 8;14(8):542. doi: 10.3390/toxins14080542 (PMC9415933; doi:10.3390/toxins14080542)
Supplement: Supplementary file 1 [file toxins-14-00542-s001.zip › Supplementary File S3. Alignments of putative toxins protein sequences/Hemostasis impairing toxin_VTXB_SYNVE.fas]

;Verrucotoxin subunit beta · Synanceia verrucosa (Reef stonefish) · 696 amino acids · Evidence at protein level · Annotation score:3/5
;This lethal (towards mice) toxin induces hemolytic, cytolytic and hypotensive activities. Inhibits calcium channels and may activate ATP-sensitive potassium channels in frog atrial heart muscle. In guinea-pig ventricular myocytes, it modulates calcium channel activity through the beta-adrenoceptor-cAMP-PKA pathway (ADRB).
>sp|Q98993|VTXB_SYNVE_Verrucotoxin_subunit_beta_OS_Synanceia_verrucosa_OX_51996_PE_1_SV_3
MPSDILVVAALGRPFTLGMLYDARNDKLIPGFTLWEDEVIEESTVESSQPSSAFEIIASDSIDDKSSLMEIEASLKASFLGGLVEVGGSAKYLNNQKKFKNQSRVTLQYKATTNFKQLMTNLG---TKHVEYSELFEN-IQATHVVIGILYGANAFFVFDSNKVDSTNVQEIQGQMEAVIKKIPSVEISGKASVQLTSEETDITNSFSCEFHGDFFLTSNPTTFEDAVKT-YQQLPQMMGKDNAVPMTVWLVPMVNFYSEAPQLMADSSTPILRKVRNTLEAIVQVQMRCNDALDDPTVNLFTEVQKKLSDFQIICDDHMSKLQATIAKKLFAIRSGDEDESALVNLFEENLQSPFNTES-----LNMWMEFEEREINVLKSCMDILTKAKPKVIFNQGVLFKELYDSKVKHGLCYVFTNVTKNDDFLTVLNDFLDSPQSRPKKLRPSPKDYWYSYDDIPEMMREKAHLFRNLAKEMNNRCVHFFVTAINNPKQEGAG-IHYYRESIQIIHEFTKPHMPGVETIKDRRELQWYDCELTLDTETAHQVLTLSEGNKRQCRGVRVTRRSLREFSHFQQVMCHQGAEWTPLLGVRVAGHVSAGVTYKGISRKTSTPDSSLGKNQKSWVFEYTKKSGYQQIHNGKNARVTVSSIGFKQLGVYLDWPAGTLSFYIGQQSLGDSSPHLPHQILRGCLSSLPDWGCTTESQWSN
>N.geniculatus_Gene.184803_N_geniculatus_72767_g.184803_m.184803
-----------------------------------------------------------DTIESKSSALSIDAGLKLSFLGGMVPVLGSARYLNDRKSSEHQSRATLIFKCTTKYRELTMSHLGRENVPVQYPCDFDK-GRATHVVTGVTYGARA------------------------------------------------------------------------------------------------------------------------------------------------------------------------------------------------------------------------------------------------------------------------------------------------------------------------------------------------------------------------------------------------------------------------------------------------------------------------------------------------------------------------------------------------------------------------
>M.grossa_Gene.20782_M_grossa_5372_g.20782_m.20782
--IAVRTIPTLGRNFNVGDLYNIGTDETGENPVKGD----------------------SVNVQHIGKERSEFCDFSERFQKFGVLSDLRLEILLHPEVLSGSWKVLLRTDDPSTEQVLLIYSHQAERRSIDDSCSSDTSGQFTHMIISAEYGTRIVILFELPKLKKFNNMKKPKLIDLVDKLRKVKSLHDYGVYRIEYREKEACKHVTCTVFSDVTLNSDIKTVVDFIEFRKEHLTQIIRKSDPVPIVAEISPIG-----HSTNPAELSSDLTDGICEYLVGVRKFLRDCEKLLDHELMLLFPSTAQKLLLHKDLAETFSENISRKIRHDMKEVRTGFADQELLKETLEEIQKSPFHMNVGYQDILQVWMTEQKEMINILDG-IKNDKRSKVILLSCDTDNIAKIQDGKTKYTAVFHLGTTTEEKELLLNMAEFARDYIDLGMVDAINELVVYAG------SLSSTNAKLRDFIALTNDQVTYVVTEEVPVRANCPGGQIRIYQADQIINSDFVLPRKMKNPEITDVRHDR-----VVIDLNDNNASVKEFEVAVKKCMDIKFEYKLFPGDNANATIENLQTATLYEIKVRCHS--ILGACPYSPVTRIVTGPSERPKQPEAMQISSTGCVILWEKPVMNSTVSYHTRFDLTWDVEILLNGEKKIQTVAGGVF----------------------------------
