# Supplementary material for: Investigation of Peptide Toxin Diversity in Ribbon Worms (Nemertea) Using a Transcriptomic Approach
Source: Toxins (Basel). 2022 Aug 8;14(8):542. doi: 10.3390/toxins14080542 (PMC9415933; doi:10.3390/toxins14080542)
Supplement: Supplementary file 1 [file toxins-14-00542-s001.zip › Supplementary File S3. Alignments of putative toxins protein sequences/Ion channel inhibitor activity_CRIS3_HUMAN.fas]

;Cysteine-rich secretory protein 3 · Homo sapiens (Human) · Gene: CRISP3 · 245 amino acids · Evidence at protein level · Annotation score:5/5
>sp|P54108|CRIS3_HUMAN_Cysteine-rich_secretory_protein_3_OS_Homo_sapiens_OX_9606_GN_CRISP3_PE_1_SV_1
MTLFPVLLFLVAGLLPSFPANEDKDPAFTALLTTQTQVQREIVNKHNELRRAVSPPARNMLKMEWNKEAAANAQKWANQCNYRHSNPKDRMTSLKCGENLYMSSAS---SSWSQAIQSWFDEYNDFDFGVGPKTPNAVVGHYTQVVWYSSYLVGCGNAYCPNQKVLKYYYVCQYCPAGNWANRLYVPYEQGAPCASCPDNCDDGLCTNGCKYEDLYSNCKSLKLTLTCKHQLVRDSCKASCNCSNSIY
>Gene.142151_l_long39713_g.142151_m.142151
MQIQAAVLLCVLG--------------MTVGKFSQSTFKSEIVNEHNDKR--KGEPARNMKMMKWSDKLAGYGQAWANKCRFAHGQPSEAKGEGPIGQNLYASWGRGVTHVGKSAVKAWFGEKNDYDFSSMKCNPGKMCGHYTQVVWAKSTEVGCGYKHCPDG---MDIVVCNYQPAGNYIG--EHPYET----------------------------------------------------------
