# Supplementary material for: Investigation of Peptide Toxin Diversity in Ribbon Worms (Nemertea) Using a Transcriptomic Approach
Source: Toxins (Basel). 2022 Aug 8;14(8):542. doi: 10.3390/toxins14080542 (PMC9415933; doi:10.3390/toxins14080542)
Supplement: Supplementary file 1 [file toxins-14-00542-s001.zip › Supplementary File S3. Alignments of putative toxins protein sequences/Ion channel inhibitor activity_CRVP_AUSSU.fas]

;Cysteine-rich venom protein · Austrelaps superbus (Lowland copperhead snake) (Hoplocephalus superbus) · 238 amino acids · Evidence at transcript level · Annotation score:2/5
;Blocks contraction of smooth muscle elicited by high potassium-induced depolarization, but does not block caffeine-stimulated contraction. May target voltage-gated calcium channels on smooth muscle (By similarity).
>sp|A8S6B6|CRVP_AUSSU_Cysteine-rich_venom_protein_OS_Austrelaps_superbus_OX_29156_PE_2_SV_1
-------------------------------------------------------------------------------------------------------------------------------------------------------------------------------------------------------------------------------------------------------------------------------------------------------------------------------------------------------------------------------------------------------------------------------------------------------------------------------------------------------------------------------------------------------------------------------------------------------------------------------------------------------------------------------------------------------------------------------------------MIAFIVLLSLAAVLQQSSGTVDFASESSNKKDYRKEIVDKHNALRRSVKPTARNMLRMEWNSRAAQNAKRWADRCT-FAHSPPHTRTV-GKLRCGENIFMST--QPFAWSGVVQAWYDEVKKFVYGIGA--KPPGSVIGHYTQVVWYKSHLLGCASAKCSSTK--YLYVCQYCPAGNI----RGSIATPYK--SGPACGDCP---SACVNGL--------------C------------------------------------------------TNPCKYEDA--------------------------------------------------------------------FTNCKALAKKTKCK------TEWI----KSK--CPATC-FCHNKII--------------------------------------
>C.hongk_Gene.22720_c_hong_12307_g.22720_m.22720
-----------------------------------------------------------------------------------------------------------------------------------------------------------------------------------------------------------------------------------------------------------------------------------------------------------------------------------------------------------------------------------------------------------------------------------------------------------------------------------------------------------------------------------------------------------------------------------------------------------------------------------------------------------------------------------------------------------------------------------------------FKI------------SPDYKNGGI-TDKDKKEIVDIHNHYRSIVSPPAADMLKLEWDNDIERVAAGHAQTCT-FNHDTSLQRIVPGKFHLGQNIGIGY----SNWADLLKAWFDEYKKFTYGGSS---NKVESVGHYTQMVWSTTIRIGCGYADCGNIG--KYYVCNYGPAGNV-----GGLSKPYV-SGSKQCSSCP---KTCKKGL--------------CDCGSNICYNRGT-TNPDTCACN--------------------CIKL--TRPVYEPTQ--------CGMMCTQV--MKLNDKN-------------------------------------------NFKCGQFYKKADC-------TKYL----NVMYDCPEWCELCPY-------------------------ADWIYTK---------
>H.ijimai_Gene.39233_h_ijimai_12425_g.39233_m.39233
-----------------------------------------------------------------------------------------------------------------------------------------------------------------------------------------------------------------------------------------------------------------------------------------------------------------------------------------------------------------------------------------------------------------------------------------------------------------------------------------------------------------------------------------------------------------------------------------------------------------------------------------------------------------------------------------------------------------------------------------------WRAY-------------------VARGEEKDQ-------------PEAANMVAMEWDDRLMGSSQRWADTCTGWHNKNEDRRFDPYPYT-GQD-YAGN----MGPEAATDGWYSEVKKFRYNNTA----CSGVCGHYTQVVWHNSVLVGCGWNKCTGKRPMSVIYCDYAPGGNLFDSDTNRVKKPYI--WGKACSKCPQGFSKCMEGALCASKRACDNSDSKCECTITSCENGGKFLGKKECRCECKAGFEGARCEIPCKDNIDYCKQYADTGECKPTAQMWMWMSEVCRKSCKKCGGLRAKDHGLVNKDGIKTNVKKVKRVGDAVGTGKKKTTPPPLVKGKCKNRANEAKCDKWARTGQCDRN----KKWM----HFN--CASSCNTCSTRKLGKCPNTAPEAKCEMWAANNQCGNDYVKTNCKKSCNTC*
>L.long_Gene.73577_l_long10775_g.73577_m.73577
--------------------------------------------------------------------------------------------------------------------------------------------------------------------------------------MDKCK------------------------------------------------------------------------------------------------------------KYKFYALACPWLCGLCPHAGFATGKSPKKPASR-SKSQKKSSG------------------------------RRQPNSGPATGNS-------------------------------------GTGTAGGSGTSGRQNKQQ---NSPVSSK------------------------------------------------------------GGQPKVW-------------------------------------------------------------------------------------------------------------SCPKM--------------------------------------------------------------------------------------------FTMWSKKHSMCL-PRSNRLTSFGIPTGKDRKQIVDVHNKARSIVQPQAANMQKMYWDDELAKIALGWLASCPGLRHDKHSQRYIPGKYSVGQNLAAGG--FRYGWWSVIKAWYDEVKDFRFGNKTFMASHNKATGHYTQVVWHNSARIGCAWVQCKGKR--KVYGCNYGPTGNW----RGKLDKPYR--NGTACEDCP---GKCKNNL-----------------------------------------------------------------------------------------------------------------------------------------------CGTFFKVLE--------NKF--------------VRIDTQ-----------------------------------------
>L.ruber_Gene.48775_L_ruber_12726_g.48775_m.48775
-------------------------------------------------------------------------------------------------------------------------------------------------------------------------------------------------------------------------------------------------------------------------------------------------MLHSRIIFCFIYIICVTVANGRVTVMTDKEKPCSFPFIYRGVLNYDCRYEGSPGRAWCSLTPNFDRDREYGWCDASASPKMETFGGTANGVGCRFPFIFDGK------------------EYKYCVVQSSIPWCATTSSYDRDKIWGYCVGYTPENQ---------------------------------------------------------------------------------------------------------------------------------------------------------------------------------------------------------------------------------------------------------------------------------FRPFSSDHV-----GVLSFGDAQVLGTSTRSMIVHIHNKLRNDVSPSATNMLKMAYDVDLENLARKWVNLCNKDIGKHPAINNLPGSVSVGQSAFSSNSEKPATWLTVIMAWHNEVQHFTYGISS----VSGETGHYTQVVWAKTSLIGCAMKKCSDRY--HVYACNYGPSGNF-----SPEYKPYE--KGTAGSSCKNR-DSTYRNL--------------CDCDGENICRNGGAVDTQTCTCE--------------------CKEGQVGSRC-------------------------------------------------------------------------AIDCGAYKDPGYCTEDYG--VKWCTKASNVPFVCPKRCGVCP------------------------------------------
>N.geniculatus_Gene.33460_N_geniculatus_4413_g.33460_m.33460
LVLVAVASKMRKTIYLLLFLAGIMQAFDAKPSTCTKRFQIASKDHALCRKKSRKLIKSGIPSGKDRKLIMNCHNRGRSAVQPEAADMQKMYWDDELAQIMHGYLMTCGRGHDKNHQRVSPGKYSVGQNLAYGTYKYGWWSIVKAWYMEVKDFTYGNKAKNKFRKIGHYTQVVWAKTSRVGCAWAKCKGQWPVYGCNYAVAGNLHGHLHKPYKRGKPCSACPGKCSGKLCDCGGKACYNRGSMDLKTCSCRCRTFYNDAAYVAKKNCAIDCYKSHDYKKKANKWTCKRVVKKMSFCKNMFYRYACPWICGLCPYAGLANGKLPATKSSRKTNSKKKSRGNKKKSSWKSRPCPEVFKKWYKKHTMCSAKSRRLERSGIPKGKDRKLIIDLHNKVRGMVKPTAANMQRMYWDDELATVALRRASTCPGPGQWERHNEREIPGKYPVGQNVAFGKFRANWWGVIRAWYMEVKNFRYGNKKLMKRQKKSYRHYTQLVWDSSARVGCAWSKCKGHPKMYICNYGRTGNIYTRFDKPYKEGRSCSMCKGRCKKKLCDCGGKVCLNWGRLDVNTCRCRCRRYTDPKKDCAINCNKAADYKRRWKKSRACRDLINKHKKNLKAKCWTGYSIACPWMCEVCPYINKYQPVTKPKSVKQKKPSRRPSGKKLKTKKIKQKMTSPGGKKTNVGGRSKNVKKSGKGKPSVSTTQPVSTTSKSQGKSKPRPCDFYKIWHARHSMCLKPSKKYLKSSAIPTGKERNLIVDTHNRARSFVNPPAANMQKMYWDDELAAGAKHWVSTCPGLKHDGNSQRYIPGKYRVGQNMAAGY--FKYGWWSVIKLWYDEVKDHVYGDKAKMMANARKVGHYTQVVWAATSRVGCAWAECSNTRYKKIYVCNYAPAGNM----NGQYHEPYKRSSSSSCSDCP---GKCQKSL--------------CDCGGKTCFNRGT-LNPNTCSCK--------------------CFGFQNTGAYSPNNN--------CAADCTKSKDYKMNVNG-------------------------------------------SFLCVQYVNTAALRKQNCRKGTFF----ALA--CPWMCRLCPK-------------------------IDYRKL----------
