# Supplementary material for: Investigation of Peptide Toxin Diversity in Ribbon Worms (Nemertea) Using a Transcriptomic Approach
Source: Toxins (Basel). 2022 Aug 8;14(8):542. doi: 10.3390/toxins14080542 (PMC9415933; doi:10.3390/toxins14080542)
Supplement: Supplementary file 1 [file toxins-14-00542-s001.zip › Supplementary File S3. Alignments of putative toxins protein sequences/Ion channel inhibitor activity_CRVP_CERRY.fas]

;Cysteine-rich venom protein · Cerberus rynchops (Dog-faced water snake) · 239 amino acids · Evidence at protein level · Annotation score:2/5
;Blocks contraction of smooth muscle elicited by high potassium-induced depolarization, but does not block caffeine-stimulated contraction. May target voltage-gated calcium channels on smooth muscle (By similarity).
>sp|D8VNS1|CRVP_CERRY_Cysteine-rich_venom_protein_OS_Cerberus_rynchops_OX_46267_PE_1_SV_1
MIVFILLSLAAVLQQSVADVDFQS-----------------ESPRR------TEKQTEIVDMHNSFRRSVNPTARNMLKMEWYPEAADNAERWAYQCIYDHSANYERVIGG-IQCGENIYKSSNPRAWSEMIQDWYDEYKNFVYGVGANPPGSMIGHYTQIVWYKSYRIGCAAAYCPSYPYNYFYVCQYCPVGNMEGLTATPYTSGPTCADCPSHCDDGLCTN--------------PCPINNVFTN------------CDSLLQQSS-----CEDSYITTNCG----------------------------------------------ASCFCQDKII---------
>C.sim_Gene.305948_csim_minion_157402_g.305948_m.305948
MLKMLSTIDVDFLQKGLSDITVSERCLPKFKSIPNHSACIKKSPDYKNGGITDKEKKEIVDMHNHYRSIVSTPAADMLKLEWDNDIERVAAGHAQTCTFNHDTSLQRIVPGKFHLGQNIGIGYSN--WADLLKAWFDEYKKFTYGGSSNKVG-NVGHYTQMVWSTTIRIGCGYADCG--NIGKYYVCNYGPAGNVGGLSKPYVSGSKQCSSCPKTCKKGLCDCGSNICYNRGTTNPDTCACNCIKLTRPVYEPTQCGMMCTQVMKLNDKNNFKCGQFYKKADCTKYLNVMYDCPEWCELCPYADWIYTKENATAPAPAKHKKPSSANQQIAASISQYILIILFTLYIMN
