# Supplementary material for: Investigation of Peptide Toxin Diversity in Ribbon Worms (Nemertea) Using a Transcriptomic Approach
Source: Toxins (Basel). 2022 Aug 8;14(8):542. doi: 10.3390/toxins14080542 (PMC9415933; doi:10.3390/toxins14080542)
Supplement: Supplementary file 1 [file toxins-14-00542-s001.zip › Supplementary File S3. Alignments of putative toxins protein sequences/Ion channel inhibitor activity_CRVP_CROAT.fas]

;Cysteine-rich venom protein catrin · Crotalus atrox (Western diamondback rattlesnake) · 240 amino acids · Evidence at protein level · Annotation score:4/5
;Catrin-2 weakly blocks contraction of smooth muscle elicited by high potassium-induced depolarization, but does not block caffeine-stimulated contraction. Catrin-1 has no significant effect. May target voltage-gated calcium channels on smooth muscle.
>sp|Q7ZT99|CRVP_CROAT_Cysteine-rich_venom_protein_catrin_OS_Crotalus_atrox_OX_8730_PE_1_SV_1
-------------------------------------------------------------------------------------MIAFIVLPILAAVLQ-----------------------------------------------QSSGSVDFDSESPRKPEIQNKIVDLHNFLRRSVNPTASNMLKMEWYPEAAANAERWAYRCIESHSPRDSRVLGGIKCGENIYMSPVPIK--WTEIIHAWHGENKNFKYGIGAVPPNAVTGHFSQVVWYKSYRIGCAAAYCPSSKYSYF-YVCQYCPAGNIIGKTATPYKSGPPCGDCPSACDN------GLCTNP-----------------CTKEDKYTNCKSLVQQAGCQD---------------KQMQS-------DCPAIC-FCQNKII
>N.geniculatus_Gene.71706_N_geniculatus_14138_g.71706_m.71706
MARLGHIVCFLFFGSFEVNAWLTVPTNEAKPCKFPFIYRNALWHQCIPESGKGWCSLTSNYDRNKTYGWCDATSLPPMETWGGNSNGAPCVFPFKKDGTQHVYCTTSTTVPWCATTKDYDTDGKWGYCTGYLKQNQFEPFGANSVGAMSLGNTSDLSTSER----Q-LVVDIHNEFRNAVNPTATNMMKMTYDVALEELARKWLYQCASQNHP-DNNVLAGVETVGQNMFSGGPIHYEWKTIINAWHQEVKDFTYGS-TSYTFYKIGHYTQVVNALSDRVGCAHARCNG----YFRAACNYAPTGNYN--VPFPYEKG----DAGSACNKTDDKYTNLCVCPNPDYSDQGYRCENGKGIDAKTCKCT-CKSYQTGPRCALDCDKVESDAYYCASWKPMCLTVSNVPFDCPKTCGFCPS---
