# Supplementary material for: Investigation of Peptide Toxin Diversity in Ribbon Worms (Nemertea) Using a Transcriptomic Approach
Source: Toxins (Basel). 2022 Aug 8;14(8):542. doi: 10.3390/toxins14080542 (PMC9415933; doi:10.3390/toxins14080542)
Supplement: Supplementary file 1 [file toxins-14-00542-s001.zip › Supplementary File S3. Alignments of putative toxins protein sequences/Ion channel inhibitor activity_CRVP_DEMVE.fas]

;Cysteine-rich venom protein · Demansia vestigiata (Lesser black whip snake) (Demansia atra) · 238 amino acids · Evidence at transcript level · Annotation score:2/5
;Blocks olfactory (CNGA2) and retinal (CNGA1) cyclic nucleotide-gated (CNG) ion channel currents. Does not inhibit retinal (CNGA3) currents. It forms high-affinity contacts with the pore turret region and most likely inhibits CNG channel current by blocking the external entrance to the transmembrane pore. Does not affect neither depolarization- nor caffeine-induced contraction arterial smooth muscle (By similarity).
>sp|A6MFK9|CRVP_DEMVE_Cysteine-rich_venom_protein_OS_Demansia_vestigiata_OX_412038_PE_2_SV_1
MIAFIVLLSLAAVLQQSSGTVDFASESSNKGENQKQIVKKHNALRRSVKPPARNMLQMEWNSRAAQNAKRWAERCSFTHSPPSLR-TVGKLRCGENLLQSSQPLPWSKVVQAWYD-ENKNFVYGIGAKPPGSVVGHYTQ--VVWYKSRLLGCASVKCSPTKYLYVCQYCPAGNIIGSQATPYKSGPRCADCPSACVKGLCTNPCKREDDYSNCKSLAEKNKCMEEWMKSKCPASCFCHNKII
>C.sim_Gene.405636_csim_minion_246603_g.405636_m.405636
---------------------------------------------------------------------MWAKNCTGEHDTKSIRGIPGQYGVGQNLYMSSQQNPWDDAVKRHEFGENTWFKFGSGS-TSGKEVGHYTQGRMGHFFSSGLRSCSLKRSPLEYIYFCNYGPAKICN-----PNK-----------------TLHTKR-------------NYCF-------------------
