# Supplementary material for: Investigation of Peptide Toxin Diversity in Ribbon Worms (Nemertea) Using a Transcriptomic Approach
Source: Toxins (Basel). 2022 Aug 8;14(8):542. doi: 10.3390/toxins14080542 (PMC9415933; doi:10.3390/toxins14080542)
Supplement: Supplementary file 1 [file toxins-14-00542-s001.zip › Supplementary File S3. Alignments of putative toxins protein sequences/Ion channel inhibitor activity_CRVP_ERYPO.fas]

;Cysteine-rich venom protein LIO1 · Erythrolamprus poecilogyrus (Water snake) (Liophis poecilogyrus) · 233 amino acids · Evidence at transcript level · Annotation score:2/5
;Blocks contraction of smooth muscle elicited by high potassium-induced depolarization, but does not block caffeine-stimulated contraction. May target voltage-gated calcium channels on smooth muscle (By similarity).
>sp|Q2XXQ0|CRVP_ERYPO_Cysteine-rich_venom_protein_LIO1_(Fragment)_OS_Erythrolamprus_poecilogyrus_OX_338838_PE_2_SV_1
------------------------------------------------MIVFILLSFAAVLQQSF------------G-------R--IDIDSQSTRRPEIQNLIVDTHNSYRRSVS-------PTATNMLKMEWYPEAAANAERWAYQCVYDHSQKYE-RVLDG-IQCGENIYMYSEFRPWTEVMQSWYDEYRNFIFGVGAHPANALIGHYTQIVWYKSYRVGCAIANCPSYPYNYFYVCQYCPAGNFGGQTATPY---NSGTTCADCPSACD-NGLCT----------------NPCTSENVF---------------------------TNCNDMV-KESGCQDERMKS------------ICPAS--------------------------------------------------------------------------------CF---------------
>C.hong_Gene.6717_c_hong_1800_g.6717_m.6717
--------------------------------MKQSTRVLLISAVVAVTCAGAFAGYCTAAMKKF------------GSNFSYCYK--SNTNTGIPMMQYEEDLIVQTHNSLRAKVANGEVANQPSATNMEKMIWDDELAHGAQMWAEKCTGRHDANAV-RSIPGKYSVGQNLYMSTQEDPWNKAVTAWFNEHNWFVFGQGSTNGKE-VGHYTQVVWATSSRVGCGRAHCPNLSLGYIYYCNYAPAGNIMPKQNSPY---KTGATASACPNTENGNGLCDCDGKACYNGGKLDPNTCECKCYSGFGPQNNFDANCGVECSKAGDNPE-----FPCNQLS-SLSMCNEEMGGY----LACPETCKVCTKGSYRK--------PSAPKTPSTSSTGVLKPSSVPC---------NYQTQCEVDVGKTYCIDNG-----AKGKIRMGMWMYTCMCENGSTKCVGV-PAS
>C.sim_Gene.321837_csim_minion_169492_g.321837_m.321837
VSCSSLQLHLAKVMHYKAEWPLQPPIFLKFSKMKQSTRVLLISAVVAVTCAGAFAGYCTAAMKKF------------GSNFSYCYK--SNTNTGIPMMQYEEDLIVQTHNSLRAKVANGEVANQPSATNMEKMIWDDELAHGAQMWAEKCTGRHDANAV-RSIPGKYSVGQNLYMSTQEDPWNKAVTAWFNEHNWFVFGQGSTNGKE-VGHYTQVVWATSSRVGCGRAHCPNLSLGYIYYCNYAPAGNIMPKQNSPY---KTGATASACPNTENGNGLCDCDGKACYNGGKLDPNTCECKCYSGFGPQNNFDANCGVECSKAGDNPE-----FPCNQLS-SLSMCNEEMGGY----LACPETCKVCTKGSYRK--------PSAPKTPSTSSTGVLKPSSVPC---------NYQTQCEVDVGKTYCIDNG-----KKGKIRMGIWLYTCMCENGSTKCVGVYSPS
>L.ruber_Gene.45105_L_ruber_10968_g.45105_m.45105
FLKLLLNVPVYKPKGVEATVKIVLFIVRRRVNLDFNIMKLLRCLV---ACSIVLFGKAFISIQAADCPEKYKVLDYGGKKHSRCLDPASNYKSGGVSSMADQTVIVDDHNTYRSNVN-------PAASNMQKMYWDDELAKIAFGWASQCQSGHEKSYYWRQVPDVYPVGQSVANGSVSTSWKAVIAAWQSEVKGFVFGDESLQLVN-HAHYTQLVWHDSSKIGCASAICDGINQFRIFVCNYAPAGNISPGWTSPYAKSTDGSSCGKCQSACS-NKLCDLKDFMCFNGGTLDLEKKTCSCASYSAAFNN-GAQCTLDCSKILPDARRMY--YQCPR---SMEKCMLMRTSS----LYCPDSCNVCPKDSAKSGGGSGTSGSSGGNTPNTSGTGSQNAGTNTGGAGGNGGTKSWQNPRPKSAGAAAIKPFGLNPTWKSVELLLAVLLAKCMM--------------
>L.sanguineus_Gene.50968_L_sanguineus_20637_g.50968_m.50968
-----------------------------------------------------------------------------------------------------------------------------MSANFIK----------------------------------------------------------------------------IGHYTQVVWASSARVGCAMVQCKGKP--KVYGCNYAPGGNYGGSLGTPY---KSGTSCADCTGKCS-NKLCDCGGKVCYNYGTLDLKTCACTCSSQSGLYLA-DKDCALSCNKAADNKKDTSSSTTCADLAQKSTRRQDCRSNYRYKALACPWTCDICPYADH----------------------GSLDSSAATS--------------CQSVIGFT---------------ITFAVALSPCLL----LRILRI----
