# Supplementary material for: Investigation of Peptide Toxin Diversity in Ribbon Worms (Nemertea) Using a Transcriptomic Approach
Source: Toxins (Basel). 2022 Aug 8;14(8):542. doi: 10.3390/toxins14080542 (PMC9415933; doi:10.3390/toxins14080542)
Supplement: Supplementary file 1 [file toxins-14-00542-s001.zip › Supplementary File S3. Alignments of putative toxins protein sequences/Ion channel inhibitor activity_CRVP_HOPST.fas]

;Cysteine-rich venom protein pseudechetoxin-like · Hoplocephalus stephensii (Stephens' banded snake) · 238 amino acids · Evidence at transcript level · Annotation score:2/5
;Blocks olfactory (CNGA2) and retinal (CNGA1) CNG channel currents. Does not affect neither depolarization- nor caffeine-induced contraction of smooth muscle (By similarity).
>sp|Q3SB03|CRVP_HOPST_Cysteine-rich_venom_protein_pseudechetoxin-like_OS_Hoplocephalus_stephensii_OX_196418_PE_2_SV_1
--------------------------------------MIAFIVLLSLAAV--------------------------------------------------------------------------------LQQSSGTVDFASESSNKKD-------------------------------------------------------------------------------YQKEIVDKHNALRRSVK----------PTARNMLRMKWNSRAAQNAKRWADRCTFAHSPPHTRTV-GKLRCGENIFMSSQPFAWSGVVQAWYDEVKK--FVYGIGAKPPGSVIGHYTQVVWYKSHLLGCASAKCSSTKYLYVCQYCPAGNI--RGSIATPYKSGPPCAD--CPSA-----------------------------CVNGL----------CTNPCKHEDDFS--NCKALAKNSKCQTA----------------WIKSKCPATC-----FC----------------HNKII------------------------------------------------------------------------------------------------------------------------------------------------------------------------------------------------------------------------------------------------------------------------------------------------------------------------------------------------------------------------------------------------------------------------------------------------------------------------------------------------------------------------------------------------------------------
>C.hong_Gene.749_c_hong_89_g.749_m.749
-----------------------------------MLLRVGMIFLLMQAAFSKDLKNADDVLASVQVDDTSNEASGNALNEDDVLAAKQVDQADSGGLFDRRADESTGTDEGKTVPNEAVEVIQDPNDNEKTRRDAGDDDYYNVQQGREDENGEQGSPLTRDELEEEMKARRRVEEIDTDGMITEIGKRIDSSEEDTASLMKAICAYKQFENLTGCLPTGTGKPNIDNATQDEILNQHNFLRANVHTFKDRTGKLLPRALDMIKLTWDNKIAYYAQKWADNCQDEHDKNEQRVIPGYFRQGQNL-AMGGYKNWADAIQAWFDEYKL--FEFG-NDDFSMGAIGHFTQMVWSSTTLLGCGYAKCSFGNY-YVCNYSPPGNM--AGYIQRPYKKGNETEDMVCTPEN----------------RNGTLCDCPVKFCKNNGVLKPSTCTCTCYNKPWITGELCHLNCAKVHDN-YCSKS----------------WDSSFC-KYSNVPLQYCPGMCKVCPSETAITT-QATITGQATTTTYVDVETTSAREVTTIPASVDTTPASTGEAITVPDYSKTDPIFPMNDPIKTKGGNANGADCVEKFKYKGKVYEGCTTVNDVAPWCATTKDYENDGKWGYCIYNPVESELFTIDGRETGKKCIFPFLYQDRLFFTCTRFDHFAGKLWCATVPNYNRENLWGICPEPRCRDAKGKIRKVGASWTDGGFDYKCTKDGLEKTAQPEEIKDVTCRQGRGTTYRGTLSKTPSGLTCQAWNTNKPHRNYYQNKNKYPEKDLTKAKNYCRNPSSSIKPWCYTTSKYKRYEYCNIKLCTLDECTEADYPRCNQVYKGRIWHQWYCSNSWYQSKCKAMCLKCKATKCIDYQDKDRKIGDEWVLAGYTYRCTKHGIARIPPKCLDNKKEIRKTGDTWIYKGYKYECTKSGVKRTKILKLCTGVDYPSCNQNYYSYYYPKSRCKYSCVIAKCLAMCGRCKATRCQDEKRKSKKLGDKWTSAHIIYTCTEKGVKREQGCTVSKVKNLFLHAEETKEFNGYVCTCLKEVSTFNLKCRNLKTGKVASTEWRIAK*
>C.sim_Gene.10434_csim_minion_2310_g.10434_m.10434
FDASSFSYVLLSSGINAKWPLQPRQSPCSLVKERTMLLKVGMIFLLMQAAFSKDLKNADDVLASVQVDDTSNEASDNVLNEDDVLAAKQVDQADSGGLFDRRADESTGTDEGKTVPNEAVEVIQDPNDNEKTRRDAGDDDYYNVQQGREDENGEQGSPLTRDELEEEMNARRRVEEIDTDGMITEIGKRIDSSEEDTASLMKAICAYKQFEDLTGCLPTGTGKPNIENATQDQILNQHNFLRANVHTFKDRTGKLLPRALDMIKLTWDNKIAYYAQKWADNCQDEHDKNEQRVIPGYFRQGQNL-AAGGYKNWADAIQAWFDEYKL--FEFG-NDDFSMGAIGHFTQMVWSSTTLLGCGYAKCSFGNY-YVCNYSPPGNM--AGYIQRPYKKGNETEDMVCTPEN----------------RNGTLCDCPVKFCKNNGVLKPSTCTCACYNKPWITGELCHLNCAKVHDK-YCSKS----------------WDSSFC-KYSNVPLQYCPGMCKVCPSETAITT-QATITGQATTTTYV--ETTSAREATTIPASVDTTPASTGEASTVPDYSKTDPIFPMNDPIKTKGGNANGADCVEKFKYKGKVYEGCTTVNDVAPWCATTKDY*----------------------------------------------------------------------------------------------------------------------------------------------------------------------------------------------------------------------------------------------------------------------------------------------------------------------------------------------------------------------------------------------------------------------------------------------------------------
>C.hamanako_Gene.11853_r_3703_g.11853_m.11853
---------------------------------------------------------------------------------------------------------------------------------------------------------------------------------------------------------------------------------------------------------------------MIKMSWDPELAMLAQKLADSCSKKHDENLDRTIPGRFSVGQNI--ATGRSTWTSTINAWFDEYKT--FVYG---GQSTGVVGHYTQIVWAKSHKIGCGRTDC-SGNF-FVCNYGPAGNS-----PGSPYKSGTSGSD--CDAKF----------------LSNGLCDCGETPCLNGGSMDLSTCKCTCTNKAWIKEPFCGLDCNSATDSSSCGTT----------------YNVDSCPQYANLPYQFCPKMCKWCPNGDSMNLNKEGAVSDGGSSGGSGGSGSSGSGTTVSPGGSGTRTTLSFGLSTILTL----------------------------------LYATIM*-------------------------------------------------------------------------------------------------------------------------------------------------------------------------------------------------------------------------------------------------------------------------------------------------------------------------------------------------------------------------------------------------------------------------------------------------------------------------------
>R.occultus_Gene.62190_R_occultus_21590_g.62190_m.62190
--------------------------------------------------------------------------------------------------------------------------------------------------------------------------------------------------------------------------------------------------------------------------------------------GHNSPDSRKFEPYPFVGQSF---TYNYGLVKSMDVWYDEVKSPGYRYG---GQFGGA-GHYTQMIWGPATKVGCAYKKC-GGEAMVVCEFAPGGNLNWAGTPDKPYKSGSPCSA--CPAGYGYCMDGVLCASDRACKNSESKCDCKVTSCQNGK-MNKGTCTCACKD-GW-RGASCNEKCTNGNNCPRPDSSAAEKNKFCKWDSQSWMWMMKECPGTCD---RYCKPLPDLGGNRNSQGL-KVNVKKVDRSSGGSGGATQPVRGNCNDDNSNCALWARNGECQKNPNY----------------------------------MLKSCKGSCNSC*-------------------------------------------------------------------------------------------------------------------------------------------------------------------------------------------------------------------------------------------------------------------------------------------------------------------------------------------------------------------------------------------------------------------------------------------------------------------------
