# Supplementary material for: Investigation of Peptide Toxin Diversity in Ribbon Worms (Nemertea) Using a Transcriptomic Approach
Source: Toxins (Basel). 2022 Aug 8;14(8):542. doi: 10.3390/toxins14080542 (PMC9415933; doi:10.3390/toxins14080542)
Supplement: Supplementary file 1 [file toxins-14-00542-s001.zip › Supplementary File S3. Alignments of putative toxins protein sequences/Ion channel inhibitor activity_CRVP_LATSE.fas]

;Cysteine-rich venom protein latisemin · Laticauda semifasciata (Black-banded sea krait) (Pseudolaticauda semifasciata) · 238 amino acids · Evidence at transcript level · Annotation score:3/5
;Blocks contraction of smooth muscle elicited by high potassium-induced depolarization (PubMed:12047379).
;May target voltage-gated calcium channels (Cav) on smooth muscle
>sp|Q8JI38|CRVP_LATSE_Cysteine-rich_venom_protein_latisemin_OS_Laticauda_semifasciata_OX_8631_PE_2_SV_1
------------MIAFIVLLSLAAVLQQSSG--TVDFASESSNKRENQ--KEIVDKHNALRRSVR--------PTARNMLQMEWNSDAAQNAQRWADRCSFAHS--PSHLRTVGKFSCGENLFMSSQPYAWS---------RVIQSWYDENKNFIYDVGANPPGSVIGHYTQIVWYKSHLLGCAAARCSSSK--YLYVCQYCPAGNIIGSIAT----PYKS---GPPCGDCPS---ACVN-GLCTNPCKHENEFTNCQSLVKQTGCQNTWIQSKCPASCFCRTEII---------------------------------------------------------------------------------------------------------------------------------------------------------------------------------------------------------------------------------------------------------------------------------------------------------------------------------------
>C.hamanako_Gene.16102_r_5875_g.16102_m.16102
FALIGLVSKMGLRLVCVCMLLCALVLCEGARDPTKPKLKRKLMKAER---QRLMDLQNMLRAKIAKGEETGQ-PSASNMLALEWDDRLEKQAQRWADQCSTEMH-DTLEARKFGPYPSIGQNYFGNK-----PIDYG-----VVVSWYGEHKDYNYYGNTCSGI--CGHYTQLTWAQTHLMGCGYNNCRGRFKFTKLYCNYARGGNA--PWTGETGQPYKE---GKPCTDCPSGYSFCMEGALCASKKACDSGESKCECLLSAGDCQNGAQFDSDNCMCKCPEGFEGPKCDVPCADKRDSCEWMKS-VGYCEYSNSNTVLTTLPECRKTCGFCGSIIANDPDTVNANGIATN----------------VKKVEILSDLGGKTRYQKPTLPPR----------------------------------GSCFNKLPDEKCDEWARYGNCEAN--------------------------------------------------------PVAMKVDCPASCNMCEH--RRLGNCKN----------TADEDKCKRLADAGYCENDKDWMSKNCQRECNTC*-----------------------------------
>B.unicolor_Gene.68366_B_unicolor_11667_g.68366_m.68366
-------------MIVKIQDILALVIGK-------PPIQTLAMHREHSSGQQEALYRNHLRTKVALGRESGE-PAADYMLAMEWDDRLEEKAQQWADRCQAQHSGSESVYRSVAPYKTGENRVSGGK-----YAD---FERAIKEGWYDEYKDYYYDSNYCQPGKMCGHYTQVVWQNSTLLGCGWNRCPRRQ--PVFFCHYGPSGNFYERGQNMPRRPYLRAGRGAQCRKCPMQFGFCMNNALCASSTACQNTDSQCTCPITS--CSNGGRLDSANCKCNCLDNWDGPRCDVPCNDTFGWCHLPVN-MQGCRWDDL-KHAWASGVCRKSCGLCGYMLDKDTGKTNSKGIKTNALIGYPA--------KPIRGNKPSGDGNCD--NKHGSDADCAFWATGGECTANRVWMSINCAKACKTCDVAEGGGSCPNKHNDAECEDWANIGECRNN--------------------------------------------------------PDWMRANCARSCNACRGRSGTFGRCRNY---------FASTVKCNKWAARGECSK--GWVYENCAKSCKSC*-----------------------------------
>H.ijimai_Gene.33916_h_ijimai_9465_g.33916_m.33916
---SPSFSAMSVLHVWCMLLAMATAIRG-------QALKRGFNQEEK---QLMVDLHNFFRNKVATGGQQGQ-PQASNMIALEWDDRFEKTAQAWADQCVPGHS--TLKALEHKPYLMGENMGGGSI-----VAIKNGFERQFYE-WYGEEPHYHYDSNSCDAGKVCGHYTAVVWSNTTKIGCGWNTCPGKA--PVIFCHYGPSANIEDPKTKRPIRPYS---KGQPCSDCPQGFGFCMNNGLCASKTACSNPQANCQCSIKS--CENGGQLDGTQCKCNCPAAWEGLRCNIRCQDKGDTSMCKSNAPAACQWNSPQFVTWSNYQCRKTCGFCGMWNVRDNNPSNRGGIKSRILAKQPGGIANRERGPCKNQEKDDVCGVWVDQG-----------------LCKSRKVRTLCRSFCKACRS-EGTGKCKNVMPDKECEDYAKKGFCEEKEYKATLQIKCARSCNTCHLLIGVRVGTNEGGCKDHYKDPVACQRMAKSGRCTDPSAKAWMEAECAKSCNACK--KVVHGNCKN----------KADNHRCDMFAVRGDCKTNPGWMKKNCASSCNMCP*----------------------------------
>L.long_Gene.125968_l_long27877_g.125968_m.125968
----------------------AVVVFG-------QSKDKGFTNEER---QYILDLHNYLRMKVATGKESNQ-PPADYMMAMEWDDRLEERAQKWADGCPTYHSQDGSWYRKVKPYETGENRVEGML-----YAN---FEKAIAEGWYGEYKGYHYKSNYCSMS-MCGHYTQVTWQNTTLLGCGWNRCKGRS--PVMFCHYGPTGNIYPSYGNSPRRPYLVAAKGAQCKKCPMGFELCMNNGLCAAPSACANSASKCTCPITS--CKNGGKLDKKKCQCKCKPAWEGTHCERPCMDTFGWCSMASN-KAGCVWDSI-KHEWATTVCRKTCSVCGLTLDRDDGKSNKNGIKSNAPITKPK--------NPK---KTGGGG------KPG---------------------------AAK----------CPNKAGDDECEGWAAEGQCKEN--------------------------------------------------------PRYMKKNCARSCNSCPVCKNINGDDD-----------------CDPWAASGECQKNVKWMKKNCAKSCNACA*----------------------------------
>L.ruber_Gene.48539_L_ruber_12613_g.48539_m.48539
-------TPIMASETFIIFVCMAVVVFG-------QSKDKSFTNEER---QYILDLHNYLRMKVATGKESNQ-PPADYMLAMEWDDRLEERAQKWADGCPTYHSQDGSWYRKVKPYETGENRVDGAL-----YAN---FEKAIAEGWYGEYKGYHYDSNHCSMS-MCGHYTQVTWQNTTLLGCGWNRCKGRS--PVMFCHYGPIGNIYPPNGNSPRRPYLVAAKGAQCKKCPMGFEFCMNNGLCAAPSACGSSASKCICPITS--CKNGGKLNKKKCHCECKPAWEGTHCERPCKDTFGWCSMASN-KAGCVWDSS-KHEWATTVCRKTCGVCGLTLDRDDGKSNKKSIKSNAPTTKPK--------NPK---KIGGGG------KPG---------------------------AAK----------CPNKAGDNDCEGWAAEGQCKDN--------------------------------------------------------PKYMKKNCARSCNSCPVCKNVRGDAD-----------------CDPWADSGECRKNAKWMKKNCAKSCKACA*----------------------------------
>L.sanguineus_Gene.35657_L_sanguineus_11530_g.35657_m.35657
----------MAFEAVILFLTMAVLVFG-------QSKDKGFTNEER---QYILDLHNYLRMRVATGKEGNQ-PAADYMMAMEWDDRLEERAQKWADGCPTYHSQYGSWYRKVKPYETGENRVEGSI-----YAN---FEKAIVKGWYGEYKGYHYKSNYCSMS-MCGHYTQVTWQNSTLLGCGWNRCKGRS--PVMFCHYGPTGNIYPPNGNSPRRPYLEAAKGAQCKKCPMGFEFCMNKGLCAAPSACANSASKCTCPITS--CKNGGKLDKKKCHCKCKPSREGTHCERPCKDTFGWCSKASN-KAGCVWDSA-KHEWATSVCRKTCGVCGLTLDRDDRKSNTNGIKSNAPTTKPK--------NPK---KTGGGG------KPG---------------------------AAK----------CPNKAGDDDCEGWAAEGQCKDN--------------------------------------------------------PRYMKKNCAKSCNSCPVCKNISGDDD-----------------CDPWAASGECQKNAKWMKKNCAKSCKACA*----------------------------------
>M.grossa_Gene.14471_M_grossa_3136_g.14471_m.14471
---------MKFLVILTLTSILASILNSG-VAAAWYRLERGFNVKEK---QRIVNLHNYYRARIARGDEAGQTTTVANMLAMTWDDGVAEKAQFWAEICLPVND--APRDRVVKPYNTVGQNMANGLSIN-----------EAVKSWYDQVTKTKFQFDEQKCEGDCSEFTQLVWWKSWNLGCGQSRCKDKKQDTNFVCNYAPGGNEQQVAGSHVGDLESVYKTGPPCSACPNGFGYCMNGALCASKDQCFTTATPCTCTITS--CENGGLFDEYTCSCLCQTGFKGLRCEALCVDQDDFCEVQEA---DCAWDGS-FNSYARQRCEKTCEACGPMENFDG--LNKDGVTTHVYNLTNDLS-------------------------------------------------------------------CVNKASDNVCEGQAYVCS----------------------------------------------------------QMPAWAADNCARYCGSCRPEPGPGVEAFTEPAPATLASPTKSRATTATVATDTTASKKLFHEKQEPEKSGYTVQDQARGGKTVPNKTPACQRVSLSSVFAIVLVFFAL*
