# Supplementary material for: Investigation of Peptide Toxin Diversity in Ribbon Worms (Nemertea) Using a Transcriptomic Approach
Source: Toxins (Basel). 2022 Aug 8;14(8):542. doi: 10.3390/toxins14080542 (PMC9415933; doi:10.3390/toxins14080542)
Supplement: Supplementary file 1 [file toxins-14-00542-s001.zip › Supplementary File S3. Alignments of putative toxins protein sequences/Ion channel inhibitor activity_CRVP_LEIMD.fas]

;Cysteine-rich venom protein LEI1 · Leioheterodon madagascariensis (Malagasy giant hognose snake) (Heterodon madagascariensis) · 214 amino acids · Evidence at protein level · Annotation score:2/5
;Blocks contraction of smooth muscle elicited by high potassium-induced depolarization, but does not block caffeine-stimulated contraction. May target voltage-gated calcium channels on smooth muscle (By similarity).
>sp|Q2XXQ1|CRVP_LEIMD_Cysteine-rich_venom_protein_LEI1_(Fragment)_OS_Leioheterodon_madagascariensis_OX_46577_PE_1_SV_1
-------------------------------MIAFILLSLAA-VLQQSFG---------------------------TVDFDSESPRR-----PEKQRE-IVNMHN------SLRRSVS----------PTASNMLKMEWYPEAASNAERWAYNCITGHSSNPSR--VIDGIQCGENIYMSPVPITWTEIIQIWYDENKNFVYGVGANPPGSMIG----HYTQIVWYKSYRIGCAAVYCPSTYYS-YFYVCQYCPTGNFNGLYA---------------------------------------------TPYKS---GPPCGDCPSACVKGLC-TNPCTVEN-------KFTN-----------------------CNTLV---------------------------------------------------------------------------------------------------------
>C.hamanako_Gene.9077_r_2517_g.9077_m.9077
------------------------------MMFATLPILLISLVGLEIYGLQLGDGNRNRIQKRSGEYSQSNCDKKYYEANKTHSACLPKGTGKVDNKQEIVDIHN------KLRNHVYDYENEKGVPMPKPTNMEEMVWDDELAMIAQRWADNCKWGHDDGPQRNIPGVYRFVGQNIAGG--QSSWESAIVAWFNEVANFEYGK-----GSINDKVIGHFTQVVWAKSNRIGCGFSPCPTSRYP-RYYVCNYGPAGNFNGLTKPYETDNTVTDGEHKKLALTGEQEKAMENCKDERYCTPDRKANYCRCPTLKWKCPALCGLCTPKGATTDAPENAEEGVATDAPKREEVTTDAPEIEAVTTNAPEREEVTTDAPENCKTDEGAENKLQTLGCYKDKRNRDLDKDKKKFRNDNQPAKCIDYCKNKGYKYAGVQYGKWCFCGDSFGKYGKKPDSE--CNMKCTGDKNIICGGRRRQNIYETGLSK*
>C.sim_Gene.212790_csim_minion_95926_g.212790_m.212790
-------------------------------------------------------------------------------------------------MQTIAYMLTTKMKTVES------------------------------------------------------QVSCLLACRIARG--YGSWQATINGWHSEHSSFTYGVG--KTGSMLLVT----TLSLSGLSTHLGCGFAVCDS----RPMYVCNYGPTGNFNGMTKPYEKEHPN-----------------------------VKVDFVIARKLCKNGGTLNVKDCTCDKCKSDSFNSEDCSFNCKERAQDKSYWWYSGQNHIAKSILMYQPIAQICVENAKTDNLWKGNLIQSTSR*------------------------------------------------------------------------------------------
>N.geniculatus_Gene.109329_N_geniculatus_28397_g.109329_m.109329
DKLKNVQNTIERLHFLFVHDDGRRASLSWMKIMADVRVYLTS-VGLVLFGKCLLAVAVCPQMYSVLEYSG----KKHSLCLDPSSKYRSGGVSPAADRATILNTHN------EFRRTVN----------PPASNMMKMFWDDELAKIALGWASQCTPGHESSYYWRQVPDKYAVGQNVARGSLSITWKMVVEAWNDERKGFVFGD-----GSMDFVKHAHYTQLVWHDSSRIGCATAICNSNNGPEKFFVCNYAPAGNLMPGWN---------------------------------------------KPYKKSTDGNSCGECKSSCKNKLCDLNNFMCYNGGILNIEKRT------------------------CNCKMFSTAFNNGRQCSLDCSKILPDP----------NRPSYQCPYSMTK--------------CSLMRTAALRCPDSCRICPSKHHLAKLKSFADQV*-----------
