# Supplementary material for: Investigation of Peptide Toxin Diversity in Ribbon Worms (Nemertea) Using a Transcriptomic Approach
Source: Toxins (Basel). 2022 Aug 8;14(8):542. doi: 10.3390/toxins14080542 (PMC9415933; doi:10.3390/toxins14080542)
Supplement: Supplementary file 1 [file toxins-14-00542-s001.zip › Supplementary File S3. Alignments of putative toxins protein sequences/Ion channel inhibitor activity_CRVP_NOTSC.fas]

;Cysteine-rich venom protein pseudechetoxin-like · Notechis scutatus scutatus (Mainland tiger snake) (Common tiger snake) · 238 amino acids · Evidence at transcript level · Annotation score:2/5
;Blocks olfactory (CNGA2) and retinal (CNGA1) CNG channel currents. Does not affect neither depolarization- nor caffeine-induced contraction of smooth muscle (By similarity).
>sp|Q3SB04|CRVP_NOTSC_Cysteine-rich_venom_protein_pseudechetoxin-like_OS_Notechis_scutatus_scutatus_OX_70142_PE_2_SV_1
MIAFIVLLSLAAVLQQSSGTVDFASESSNKKDYQKEIVDKHNALRRSVKPTARNMLRMEWNSHAAQNAKRWADRCTFAHSPPHTRTVGKLRCGENIFMSSQPFAWSGVVQAWYDEVKKFVYGIGAKPPGSVIGHYTQVVWYKSHLLGCASAKCSS----TKYLYVCQYCPAGNIRGSIATPYKSGPTCGDCPS--------------ACVNG------LCTNPCKY-------------EDDFSNCKALAKNSKCQTEWIKSKCPAACFCHNKII--
>L.long_Gene.130943_l_long30684_g.130943_m.130943
----------------------------------------------------------------------------------------MASAGQNAFASGGPTTWKNAINAWYNEVKDFTYGQ---SSTSVTGHYTQVVWARSTTVGCAMKICSDGLPRPRHRYVCNYGPSGNLHP-AFKPYETGSTGSSCKVRDSKYSNLCLCEIHGCLNGASIDAKTCTCPCNTGQVGPRCAIDCDTAVDPWYCPTTYKG----GCTIYSNVPFACPQMCGICPS
