# Supplementary material for: Investigation of Peptide Toxin Diversity in Ribbon Worms (Nemertea) Using a Transcriptomic Approach
Source: Toxins (Basel). 2022 Aug 8;14(8):542. doi: 10.3390/toxins14080542 (PMC9415933; doi:10.3390/toxins14080542)
Supplement: Supplementary file 1 [file toxins-14-00542-s001.zip › Supplementary File S3. Alignments of putative toxins protein sequences/Ion channel inhibitor activity_CRVP_OPHHA.fas]

;Cysteine-rich venom protein ophanin · Ophiophagus hannah (King cobra) (Naja hannah) · 239 amino acids · Evidence at protein level · Annotation score:3/5
;Weakly blocks contraction of smooth muscle elicited by high potassium-induced depolarization, but does not block caffeine-stimulated contraction. May target voltage-gated calcium channels on smooth muscle.
>sp|Q7ZT98|CRVP_OPHHA_Cysteine-rich_venom_protein_ophanin_OS_Ophiophagus_hannah_OX_8665_PE_1_SV_1
MIAFTLLSLAAVLQQSFGNVDFNSESTRRQKKQ-KEIVDLHNSLRRSVSPTASNMLKMQWYPEAASNAERWASNCNLGHSPDYSRVLEGIECGENIYMSSNPRAWTEIIQLWHDEYKNFVYGVG------------ANPPGSVTGHYTQIVWYKTYRIGCAVNYCPSSEYSY-------FYVCQYCPSGNMRGSTATPYKSGPTCGDCPS----ACDNGLCTNPCTLYNEYTNCDSLVKQSSCQDEWIKSKCPASCFCHNKII---------------------------------------------------------------------------------------------------------------------------------------------------------------------------------------------------------------------------------------------------------------------------------------------------------------------------------------------------------------------------------------------------------------------------------------------------------------
>T.poly_Gene.53044_r_45762_g.53044_m.53044
---------------------------------------------------------------AA---------IALG--TDCS---GQYDVGQNIYMSLR------------DFNATRMVDVW------------RNLP-DLKDSYTQVVWARTEQVGCGVKYCAVSDTSW-------T--------------------------------------------------------------------------------------------------------------------------------------------------------------------------------------------------------------------------------------------------------------------------------------------------------------------------------------------------------------------------------------------------------------------------------------------------------------------------------------------------------------------------------------------------
>B.unicolor_Gene.48770_B_unicolor_6564_g.48770_m.48770
-MMNFRISAVVVIVCGLQITRVSSEQFGFEEAQRKKILHDHNQIRKSVEPKPSDMMMMKWWVHGASKAYDVALSCNERKDDDIN------MYGQTLFVSNN-----------ASFQPANVVDELQKQKSSYILLSNACVLSTVCEGYRQMIWATSTKVGCAYNNCTKFRDKYGKEQHNITYVVCVYDKRASTKLQVIPYSRGSPCTECDSSLGTWCQDGLCTDKCVDIANCTAAN----ETSCQTDELRGKCPVKCKECGCRLQCFNCAVLDHSKCTCLCDAGFYGDRCENRCSDAASGCDTADIPKCNTSPRLKQKCPEMCDVCVFSGKSECKSVVMPKRQPKKERFVDTDRYIDCQAEMPCRSGMPYLERRTCKCRCSPGWQGTYCDKTIEDATSGVIILIDGEKNRYGEITKKLRSMIADKINEYCRSNFEECCPYEEPRGEIPSGMHYTDYHRIKIGIGYPDFAALDRTFEVLFYVIYKRSNNLCNQNADLARLKRDLTSGCAVGYKREGNKCIYNTRVPREIVFNSMRNDLDTMNRRMCCRASIRDVDFAAVNVKPYTNHRAGVKMDFYDWERALIVLGVLFASIMVFLIMWLFFRQSRDSTRARAEAKKSSTPAVKYGDLRDDAGKPNIDKELQEPPKGQGHINPAWSETGASQSDVGGPSLERERCEPRYERRYEQTNYPQQRRQDRTRSIDSFDQPYYESGL
