# Supplementary material for: Investigation of Peptide Toxin Diversity in Ribbon Worms (Nemertea) Using a Transcriptomic Approach
Source: Toxins (Basel). 2022 Aug 8;14(8):542. doi: 10.3390/toxins14080542 (PMC9415933; doi:10.3390/toxins14080542)
Supplement: Supplementary file 1 [file toxins-14-00542-s001.zip › Supplementary File S3. Alignments of putative toxins protein sequences/Ion channel inhibitor activity_CRVP_OXYMI.fas]

;Cysteine-rich venom protein pseudechetoxin-like · Oxyuranus microlepidotus (Inland taipan) (Diemenia microlepidota) · 238 amino acids · Evidence at transcript level · Annotation score:2/5
;Blocks olfactory (CNGA2) and retinal (CNGA1) CNG channel currents. Does not affect neither depolarization- nor caffeine-induced contraction of smooth muscle (By similarity).
>sp|Q3SB06|CRVP_OXYMI_Cysteine-rich_venom_protein_pseudechetoxin-like_OS_Oxyuranus_microlepidotus_OX_111177_PE_2_SV_1
-----------------------MIAFIVLLSLAAVLQQSSG--------------------TVDFAS--ESSNKKDYRKEIVDKHNDLRRSVKPTARNMLQMKWNSRAAQNAKRWANRCTFAHSPPYTR-TVGKLRCGENIFMSSQPFAWSGVVQAWYDEVKKFVYGIGAKPPSSVIGHYTQVVWYKSHLLGCASAKCSST-------KYLYVCQYCPAGNIIG-SIATPYKSGPPCG-DCPSACDNGLCTN-PCK--HN---DDLSNCKPLAKKSKCQTEWIKSKCPATCFCRTEII------------------------------------------------------------------------------------------------
>C.hong_Gene.21111_c_hong_10759_g.21111_m.21111
-----------------------------------------------------------------------------------------RGAVNPAATNMAKLYWDDEIAQVALQFAKQCIFGHDHHYHRYIPGQFFLGQNAGVG--GSSFAQIMQIWYDEVNQFTYGS-SSMSSSNIGHYTQMVWATTTRIGCAFASCSIRG-------NLHICNYGPAGNDAG-GLGTPYESGTRCS-KCSSTCSSGVCDCGADKLCYNDGTLDPNTCSCSCKRPGTSVYLQPS-CKIDCAVVPTLPDATSTTCGQFWNKNANPSECIYYTNAPGDCPGWCNWCPCSGWTGASGCRDDTSGGGGAGNSVTTANTTPTTQPSSGCRLSSSVSQLFIRMSVPSFI
>N.geniculatus_Gene.106517_N_geniculatus_27136_g.106517_m.106517
MRIPLFISFDSFTYFQSRSVSNMAKLFAVMLLVIATSQITSVVEAACDPKYTVYGSDHTACSTVDLSVNGEKGINEATKQFILKSHNDYR--AKQDATDMVKMIWNEELAMIAQKHAQKCTFKHDKNYQRGIVGKMNVGQNIAYG--YSTWKRAMEVWYNEINDFTYGKGAKTNGAVIGHYTQLVWAQTNELGCGWAKCRYTRRPPISVIPYYVCNYGPAGNIDLKKPFDKTKSGEWKGKKCKKRTKDGLCDC-GDKECHNTAKLDVSTCE--CKCPPGQFFLKNGKCDYDCSKINDIPG----VCGGFMTY----EDCKAGGNAATMCPVMCKVCAAAGR------------------------------------------------------
