# Supplementary material for: Investigation of Peptide Toxin Diversity in Ribbon Worms (Nemertea) Using a Transcriptomic Approach
Source: Toxins (Basel). 2022 Aug 8;14(8):542. doi: 10.3390/toxins14080542 (PMC9415933; doi:10.3390/toxins14080542)
Supplement: Supplementary file 1 [file toxins-14-00542-s001.zip › Supplementary File S3. Alignments of putative toxins protein sequences/Ion channel inhibitor activity_CRVP_PHIOL.fas]

;Cysteine-rich venom protein · Philodryas olfersii (Green snake) · 239 amino acids · Evidence at transcript level · Annotation score:3/5
;Blocks contraction of smooth muscle elicited by high potassium-induced depolarization, but does not block caffeine-stimulated contraction. May target voltage-gated calcium channels on smooth muscle (By similarity).
>sp|Q09GJ9|CRVP_PHIOL_Cysteine-rich_venom_protein_OS_Philodryas_olfersii_OX_120305_PE_2_SV_1
-------------------------------MIVFILLSL-AAVLQQSFGLVD---------------------------FNSESPRR-----------------PEIQRVIVDTHNSYRRTVSPTASNMLRMEWYAEAAANAERWASLCAYDHSQNSDRVLDG-IQCGENIYMS-SNPRSWTEIMQSWYDEYKNFDFGYGANPPGSVIGHYTQIVWYKSYRIGCAAYYCPS----SLYNYFYVCQYCPAGNFAGRTATPYNSGPTCGDCP-----SACDNG--LCTNP--------------------------CSEKNEFTNCNELVQQSSCQDDWIKSNCAATCFCKNKII-
>L.sanguineus_Gene.19374_L_sanguineus_4750_g.19374_m.19374
CRTDYSAEYKIVAPSRHDHPTG-RN-FLDTTMARTWFIVLTAAVLIQITKGYDNAGPVQ-RSALVGTQEIDKRAVPCAAKFYQFNPRHTACLRS-GRNGPQDGVPPSDRRLIEETHNAYR--SKQYATNMEKMYWDNELAMIAQKWAGNCDYKHDSSDQRNIPKRMTVGQNIAMDTYAKKDWKQPMASWYDEIK--DFTYGGSNVFHKIGHYTQIVWAETSLIGCGYARCPANSRFSGPWNFYVCNYGPAGNVFDRLSKPYKAGPRGSDCMESENG-LCDCKGKLCMNGGTLDVSTCKCKCLNVPWVMQPDCTVECSKAEDTDFCNGAFGPNPCQY----SNVPLEYCPKLCNLC
>N.geniculatus_Gene.79877_N_geniculatus_16779_g.79877_m.79877
-------------------------KLSWTAMMWTWLIIL-ASAAIQLGKGEEVDSSKQDGYAAVGVKEIDKR-MPCSAKFFQFNPRHTACLSSRTQHGPEDGVGARDQAAIVDTHNDYR--SKQYATNMQKMYWDDELAMIAQKWADNCEYKHDENNQRTIPRRMQVGQNIAMDTYKAKKWEKVMGMWYDEIK--DFSYGGSNVFHKVGHYTQMVWAETSLIGCGYKKCPANSRIHRPWNFYVCNYGPAGNSFDKVSTPYKSGSKGADCANNFRGGLCDCGGRTCMNQGTLDVKTCSCKCMDVPWVMMPDCRVECSKAKDTEFCNGAFGPNPCQY----SNVPLEYCPKLCNLC
>L.ruber_Gene.47888_L_ruber_12310_g.47888_m.47888
-------------------PVGGRNSFLDNTMEWTWLLIL-AAALVQITKGDDEGGPAL-GFISVGTKEIDKR-VPCAAKFYQFNPLHTACLRP-GRDGPQDGVPPSDRQLIVNTHNDYR--SKQYATNMEKMYWDNELAMIAQKWADNCDYKHDSSGQRIIPKRMAVGQNIAMDTYAKKDWKQPMALWYDEIK--DFTYGGNNVFHKVGHFTQIVWAETPLIGCGYTRCPANTQFSRPWNFYVCNYGPAGNLYDRISKPYKQGPRGSDCMESKNG-LCDCKGKLCMNGGTLDVRTCKCKCLNVPWVMQPHCEVNCAKAKDTDFCNGAFGPNPCQY----SNVPLEYCPKLCNLC
