# Supplementary material for: Investigation of Peptide Toxin Diversity in Ribbon Worms (Nemertea) Using a Transcriptomic Approach
Source: Toxins (Basel). 2022 Aug 8;14(8):542. doi: 10.3390/toxins14080542 (PMC9415933; doi:10.3390/toxins14080542)
Supplement: Supplementary file 1 [file toxins-14-00542-s001.zip › Supplementary File S3. Alignments of putative toxins protein sequences/Ion channel inhibitor activity_CRVP_PSEAU.fas]

;Cysteine-rich venom protein pseudechetoxin · Pseudechis australis (Mulga snake) (King brown snake) · 238 amino acids · Evidence at protein level · Annotation score:4/5
;Blocks olfactory (CNGA2) and retinal (CNGA1) cyclic nucleotide-gated (CNG) ion channel currents. Does not inhibit retinal (CNGA3) currents. It forms high-affinity contacts with the pore turret region and most likely inhibits CNG channel current by blocking the external entrance to the transmembrane pore. Is really more potent that Pseudecin. Does not affect neither depolarization- nor caffeine-induced contraction arterial smooth muscle.
>sp|Q8AVA4|CRVP_PSEAU_Cysteine-rich_venom_protein_pseudechetoxin_OS_Pseudechis_australis_OX_8670_PE_1_SV_1
--------------------------MIAFIVLLSLAAVLQQSSGTADFASE---------SSNKKN-------------YQKEIVDKHNALRRSVKPTARNMLQMKWNSRAAQNAKRWANRCT-FAHSPPNKR-TVGKLRCGENIFMSSQPFPWSGVVQAWYDEIKNFVYGIGAKPPG--SVIGHYTQVVWYKSYLIGCASAKCSSSKYLYVCQYCPAGNIRGSIATPYKSGPPCADCPSACVNKLCTNPCKR---------------------------------------NNDFSN---CKSLAKKSKCQTEWIK------KKCPASCFCHNKII-------------------------------------
>L.long_Gene.90326_l_long14917_g.90326_m.90326
-----------------------MEGGWTQICLLLVTSLL-VMEAGAQACSKRFNLWDPNHSMCQKVSPDLEKSVIPSGAERTSIVDEHNKFRAGVTPTATNMEKMYWDGELAEMVNGWLSTCVGMVHDKGSQRFSPGKYSVGQNLAMGSFSNGWPSVVAAWHSEVKDFKYGNQAQMSADFKKIGHYTQVVWAQTARVGCAWVQCKGKSKVYGCNYAPGGNLGSSLGTPYKSGTSCADCVGKCSSKLCDCGGKVCYNYGTLDLKTCACKCSSQSGLFLADKNCALSCDKAADNNKVTSSSTTCAALAKKSTRQQDCRSNYRYKALACPWTCDVCPYADQGSLNSSAARSSQSIIGFTITFAVALLPCLLLRML--
>L.ruber_Gene.57217_L_ruber_17556_g.57217_m.57217
-----------------------MEGGMTRNYLFMVTALLVVMEAGAQTCSKRFSLWEPNHSMCLKVSPDLEQSGIPSGTERVTIVDEHNKFRAGVTPTATNMGKMYWDDELAKMAKGWLSTCVGMVHDKGPQRFSPGKYGAGQNLAMGSFSKGWPSVVGGWHSEVKDFKYGNQALMSANFKKIGHYTQVVWAKTTRVGCAWVKCKGKSKVYGCNYAPGGNLGSSLATPYKSGASCADCTGKCSNKLCDCGVKVCYNYGTLDLKTCACTCSSKSGLFLANKDCALSCDKAADNAKDTSKSTKCAALSKKSTRQQDCRSNYRYTALACPWTCDICPYADHASLDSSAVRSSQSIVGFTVTFALALLPCFLLRMLGL
>R.occultus_Gene.49813_R_occultus_13368_g.49813_m.49813
MTPWIARLRRSPGSLRLIVPRIRMEGDKNRGYLLLATALLVVMEVGAQTCSKRFSLWEPNHSMCQKVSPDLEKSVIPSGTERASIVDEHNKYREGVNPTATNMEKMNWDDELADMVNGWLSTCVGMEHDKSPQRFSPGKYGVGQNLAMGSFSNGWPSVVGAWHSEVKDFKYGDQALMSANFMKIAHYTQVVWATTSRVGCAWVKCNGKAKVYGCNYAPAGNLGSSLGTPYKSGTSCVDCTGKCSHKLCDCGGKVCYNDGTLDLKTCACTCTSQSGLYLADKDCALSCEKAVDNNKDTSKATKCATLSQKSTRQQDCRSNYRYTALACPWTCDICPYADHGSLDSSAARSSETIIGLTVTFTAALVPCLFLRILGI
>C.sim_Gene.527762_csim_minion_440812_g.527762_m.527762
-------------------------------------------------------------------------------------------------------QKMYWDDYAAYVAQQWVNNCK-FAHDTNQDRNIPGLMSLGQNIAMG--QKDWTAAVMAWFNEQKSFKYGQGSTG----GVTGHYTQLVWASSIRLGCGFAQCNG-SPYYFCNYGPAGN----------------------------------------------------------------------------------------------------------------------------------------------------------
