# Supplementary material for: Investigation of Peptide Toxin Diversity in Ribbon Worms (Nemertea) Using a Transcriptomic Approach
Source: Toxins (Basel). 2022 Aug 8;14(8):542. doi: 10.3390/toxins14080542 (PMC9415933; doi:10.3390/toxins14080542)
Supplement: Supplementary file 1 [file toxins-14-00542-s001.zip › Supplementary File S3. Alignments of putative toxins protein sequences/Ion channel inhibitor activity_CRVP_PSEPO.fas]

;Cysteine-rich venom protein pseudecin · Pseudechis porphyriacus (Red-bellied black snake) · 238 amino acids · Evidence at protein level · Annotation score:4/5
;Blocks olfactory (CNGA2) and retinal (CNGA1) CNG channel currents. Is really less potent that Pseudechetoxin. Does not affect neither depolarization- nor caffeine-induced contraction of smooth muscle.
>sp|Q8AVA3|CRVP_PSEPO_Cysteine-rich_venom_protein_pseudecin_OS_Pseudechis_porphyriacus_OX_8671_PE_1_SV_1
-------MIAFIVLLSLA----------------------------------------------------------------------------------------AVLQQSSGTVDFASESS--------NKKNYQKE-----------------------------IVDKHNALRRSVKPTARNMLQMKWNSHAAQNAKRWADRCTFAHSPPNTRTVGKLRCGENIFMSSQPFPWSGVVQAWYDEIKNFVYGIGAKPPGSVIGHYTQVVWYKSHLIGCASAKCSSSKYLYVCQYCPAGNIRGSIATPYKSGPPCADCPSACVNRLCTNPCNYNNDFSNCKSLAKKSKCQTEWIKKKCPASCFCHNKII
>L.long_Gene.122600_l_long26276_g.122600_m.122600
MWGWRSIGVCIIFCLSLADADGRVTVKTEKAKPCSFPFIYNGVLNYDCLYYGNPEKAWCSLTPNYEKDKEWGWCDATASPKMETYGGNANGNVCRFPFTYEGKEYKYCLLYSS-VPWCATTSSYDRDKIWGNCAVYTAENQFRPFSSDHVGVLSFGDTEAVDSSTRSTIVQIHNKLRNDVSPTATNMLKMSYDLELENLARKWVNQCKREHPSVNT-VPGKAALGQNLFFSEVHETWNTAINAWHNEIKHFTYGTYTTSG--VTGHYTQVVWADTSLVGCAMKKCGERNYIYACNYGPGGNYN-PAYKPYTKG----DAGSSCMNRDST---YKNLCGRWCYISANK-------------ASV-------
