# Supplementary material for: Investigation of Peptide Toxin Diversity in Ribbon Worms (Nemertea) Using a Transcriptomic Approach
Source: Toxins (Basel). 2022 Aug 8;14(8):542. doi: 10.3390/toxins14080542 (PMC9415933; doi:10.3390/toxins14080542)
Supplement: Supplementary file 1 [file toxins-14-00542-s001.zip › Supplementary File S3. Alignments of putative toxins protein sequences/Ion channel inhibitor activity_CRVP_PSETE.fas]

;Cysteine-rich venom protein pseudechetoxin-like · Pseudonaja textilis (Eastern brown snake) · 238 amino acids · Evidence at protein level · Annotation score:2/5
;Blocks olfactory (CNGA2) and retinal (CNGA1) CNG channel currents. Does not affect neither depolarization- nor caffeine-induced contraction of smooth muscle (By similarity)
>sp|Q3SB05|CRVP_PSETE_Cysteine-rich_venom_protein_pseudechetoxin-like_OS_Pseudonaja_textilis_OX_8673_PE_1_SV_1
---------------------------MIAFLVLLSLAAVLQQSSGTVDFASESSNK---NDYQKEIVDKHNDLRRSVKPTARNMLQMKWNSRAAQNAKRWANRCTFAHSPPYTR-TVGKLRCGENIFMSSQPFAWSGVVQAWYDEVKKFVYGIGAKPPSSVTGHYTQVVWYKSHLLGCASAKCSS----TKYLYVCQYCPAGNIVG-----SIATPYKSGPPCG---DCPSACDNGLCTNP----------------------------------CKHNDDLS--------------NCKTLVKKHKCQTEWIKS-----------KCPATC-----------FCRTEII-------------------------------------------------------------------------------------------------------------------------------------------------
>C.sim_Gene.260819_csim_minion_127234_g.260819_m.260819
---------------------------------------------------------------------------------------------------------------------------------------------------------MGG-PMRGTTGHFTQLMWADSALIGCGVKKCSN-----GNIYVCNYGPAGNVNAPQLGKSQKNPYKTG---DQASDCPDYADQGLCDCGDLACLSMGEFDVKTCSCD----------------CKFNRDNAKQP-----------NCAVDCSKAADNQMFGCSKQ--------EMTPTSKDCSPNSNVRYQFVLWLVEC------------------------------------------------------------------------------------------------------------------------------------------------
>N.geniculatus_Gene.71903_N_geniculatus_14199_g.71903_m.71903
MNSSRIYCEMKMIAVVIVVAIIRVSMVQAACDPLYSLFHKNHTACSTIDR-SVNGQKGISTATQDEILKFHNELR-AKQEGARDMMEMSWDTELAMIAQKHAERCVRAHDRGFQRVIPGKMNVGQN--MARGWSTWKLAINDWYKENEDFIYGIGSKQKNIPVGHFTQVVWAQTHRLGCGFAKCNFNGGATSDFYVCNYGPAGNVGG-----QMHIPYKKGKNNEQGKDCKEKTRNGLCVCPNTVCYNTGTLDVSTCTCKCPDFPWFKDSPRCEINCAKIDSESSETCVSADLCIEYANYPSLCPKLCNQCPFGKNPPQPSRINPLIKNPTTCRLTEKGSEYKGFKRTTVGKYICQSWNTKTPHNHNVRASELPDKTLDDAENFCRNPTGSTSEKRPWCYTTDKKKRWDFCDIPMCKAKCHAKGTRGIDYAGTLSKTKNGHTCVDWTKQSRQTAKYMPEETLADAKNYCRNPNLDKTLWCYIDDGMNWEVCDVPEC
