# Supplementary material for: Investigation of Peptide Toxin Diversity in Ribbon Worms (Nemertea) Using a Transcriptomic Approach
Source: Toxins (Basel). 2022 Aug 8;14(8):542. doi: 10.3390/toxins14080542 (PMC9415933; doi:10.3390/toxins14080542)
Supplement: Supplementary file 1 [file toxins-14-00542-s001.zip › Supplementary File S3. Alignments of putative toxins protein sequences/Ion channel inhibitor activity_CRVP_TELDH.fas]

;Cysteine-rich venom protein TEL1 · Telescopus dhara (Egyptian catsnake) · 210 amino acids · Evidence at transcript level · Annotation score:2/5
;Blocks contraction of smooth muscle elicited by high potassium-induced depolarization, but does not block caffeine-stimulated contraction. May target voltage-gated calcium channels on smooth muscle (By similarity).
>sp|Q2XXP5|CRVP_TELDH_Cysteine-rich_venom_protein_TEL1_(Fragment)_OS_Telescopus_dhara_OX_338837_PE_2_SV_1
MIVFILLSLAAVLQQSFGNVDFNSESPRRKNKQKEIVDMHNSLRRSVKPTASNMLRMEWYSEAASNAERWAYRCILNHSPESSR-ILGGIKCGENIYMSSNPRKWTEVIQLWYDEYKNFVYGIG-ANPRGSVIGHYTQIVWYKSYRIGCAAYYCPSSSYNYFYVCQYCPTGNWNGLTATPYKSGPTCGDCPSACDN---GLCTN-----------------------PCLHENKFTNC-------------------------------------------------
>C.hamanako_Gene.26019_r_13221_g.26019_m.26019
---------------------------------------------------------------------------MKHDTAKDRVIPRKFSCGQNIAMGQ--RSWEKAIQAWFDEQVDFTYGVGSKN--GGVVGHYTQVVWATSYKIGCAYADCPNARYTKFYVCNYGPPGNFNDLKPTPYKSGSAG----SACKNNVGGLCDCGPEPVLTVGKLDTSTCKATCPSKPWFTENCGIDCSKVQDPFYCSGKYFYRCNTYNDKYEYCPVMCGLCANKDLEQWLVLPYL*
