# Supplementary material for: Investigation of Peptide Toxin Diversity in Ribbon Worms (Nemertea) Using a Transcriptomic Approach
Source: Toxins (Basel). 2022 Aug 8;14(8):542. doi: 10.3390/toxins14080542 (PMC9415933; doi:10.3390/toxins14080542)
Supplement: Supplementary file 1 [file toxins-14-00542-s001.zip › Supplementary File S3. Alignments of putative toxins protein sequences/Ion channel inhibitor activity_CRVP_TRILK.fas]

;CRISP/Allergen/PR-1 · Trittame loki (Brush-footed trapdoor spider) · 406 amino acids · Evidence at protein level · Annotation score:2/5
>sp|W4VS53|CRVP_TRILK_CRISP/Allergen/PR-1_OS_Trittame_loki_OX_1295018_PE_1_SV_1
--------------------MHFQVILMMMWLWLEAEGGTCPTLYKRYS-----------------------------KHHTYCLHPNSTCKILTRGVSSGDKEIILREHNKLRSRVATGKETKYSLPKASDMMQLVWDDELASVAQKHADQCVFEHDCNDCRNVQ-NFGVGQNLHLRTSSAKFSDITWAGAVNGWYDEVKDFNKRQISGFIDGKGPPQTGHFTQAVWATSWRVGCGRSMFKDGNTFKDLYTCNYGPGGNMKNAII--YTKGKP-CSGCPLN-SCCGKACGGISYDGLCKMSGNTAPQYSPPKGFAFRCTFNGESDCATTTSGAKKWKTIKTLSGSFIGIVLNPGESSTLSFTVPFGVSDGSMCVESYYRKGPQVAGQVAAGNAVEKFGDPADPSFDYSTPLKESTD--------------------------FMQFGVTLGWNTKTTLSVVFSVP---PGTAPQYLEMKDISVRKGEC
>C.hamanako_Gene.21131_r_9101_g.21131_m.21131
----------------MKRTALVLFVVFMAGAVKKITSDDCNDIYKKIS-----------------------------PTHTGCLPDGKM---ETRGVSLEDRKLIVDLHNELRAGLGKG----NGQQNATDMLKMSWDDEIAMLAQKWTDTCTKGHDHNSQRRVP-RMKVGQNYAAGQSN-------WRAAIMAWYNEEKNFVYG-------SETKGVTGHFTQIVWANTMKIGCG---FTLCPPNRRTYVCNYGPAGNMKGKLLTPYTAGES-GSGCLKN-DNGLCDCGKTACINV-RMNPRTCQCDCPVKDFLIK-PYCG-FDCTKIPEA-----MFFCGKGNFIKEN-CKKFSNLPYL-CPGLC--CPEVDTIRYNKEETVS-----------------------------------------------------------EYGSDYVKSVATAGNTDVTTPTSEPVATAGNTDVTTPTS-----
>C.sim_Gene.435671_csim_minion_279641_g.435671_m.435671
CAVANAVPVTRDEIQVRELPEPIEDADFPAKRSDEIQVREVPEPIEDSDFPPKRSARSIEKRSVTITKCFGSDICASKPGHSVCSKSGNP---SKTGISKGQKEQILRQHNDLRAHLTK-----VGQPAASDMQAMVWDDCIALIAQTYADHCVYAHDENENRGIPGVMSAGQNLARGYGS-------WQADMT-----------------------PGIPQFSFSV*---------------------------------------------------------------------------------------------------------------------------------------------------------------------------------------------------------------------------------------------------------------------
>T.poly_Gene.25045_r_10009_g.25045_m.25045
-----------------------------QGFGARIRRSTCPQKFTDAT-----------------------------SSHTACKAYNTA--LSSRGISSGNQDLIVNLHNELRGDLVK-----YGQPAAADMLKMSWDDEIAMIAQKHTDACSWGHDANEERQIPGRFRVGQNLALGQGD-------WKAAIMAWFNEYADYKFG-----VGSINGKAVGHYTQVVWSKSLKIGCG---FSDCPTIGKFYACNYGPAGNLGQN--NPYKKSDSQGSDCPNTLSAGLCDCGTKLCLNGGTLNPNTCSCSCPSNRVWFRNSDCG-IECSKASDT-----SICASQGGYWGDNECKQISNVGYEYCPVGCKVCPGGDISKQKEGGTSVSNEGGGDGSGTSGSGTSTGTDTSGTASACTDNEGKSRNVGDIWYYSIYKATCTSSGITKEKGCNFQNTFILPGESGFVDPYTCTCTVKDNLYSTSCSYSSG*-
