# Supplementary material for: Investigation of Peptide Toxin Diversity in Ribbon Worms (Nemertea) Using a Transcriptomic Approach
Source: Toxins (Basel). 2022 Aug 8;14(8):542. doi: 10.3390/toxins14080542 (PMC9415933; doi:10.3390/toxins14080542)
Supplement: Supplementary file 1 [file toxins-14-00542-s001.zip › Supplementary File S3. Alignments of putative toxins protein sequences/Ion channel inhibitor activity_CRVP_VIPBN.fas]

;Cysteine-rich venom protein · Vipera berus nikolskii (Nikolsky's adder) (Vipera nikolskii) · 221 amino acids · Evidence at transcript level · Annotation score:2/5
;Blocks contraction of smooth muscle elicited by high potassium-induced depolarization, but does not block caffeine-stimulated contraction. May target voltage-gated calcium channels in smooth muscle (By similarity).
>sp|B7FDI0|CRVP_VIPBN_Cysteine-rich_venom_protein_(Fragment)_OS_Vipera_berus_nikolskii_OX_1808362_PE_2_SV_1
GNVDFDSESPRKPEIQNEIIDLHNSLRRSVNPTASNMLKMEWYPEAAANAERWAFRCILSHSPRDSRVIGGIKCGENIYMSTSPMKWTAIIHKWHGEEKDFVYGQGASPANAVVGHYTQIVWYKSYRSGCAAAYCPSSEYKYFYVCQYCPAGNMQGKTATPYTSGPPCGDCPSACDNGLCTNPCTHEDKFTNCKDLVKQGCNNNYLKTNCPASCSCHNEII
>L.long_Gene.157145_l_long67833_g.157145_m.157145
-----------------------------------------------ANGS-------LSVS------------------------WKAVIAAWQNEVNGFVFGD-ASLKLVKHAHYTQMIWHDSSRIGCAAAMCDGVNQFRIFVCNYAPAGNIYPGWTSPYTK---------------------------------------------------------
