# Supplementary material for: Investigation of Peptide Toxin Diversity in Ribbon Worms (Nemertea) Using a Transcriptomic Approach
Source: Toxins (Basel). 2022 Aug 8;14(8):542. doi: 10.3390/toxins14080542 (PMC9415933; doi:10.3390/toxins14080542)
Supplement: Supplementary file 1 [file toxins-14-00542-s001.zip › Supplementary File S3. Alignments of putative toxins protein sequences/Ion channel inhibitor activity_CRVP1_PSEPL.fas]

;Cysteine-rich venom protein ENH1 · Pseudoferania polylepis (Macleay's water snake) (Enhydris polylepis) · 239 amino acids · Evidence at transcript level · Annotation score:2/5
;Blocks contraction of smooth muscle elicited by high potassium-induced depolarization, but does not block caffeine-stimulated contraction. May target voltage-gated calcium channels on smooth muscle (By similarity).
>sp|Q2XXQ3|CRVP1_PSEPL_Cysteine-rich_venom_protein_ENH1_OS_Pseudoferania_polylepis_OX_338839_PE_2_SV_1
MIVFILLSLAAVLQQFV---------ADVNFESESPRRTEKQTEIVDMHNSFRRSVNPTARNMLKMEWYPEAADNAERWAYQCIYDHSANSERVIGG-IQCGENIYKSSNPRAWTEIIQSWYDEIQNFEYGVGANPPGSVIGHYTQIVWYKSYRIGCAAAYCPSYPYNYFYVCQYCPTGNMEGLTATPYTSGPTCADCPSHCDD-GLC------------TNP------CPITNTFTN--CDSLLQQNSCEDSYIKT---NCGAS----------CFCQDKII---------------------------------------
>H.ijimai_Gene.49571_h_ijimai_19458_g.49571_m.49571
---------ARCDVKFYGWDKSHTMCLDVTTNSNSGLSSKQKRQILNRHNALR--AKQPATNMLKMSWDDEVAKIAQKWADNCVYKHDENKQRNIPGRFTLGQNIARGYG--SFDAAIQGWYDEINIFTYGSESANNGKEIGHYTQIVWATSYKLGCGFANCPS-PVGRFYVCNYGPGGNLQGQKSKPYKKGTKGADCGRKKDSKGLCNCGRRECRNGGTLNPSSCRCECPKRAWIKGSTCALDCTASSQEYSTCPTKPGNCEYSNWPYEYCPQTCGLCPKDGKYPNGVKSDGSDVPGATGGNGGSTGGNGDGDEDDDDDGG
