# Supplementary material for: Investigation of Peptide Toxin Diversity in Ribbon Worms (Nemertea) Using a Transcriptomic Approach
Source: Toxins (Basel). 2022 Aug 8;14(8):542. doi: 10.3390/toxins14080542 (PMC9415933; doi:10.3390/toxins14080542)
Supplement: Supplementary file 1 [file toxins-14-00542-s001.zip › Supplementary File S3. Alignments of putative toxins protein sequences/Ion channel inhibitor activity_CRVP2_DISTY.fas]

;Cysteine-rich venom protein DIS2 · Dispholidus typus (Boomslang) (Bucephalus typus) · 237 amino acids · Evidence at transcript level · Annotation score:2/5
;Weakly blocks contraction of smooth muscle elicited by high potassium-induced depolarization, but does not block caffeine-stimulated contraction. May target voltage-gated calcium channels on smooth muscle (By similarity).
>sp|Q2XXQ5|CRVP2_DISTY_Cysteine-rich_venom_protein_DIS2_OS_Dispholidus_typus_OX_46295_PE_2_SV_1
MFVFILLSLAAVLQQSFGNVDFNSESPRIKAK-------QR-EIVDKHNAFRRSVRPTASNMLRMEWYSEAASNAERWAYRCILDHSPKTSRILNGIKCGENIYMSSIPMTWIDIIKLWHDEYKNFIYGVGANPPGSVIGHYTQIVWYKSYRVGCAASYCPS-----------SSYNYFYVCQYCPAGNFAGLTATPYKSGPTCGDCPS----ACDNGLCTNPCSREDVFMNCKSLVAQSNCQDDYIRKNCPATC-------------------FC---------------PNK-------------------------------------------------------------------------------------------------------------------------------------------------------------------------------------------------------------------------------------------------------------------------------------------------------------------------------------------------------------------------------------------------------------------------------------------------------
>N.geniculatus_Gene.43244_N_geniculatus_6474_g.43244_m.43244
-MVPIYRLISAGICG----VLLCFPHLRAGAKVFGLDETQRTKLVDSHNVLR-SALP-AANMRRMSWWSDGAKEAGKLVETCAENVNTKY-----GKVVFFSVATDFKPENLVEEIKKQEKAYT-DITNRCIHKAGKCEDYRQMIVAANS-LVGCAVKSCAEGTFTKADGKKEAKMTKFIVCLY-PHQADTGLQKHQYIKGKHCSKCTSTPGQWCRSKLCTQKELCTDDKTICPSVDEATCKSDAKAKKNCPVKCKVCTCALECENCGKTKKSGFCGCECIPGYHGYLCAEPCKDLSPEKCKPGSGYTCQMFAKKRSTCPRLCGECKYARNPVCIKPAPPISLDLTSNAIIDFERRIDCRSEITCGMGTPYLLGSTCKCRCKSGWQGSRCKKNTIEAKNGVILTIQGDVQKYTDIYEKLMELIAKEVNAFCIKNINICCPYRGNKEGLPDKPIYIAVNRIHVGVGYPDYDKKNGIITVLIFAMYDPDNNVCARPKETKKVSRKKRSTTGCPVGFRRQNGKCIYDVKIPREILYNAMVDSLRDMNNAMCCGAVIRGVSYAAAHVNPYNNKRAGIKTKFTDWQNLLICLGTILASIMILILMGIFFTNLKTKRRWLLDKERELKREDNFLMRIDQVKKAQLEEEKNAAIAKERERRRNANSVAQVDSDPNQPQPSGSAVNQAFEHEHDCPQHQCDVPCKEYKAPQDGGVRPQEPAVIVRPSAGGESYKPTTHAQI
