# Supplementary material for: Investigation of Peptide Toxin Diversity in Ribbon Worms (Nemertea) Using a Transcriptomic Approach
Source: Toxins (Basel). 2022 Aug 8;14(8):542. doi: 10.3390/toxins14080542 (PMC9415933; doi:10.3390/toxins14080542)
Supplement: Supplementary file 1 [file toxins-14-00542-s001.zip › Supplementary File S3. Alignments of putative toxins protein sequences/Ion channel inhibitor activity_CRVP2_HYDHA.fas]

;Cysteine-rich venom protein 2 · Hydrophis hardwickii (Hardwick's spine-bellied seasnake) (Lapemis hardwickii) · 238 amino acids · Evidence at transcript level · Annotation score:2/5
;Blocks contraction of smooth muscle elicited by high potassium-induced depolarization, but does not block caffeine-stimulated contraction. May target voltage-gated calcium channels (Cav) on smooth muscle (By similarity).
>sp|Q8UW11|CRVP2_HYDHA_Cysteine-rich_venom_protein_2_OS_Hydrophis_hardwickii_OX_8781_PE_2_SV_2
MIAFIVLLSLAAVLQQSSGTVDFASESSNKKDYQREIVDKHNALRRSVKPTARNMLQMKWNSHAAQNAKRSADRCTFAHSPEHTRTVGKFRCGENIFMSSQPFAWSGVVQAWYDEIKNFVYGIG--AKPPGSVIGHYTQIVWYKSHLLGCASAKCSSTKYLYVCQYCPAGNIRS-----SIATPYKSGPS---CGDCPS---------ACVNG--------LCTNPCEYEDAYTNCNDLVKERKCQTEWIKSQCPATCFCHNKII------------
>H.ijimai_Gene.54175_h_ijimai_23430_g.54175_m.54175
-------------------------------------------------------------------------------------IPGRFNVGQNIAMNTGAKDWNIPMNGWYGEVKDFTFGQGGNGKPVG----HYTQIVWAKSVKLGCGYAKCN-FGHFYVCNFGPGGNMQSPNDPMSVYKPYEKGTTGSKCGKKTSSGLCDCGGKACYNGGTLDLKSCSCTCLQKPWISGGSC-DLNCGKAKDMFPCGSQFPASSCKMMANIPYEYCPKMCKLC
