# Supplementary material for: Investigation of Peptide Toxin Diversity in Ribbon Worms (Nemertea) Using a Transcriptomic Approach
Source: Toxins (Basel). 2022 Aug 8;14(8):542. doi: 10.3390/toxins14080542 (PMC9415933; doi:10.3390/toxins14080542)
Supplement: Supplementary file 1 [file toxins-14-00542-s001.zip › Supplementary File S3. Alignments of putative toxins protein sequences/Ion channel inhibitor activity_CRVP2_NAJKA.fas]

;Cysteine-rich venom protein kaouthin-2 · Naja kaouthia (Monocled cobra) (Naja siamensis) · 238 amino acids · Evidence at protein level · Annotation score:3/5
>sp|P84808|CRVP2_NAJKA_Cysteine-rich_venom_protein_kaouthin-2_OS_Naja_kaouthia_OX_8649_PE_1_SV_2
MIAFIVLLSLAAVLQQ-SSGTVDFASESSNKRENQKQIVDKHNALRRSVR----PTARNMLQMEWNSNAAQNAKRWADRCSFAHSPPHLRTVG-KIGCGENLFMSSQPY------AWSRVIQSWYDENKKFVYGVGANPPGSVIGHYTQIVWYNSHLLGCGAAKCSSSKY--LYVCQYCPAGNIIG-----SIATPYKSGPPCGDCPSACVNGLCTN---PCKHHNVFSNCQSLAKQNACQTEWMKSKCAASCFCRTEII--------------------------------
>C.hamanako_Gene.22696_r_10292_g.22696_m.22696
-MMLTVLL--YAVLLYGISG--QSVSEDDKKR-----IVDYHNMLRSSLTKYGQPAAANMLQLSWDENIAVIAKRWADTCSMKHDTSKDRDIPRRFGCGQNIGMGED--------SWESVIQDWFDEQANFTYGVGSKDGG-VVGHYTQVVWATSYKIGCGYANCTHSKFPTFFVCNYGPPGNYKD-----MATKPYIKSNTAGSGCLKNVSGLCDCGPEPCLTIGKLDTKTCNCKCPLAAWFTKKCGIDCSKVKDYGIYCGPGKFYPPDDCNKYSNVKYEYCPVMCGLCS*
>C.simula_Gene.164601_csim_minion_67500_g.164601_m.164601
MKQECEKKPDMTACLGDVSTPGSLPDED------EKTIVDFHNKLRGNPSAFGLPSAKNMRKVKYSHKAAWFAQKHADECIYEHDTTKQRTLPDGFGYGQNMAKSWGYPNPNPPIDWVKIIMSWFNEYKNFTMGG---PMRGTTGHFTQLMWADSALIGCGVKKCS---IGTIYVCNYGPAGNVNAPQLGKSQKNPYKTGEQASDCPDYADQGLCDCGDLACLSMGEL*---------------------------------------------------------------
