# Supplementary material for: Investigation of Peptide Toxin Diversity in Ribbon Worms (Nemertea) Using a Transcriptomic Approach
Source: Toxins (Basel). 2022 Aug 8;14(8):542. doi: 10.3390/toxins14080542 (PMC9415933; doi:10.3390/toxins14080542)
Supplement: Supplementary file 1 [file toxins-14-00542-s001.zip › Supplementary File S3. Alignments of putative toxins protein sequences/Ion channel inhibitor activity_GPRL1_BOVIN.fas]

;GLIPR1-like protein 1 · Bos taurus (Bovine) · Gene: GLIPR1L1 · 241 amino acids · Evidence at protein level · Annotation score:4/5
;Plays a role in the binding between sperm and oocytes (PubMed:22552861).
;Component of epididymosomes, one type of membranous microvesicules which mediate the transfer of lipids and proteins to spermatozoa plasma membrane during epididymal maturation (PubMed:23785420).
;Also component of the CD9-positive microvesicules found in the cauda region (PubMed:23785420).
>sp|Q32LB5|GPRL1_BOVIN_GLIPR1-like_protein_1_OS_Bos_taurus_OX_9913_GN_GLIPR1L1_PE_1_SV_1
---------------------MILRKKLS---YLWTLGLCLVAS---KSPPKAPSITNDRFIEECLRLHNEARTNVSPPAADMKYMSWDEALAKTAEAWAKKCKFIHNSCSSKSFKCHPTFQYAGENLWLGPLT--ISAAKFAINMWYDERKFYDFNTRSCS--QVCGHYTQVVWAYSYKVGCAVAVCPN----LG-----SPDS-----ALLVCNYAPAGNYPNMSPYTNGTPCSMCQGDTCENNLCRNKERDKSQRYPNWNPSGTRQLIACNPLYLISVLLTIF
>L.ruber_Gene.70348_L_ruber_28288_g.70348_m.70348
QIIPFLLLHRGGPSSRISSTNRNLRKMKIHVLLLVVVTVCLAKANVEKSTPAFNARKFKRDIITAHRNYRDG-----EPATDMKAMKYDNTMASFAQQWVDRCEWEHGHVDGEKDAMG---TYVGQNLWMSSGTNPTDVGKKVSSSWFNEKKNYDIKNHKCAPGTMCGHYTQIVWASTTKVGCGFKLCECKTGKLGDFACRKADSKPYSWMFVACHYAPGGNYQGARPYTVAE-----------------------------------------------------
