# Supplementary material for: Investigation of Peptide Toxin Diversity in Ribbon Worms (Nemertea) Using a Transcriptomic Approach
Source: Toxins (Basel). 2022 Aug 8;14(8):542. doi: 10.3390/toxins14080542 (PMC9415933; doi:10.3390/toxins14080542)
Supplement: Supplementary file 1 [file toxins-14-00542-s001.zip › Supplementary File S3. Alignments of putative toxins protein sequences/Ion channel inhibitor activity_I3B2_CONPL.fas]

;Conotoxin Pu11.2 · Conus pulicarius (Flea-bitten cone) · 81 amino acids · Inferred from homology · Annotation score:2/5
>sp|D2DGD7|I3B2_CONPL_Conotoxin_Pu11.2_OS_Conus_pulicarius_OX_93154_PE_3_SV_1
-----MKLVLAIVLILMLLSLSTGA-ETSDNSASSSATALRDRLLGRKVRTCQGMGESCSSNYDCCGSLCCAGAS-LFNGCVMGFVAC
>N.geniculatus_Gene.158909_N_geniculatus_55362_g.158909_m.158909
LLNNKMKAVLLILLVVMVTVNIVLASEEVDDDMAYNELLSRKRLSRKRRRWCRPAGKVCSSNSNCCSKKCESSWWKRYNRCG------
