# Supplementary material for: Investigation of Peptide Toxin Diversity in Ribbon Worms (Nemertea) Using a Transcriptomic Approach
Source: Toxins (Basel). 2022 Aug 8;14(8):542. doi: 10.3390/toxins14080542 (PMC9415933; doi:10.3390/toxins14080542)
Supplement: Supplementary file 1 [file toxins-14-00542-s001.zip › Supplementary File S3. Alignments of putative toxins protein sequences/Ion channel inhibitor activity_JTX1_CARRA.fas]

;Toxin CrTX-A · Carybdea rastonii (Box jellyfish) · 450 amino acids · Evidence at protein level · Annotation score:4/5
;Has potent hemolytic activity (PubMed:10964707).
;Is lethal to mice and crayfish (PubMed:10964707).
;Causes cutaneous inflammation in humans (PubMed:10964707).
;May act as a pore-forming toxin, disrupting normal transmembrane ion concentration gradients in susceptible cells (Probable)
>sp|Q9GV72|JTX21_CARRA_Toxin_CrTX-A_OS_Carybdea_rastonii_OX_78582_PE_1_SV_1
MILKHLPWLFIVLAITSAKHGKRSDVNSLLTKVETALKEASGSNEAALEALEGLKGEIQTKPDRVGQATKILGSVGSALGKLNSGDATKIISGCLDIVAGIAT-TFGGPVGMGIGAVASFVSSILSLFT--GSSAKNSVAAVIDRALSKHRDEAIQRHAAGAKRDFAESSAFIQ-VMKQQSNLTDSDLSIIAANVPVYKFSNFIGQLESRISQGAATTSLSDAKRAVDFILLYCQLVVMRETLLVDLAILYRKG-----NAEHVASAVENANRVNKELAADTLDFLHKLIPEQALIGAVYHPISASETSKA----ILNYTKYFGVPDV------------PRPIGNRRYKFTNSYWNTYSICS---------EAYMGNYMFRGCSNVRNPNIRVSKMSDGFYTMENSDRRKLYITKHDQGWGWGTLDEDPGDQGHM--RFIPLRHGKYMVSSKRWPNWFMYMESSASGYIRSWENNPGPQGHWSIT
>C.sim_Gene.464452_csim_minion_316670_g.464452_m.464452
--------------------------------------------------------------------------------------------GICDIVAGIAP-LFG-PAGMVVGAVAGLLGSILGVCTDEGPSMGQIVDEVVRAAITDAHFANLKAIAKGTARLYQTSLTFLNGVKKRGSKLSETELIMLNSNVPVYQGVELIGRIESEISE------------------------------EGTWAPKYQPG-----NAPSNIVQISNECIQLADMYAK-LIFLRCYILED-----LYLCMIQSERVPN----IAVGVK--GIIDD------------DKKISARVLTFLHQPTPTYATQA---------ALYDPT---R------------------FNDLENWMRMNGVPEHHQHEWG------DQVVQFIN--KEKVNRHITW--------------------------------------
>C.sim_Gene.216327_csim_minion_98149_g.216327_m.216327
-MAEVDDIQAELSILTLDKSQKRLHN--ELEDIKLGIESQGGQCVKLLEEIQGGVNKLSSDPKVTTIVDTIN-TVKTVLPKLMSGEPDQICSGVVEVMGVVANGIIPPPAGQIIGAILSLVSGIIGSGKKSGTSA---VIDSVRKALDEYHTKEFKERVSGKLQLFESAQASMNGIERHGELKEEGLDIKLDNNVPNSIGIEFLGELSYFINDDVSNVNNESEANSLLKIVSSYCKLRMLR-----LIILVQKHSILIRMDKHGAAAMVEENIIIEFEQDRKNDMEFLYRPETKER-----AVIASVFNAANWRDIAGYMELIGVQRPKWSFKPKIQEIKGKKGGYMYLSTIDRYCPTCIFEEKEEGCVEITYKYTQKAHYRHRHKG---CKRPGRHSHKRKKIANLGCYKIILTKEGDLLLASEHRTDEFRAGTSRVKGKPGQEMCWKASILDGN---------TSQIIETSKNNQDPSSGCVLM
