# Supplementary material for: Investigation of Peptide Toxin Diversity in Ribbon Worms (Nemertea) Using a Transcriptomic Approach
Source: Toxins (Basel). 2022 Aug 8;14(8):542. doi: 10.3390/toxins14080542 (PMC9415933; doi:10.3390/toxins14080542)
Supplement: Supplementary file 1 [file toxins-14-00542-s001.zip › Supplementary File S3. Alignments of putative toxins protein sequences/Ion channel inhibitor activity_KV51_METSE.fas]

;U-metritoxin-Msn2a · Metridium senile (Brown sea anemone) (Frilled sea anemone) · 90 amino acids · Inferred from homology · Annotation score:2/5
;Neurotoxin (By similarity).
;Blocks voltage-gated potassium channel (Kv) (By similarity).
;In vivo, induces a rapid increase in swimming speed on zebrafish larvae, as well as death which occurs between 2 and 18 hours later (By similarity).
>sp|P0DMD7|KV51_METSE_U-metritoxin-Msn2a_OS_Metridium_senile_OX_6116_PE_3_SV_1
---------MKLQLIVVLLIALVI-VSLVDG-EMLEKRCKNRLKKCTSNSECCDKKDRGGR--KLRCLTXCD-ERHCLTYKQCLFYPGLQKVKRLCFTYCRCTI
>C.sim_Gene.517497_csim_minion_412076_g.517497_m.517497
MPSASFNHFVNPNFKMEKKILLSI-VFAVLIMGTLTEGCLTKWKRCTGHSECCPEPTWGWRKLKLRCLTQCD-EGGCLPFKQCLYYGGLQK-------------
>T.poly_Gene.48662_r_36543_g.48662_m.48662
---------YSIEMKFVLLIATAIFVFAVPG-RTSINNCGRRFYQCENDSDCCKNPT-DWMERSLRCLTYCVVENLCYEKKYCLYYDGVQRRSDLLLDLLNRDI
