# Supplementary material for: Investigation of Peptide Toxin Diversity in Ribbon Worms (Nemertea) Using a Transcriptomic Approach
Source: Toxins (Basel). 2022 Aug 8;14(8):542. doi: 10.3390/toxins14080542 (PMC9415933; doi:10.3390/toxins14080542)
Supplement: Supplementary file 1 [file toxins-14-00542-s001.zip › Supplementary File S3. Alignments of putative toxins protein sequences/Ion channel inhibitor activity_KV53_BUNCI.fas]

;Kappa-actitoxin-Bcs4a · Bunodosoma caissarum (Sea anemone) · 50 amino acids · Evidence at protein level · Annotation score:4/5
;Inhibits voltage-gated potassium channels (Kv1/KCNA) (PubMed:23895459).
;Is potent on Drosophila Shaker IR channels (IC50=94.25 nM), and rKv1.2/KCNA2 (IC50=172.59 nM), and moderately active on hKv1.3/KCNA3 (IC50=1006.48 nM), rKv1.6/KCNA6 (IC50=2245.93 nM), and Kv1.1/KCNA1 (IC50 around 3 uM) (PubMed:23895459).
;In vivo, induces a rapid increase in swimming speed on zebrafish larvae, as well as death which occurs between 2 and 18 hours later (By similarity).
;Also paralyzes swimming crabs (C.danae) when injected at the junction between the body and the walking leg (PubMed:23895459).
>sp|C0HJC4|KV53_BUNCI_Kappa-actitoxin-Bcs4a_OS_Bunodosoma_caissarum_OX_31165_PE_1_SV_1
-----------------------GCKGKYEECTRDSDCCDEKNRSGRKLRCLTQCDEGGCLKYRQCLFYGGLQ-
>C.hong_Gene.30277_c_hong_21219_g.30277_m.30277
MEKKILLS-IVFAVLIMGTLTEAGCLTKWKECTKDSDCCKEPTLGKLKLRCLTQCDEGGCLSYKQCLFYAGIQK
>C.sim_Gene.496728_csim_minion_368326_g.496728_m.496728
MEKKILLSIVVFAVLIMGTLTEAGCLTKWKECTKDSDCCKEPTLGKLKLRCLTQCDEGGCLSYKQCLFYAGIQK
