# Supplementary material for: Investigation of Peptide Toxin Diversity in Ribbon Worms (Nemertea) Using a Transcriptomic Approach
Source: Toxins (Basel). 2022 Aug 8;14(8):542. doi: 10.3390/toxins14080542 (PMC9415933; doi:10.3390/toxins14080542)
Supplement: Supplementary file 1 [file toxins-14-00542-s001.zip › Supplementary File S3. Alignments of putative toxins protein sequences/Ion channel inhibitor activity_MR30_CONMR.fas]

;Cysteine-rich venom protein Mr30 · Conus marmoreus (Marble cone) · 289 amino acids · Evidence at protein level · Annotation score:4/5
;Has no proteolytic activity.
>sp|A1BQQ5|MR30_CONMR_Cysteine-rich_venom_protein_Mr30_OS_Conus_marmoreus_OX_42752_PE_1_SV_1
------------------------------------------------MLSTMQTVGAILMLSIVFVAGTKRHAC-------------------------------DSKYSEVTPTHTMCLTDNAN------------------------------------------------------------------------------------------------AVAVT------------------------------------------------LTQEVKVQIVRMHNVIRATVN-----DAANMMKMEWDDRLAAVAQKWAMQCILGHDGFANHAEPDLPGYVGQNVGWSN--YHMTFPDVVDLWAAEIEDYEYG----VWNDNTGHYIQQIYAEASRIGCGQSACG-EDR---YFVCNYYKS--------TMGNTPYAQGSRCGQCPNSCWEELCDCTSGPDACCNGGSLNIDTCECQCPRLWS-----GADCQEKQCPDHDYEDMCDYPDVVNNP----EYWCQFSNIRSDCPIRCGDCP------------------------------------------------------------------------------------------------------------------------------------------------------------------------------------------------------------------------
>C.hong_Gene.12301_c_hong_4442_g.12301_m.12301
-----HFVFG-----NIPGYLALGQNIGLNHRSWISAIRNWYGEEKHFVFGKGSTGGKTGHFTQIVWASTNRLGCGYAECS------FGKYYVCNYGPGGDMGGYTATPYKKASEYAKDCPNNNVNGLCDCAGKT-CHNGGYMDVATCKCKCS--SQPYLTGNNCQLDCSLVKNS-----WYCSYYPKSYCTKFSNVPRACPKKCGLCDGLDDGP-VLVNGLAINVTGIDGPTTTVKTHVENEVAVKFFEAEFCKVKPHHTACISPGNELPSVEGVNEESKNSILKQHNVLRAELDKDGQPVAANMQKLYWDDLLAYLAQKWASHCLFDHD---SGPNRNIPGYMTVGQNLAI--GQSTWNSAINTWYNEENDFVYGIG-STGG-VIGHYTQLVWATSNRIGCGYAKCR-IGE---LYVCNYGSSG---NMHGYVSTPYEKGSTYGEDCPKHSVDGLCDCKG--LSCRNGGGMDLETCTCKCPNLP---FIRGEDCMLDCSLAQDK-----WYCGFYPK----RYCSKYSNVPRVCPKKCGLCDGLKDGLIDVNGLSETITGS-----------------------------------------------------------------------------------------------------------------------------------------------------------------------------------------------------
>C.sim_Gene.178202_csim_minion_75128_g.178202_m.178202
MAQSCQFKHDSAQERQVPGKFRCGQNLMYSYSTWNKTVREWYVEVKAFTYGGNDILGQVGHYTQLVWATTQRIGCAFAKCAN-----LGPFYVCNYGPAGNIG-PLNKPYETGTKCAK-CTGNCKNGLCDCGSETYCYNGAVLDPGTCKCNCIKLTQPAYTLPSCDLQCDIVPSLNDAGNYKCNQFQKQDCQQYYNVGFDCPQFCQVCPWIKMFLGHFVTGIGVLVNIVIGSQYAGNKTARCLPKFEMFSGHFGCLEPSSKFIRG---------GVSEVDKATILELHNNYRSTAD----PPAADMIKIYWDDQLEMVAQGLSDQCVGDHD---AAIARSVAGRWRSGQNIAL--QTDTWNSSIYMWYKEINQFNYGND-SMSLSDVGHFTVMMRSDVQRIGCGFTECTGRGK---VWICNYSRSN---GYGWNKPWTNSTNGTSCSGCPNHCSNNLCDCGPD-LACYNGATMNVDTCTCTCLSLSRPSTYYQPNCDLNCAEAVQLDDKNNYLCTYFPL----SYCISSRNAAFDCPDICNVCPYADANFTGVYVPTTAAAATTGAPTSMAGIQSNPGTIANDTYNDSNIPKTFPEIALFVLIITLLML-------------------------------------------------------------------------------------------------------------------------------------------------------
>T.poly_Gene.22507_r_8513_g.22507_m.22507
-------------------------------------------------------MAQYCFVITIIAVVG-----------------------------FTASQNCPEKFKA-VSASHTACKPDA-----------------------------------------------------------------------------------------------------------------------------------------------TGISNRGVSIADRNLILRKHNELRGTVHNYGQPKATNMMKVYWDEEVAMVAQKLADSCKLGSHD--KNFNRNIPGRMTLGQNLAN--GQSSWNEAIMDWFNEYKDFAYNIGSKNN-KPTGHYTQIVWAETTRIGCGFTQCPNGKS----YVCNYGPAGNLNGGRKPYETGQTVGAS-CPKT---LTNGVCDCKEK--ICLNSGKMNPNTCQCTCLGQKQ-WFR-QPDCGIECNKAKDTFA----CKTNGGIYGVEECRLYSNVPGEYCPITCKTCPAGDISKQKEGGAATTGPSTGGNKETKPVAPPVAPPISPHVVGNCQVPDAPKCGLPGVQGGFYTSSYCKYYSIKKMCPVMCKTCKAPACDDGTG-----RRMSKGQTWIFGSSRVACNSGGYLILEKGCQVLGTFLPGGQTLTIGGTTCQCWTSGNSVSASCLRSMK--------------------------------------------------
>H.ijimai_Gene.24894_h_ijimai_5652_g.24894_m.24894
------------------------------LSDDIQMHREKRAPFFQHSQTEMGVLGSVVFGLILLGTINARGSLRDVIGTQSLRSKRLSDDIQMHREKRAAAKVCDAKYYAFATDHSMCLDVAT-----------------------------------------------------------------------------------------------------------------------------------------------ASG--SGVSASDRDLLLKLHNDLRAQEP------ATNMMKMTWDDEIAKLAQKWADNCRYE-HD--GGKQRYLPGRYVVGQNIAN--GYGSWAKAVEVWHGEKNVFTYGNDAANAGKEIGHYTQIVWATSSKLGCGFAKCTFG----PFYVCNYGPAG----NMQGQQSVPYKKGTKTADCG-KITNGLCDCDGK--DCLNGGSLDPKSCACKCN-DRP-WIKAG-TCELDCDHGDKQWS---ICQSPDSR------CAISNFAYDYCPQSCSLCPKGDAYASGVKVDGSNVPTATVNVGGGGSG-GSGTGTGTGGGGANACPQPADPRCGNPVSRYYTKSSCDCPYIGPLCAAHCGKCKANSCYDHAKANTYSVGDTWTYSGSYGTYTLKCTAEGVKVVNPPSWWHDYFASLGY-----------------------------------------------------------------------------
>L.longGene.121444_l_long25753_g.121444_m.121444
-------------------------------------------------------MSRIIFNLVLVLLVAS-------------------------VHVSDVKAECDKKFSDVAADHTACSTIDK-----------------------------------------------------------------------------------------------------------------------------------------------SVGGVKGIDATTKAQILKISNDYRARQQ------AKNMAKLVWDDEVAMIAQKHAERCVYG-HD--ENYQRNIPGRFSVGQNIAI--GRSNWELSLRDWYIEVDNFVYGMGAKDVKEDIGHYTAMVWATTLKIGCGYAKCDYKGNDLGYYVCNYGPAG----NGR-NINKPYISGTKGSDCKTKTSDGLCDCGDI--ECDNGGHLNPENCECQCP-NFE-WIIKENNCKHDCTKAPATPG--WFCFSADD-------CKVYSSMMVECPKLCGLCPSGK----------LNCHQYVILPTLFSRF-GRG-----------VSPDHSKLTCNG----------------------------------------------------------------------------------------------------------------------------------------------------------------
>L.ruber_Gene.50154_L_ruber_13416_g.50154_m.50154
----------------------------------------------------MQKMSCIILNLVLVLLVTS-------------------------VYVTEAKGRCKPKYAKFVKDHTACSTVDN-----------------------------------------------------------------------------------------------------------------------------------------------SVGGVKGIDDATKAKILKLHNDYRAKQD------ATDMLKMFWDDEIAMIAQKHAEKCVWG-HD--KGYQRSIPGRFGVGQNIAI--GWSTWELALKDWYIEVKDFEYGKGPKSSNKVIGHFTQMVWAKSNALGCGYAKCNYKGRVSDYYVCNYGPAG----NGR-NPAKPFTKGTKGSECKKKTSDGLCDCGTT--ECDNNGVLNTKTCNCECP-NQP-WILKEGHCRIDCSKISSSPETSFVCWEAAD-------CYIYLDMMANCPNLCNQCVKAASIITTTKSTVPSTTSATTSTTSASPT-TTPPKMESIT-TPTICANNRGLREQLKELKEYSPDTWQGLIRKYPCLNSIF---------------------------------------------------------------------------------------------------------------------------------------
>L.sanguineus_Gene.45189_L_sanguineus_16826_g.45189_m.45189
--------------TLSLHDALPISGTNQATVAGYKVAWTVAHPYSPYFRRVLNTMSCRIVNLVLVLLVAS-------------------------VYVSDVRAECNPKYAQFASDHTACLTVDN-----------------------------------------------------------------------------------------------------------------------------------------------SVGGVKGIDAETKKKILKVHNDYRAKQD------ATDMLKMFWDDEIAMIAQKHAERCVWG-HD--KNHQRSIPGRFSVGQNIAI--GRSNWELSLNDWYIEIENFEYGKGPKDSSEPIGHYTAMVWAQSNALGCGFAMCNYKGRVAGYYVCNYGPAG----NGR-NMVKPFIKGGKGSMCKKKTSDGLCDCGSL--ECDNNGKLNTKTCKCECP-NYP-WIQKNNRCKIDCSKKNQEPE--FFCYDKEE-------CFIYSSMGADCPNLCNQCP------------------------------------------------------------------------------------------------------------------------------------------------------------------------------------------------------------------------
>N.geniculatus_Gene.110897_N_geniculatus_29081_g.110897_m.110897
-------------------------------------------------MVNVTPLKALVFMSYVLTVTYL----------------------------HVADAACEEKFKSGIPDKPKAVTSSAC---------------------------------------------------------------------------------------------------------------------------------------------LTVVGTGSVSDAEKKEIVDKHNEYRKAVS----PKAANMQRMFWDDDLAVVAQGWALSCPLKAHD--GRVERYIPGKMWVGQNMASTSGPNQWTAAIDMWQKEVKDFTY--GAAN--EDAGHYTQIIHATSAKIGCGYASCPAGKYK-HFYICNYMTAR--SSSEKPYEKLDDVAAGNCLKTTPKCTDGFCDCGGK--VCYNGGTLNP--CDCTCSCKYS-YLDPAADCGMTCSEAKDQFG----CGKD----------------------------------------------------------------------------------------------------------------------------------------------------------------------------------------------------------------------------------------------------
>R.occultus_Gene.44413_R_occultus_10655_g.44413_m.44413
-------------------------------------------------------MSRVIVNLFLVLLVAS-------------------------IYLSEVKAECNPKFAEFAKDHTACSTVDN-----------------------------------------------------------------------------------------------------------------------------------------------SVGGVKGIDAATKDKILKIHNDFRAEQG------AADMLKMFWDDEVAMLAQKHAEKCVWG-HD--KNYQRNIPGRFSVGQNIAI--GRSNWELSLRDWSIEGENFVYGKGPKDEKIPIGHYTAMVWAQSNALGCGFAMCNHKGNTVGFYVCNYGPAG----NGR-NILQPYKEGTKGSQCGKKTSDGLCDCGTN--ECDVNGRMNTQTCQCECP-NYP-WILSDGRCRIDCSKISRDKEHFFLCAEAAD-------CYIYSSMMSDCPALCNQCVKGTAWTTTTK---APTTAEIRTTTTATRT-TTPASINTVVNTLIKYPTTCKLTKEGKEYMGRLSKTINGLECQHWALKTPHYHHVDADQLPDATLQHAENFCRNPSGSTGEHKPWCYTSDPNDRWEFCLDIPMCKAKCYNTKVNGIDFAGTLSTTSGGKTCLDWNKQSRHDAKNMPEENLTNAKNYCRNPSNGNHQLWCYTSENLDWDWCDVPKCT
