# Supplementary material for: Investigation of Peptide Toxin Diversity in Ribbon Worms (Nemertea) Using a Transcriptomic Approach
Source: Toxins (Basel). 2022 Aug 8;14(8):542. doi: 10.3390/toxins14080542 (PMC9415933; doi:10.3390/toxins14080542)
Supplement: Supplementary file 1 [file toxins-14-00542-s001.zip › Supplementary File S3. Alignments of putative toxins protein sequences/Ion channel inhibitor activity_NEMA1_LINLO.fas]

;Nemertide alpha-1 · Lineus longissimus (Bootlace worm) (Ascaris longissima) · 76 amino acids · Evidence at protein level · Annotation score:4/5
;Highly potent toxin against insect sodium channel (Nav) and with less potent activity against mammalian sodium channels (PubMed:29567943).
;Potently inhibits inactivation of insect sodium channels of B.germanica (BgNav1) (EC50=8.6 nM), D.melanogaster (DmNav1), and arachnid sodium channel V.destructor (VdNav1) (PubMed:29567943, PubMed:34445875).
;Also delays the inactivation of most mammalian Nav channels tested (hNav1.1/SCN1A; EC50=124.1 nM, rNav1.2/SCN2A; EC50=359.6 nM, rNav1.3/SCN3A; EC50=135.4 nM, rNav1.4/SCN4A; EC50=145.5 nM, hNav1.5/SCN5A; EC50=138.3 nM, mNav1.6/SCN8A; EC50=240.4 nM, hNav1.9/SCN9A; EC50=76.5 nM) (PubMed:29567943, PubMed:34445875).
;1 uM is enough to completely inhibits the inactivation, resulting in sustained non-inactivating currents (PubMed:29567943).
;In addition, the toxin significantly enhances the recovery from inactivation, and the open state is not required for the toxin to interact with the channel (PubMed:29567943).
;In vivo, injection into green crabs (Carcinus maenas at 1 mug/kg) of small doses (1-5 ug/kg) results in slow and fast permanent paralysis, whereas injection of high doses (more than 10 ug/kg) causes death (PubMed:29567943).
;Injection into juvenile Blaptica dubia cockroaches results in death or permanent paralysis at doses higher than 7.1 ug/kg (PubMed:29567943).
;Injection into brine shrimp (Artemia salina) stops movement or causes death after 24 hours (EC50=0.3 uM) (PubMed:34445875).
;In the rare inherited cardiac arrhythmia Brugada syndrome 1 (BRGDA1), this toxin is able to restore the loss of function by reducing channel inactivation, without affecting activation, by binding to Nav1.5/SCN5A (PubMed:32850980).
>sp|P0DM24|NEMA1_LINLO_Nemertide_alpha-1_(Fragment)_OS_Lineus_longissimus_OX_88925_PE_1_SV_1
---YRIASSSIAKMKTAVFLVGLLFLGLVFADEAAIDSEFDQSIDKRGCIATGSFCTLSKGCCTKNCGWN-----FKCNPPNQK
>L.sanguineus_Gene.54610_L_sanguineus_23300_g.54610_m.54610
-------------MKTAILLLSLLFVGLVLADDSEKVAS-PVEIEKRGCIANGKFCTLNKGCCSKNCVWASSNSFMTCRPPGQD
>R.occultus_Gene.67160_R_occultus_25870_g.67160_m.67160
-------------MKTAIFLVGLLLVGLVLADYSKIDAE-DMEIEKRGCIPNGSFCTKSSGCCSTNCVWASWSSFMQCRPPGES
>L.ruber_Gene.99712_L_ruber_74618_g.99712_m.99712
ICSYRITSPYKATMKTAVFLVGLLFLGLVFADEAAIDSEFDQSIDKRGCIATGSFCTLSKGCCTKNCGWN-----FKCNPPNQK
