# Supplementary material for: Investigation of Peptide Toxin Diversity in Ribbon Worms (Nemertea) Using a Transcriptomic Approach
Source: Toxins (Basel). 2022 Aug 8;14(8):542. doi: 10.3390/toxins14080542 (PMC9415933; doi:10.3390/toxins14080542)
Supplement: Supplementary file 1 [file toxins-14-00542-s001.zip › Supplementary File S3. Alignments of putative toxins protein sequences/Ion channel inhibitor activity_SLA_DABSI.fas]

;Snaclec dabocetin subunit alpha · Daboia siamensis (Eastern Russel's viper) (Daboia russelii siamensis) · 154 amino acids · Evidence at protein level · Annotation score:3/5
;Inhibits ristocetin-induced platelet aggregation via binding to platelet glycoprotein Ibalpha (GP1BA).
>sp|Q38L02|SLA_DABSI_Snaclec_dabocetin_subunit_alpha_OS_Daboia_siamensis_OX_343250_PE_1_SV_1
MGRFISVSFGLLVVFLSLSGTGADCPSEWSS--HEGHCYKVFKLLKTWEDAEKFCTQQANGWHLASIESVEEANFVAQLASETLTKSKYHAWIGLRDQSKRQQCSSHWTDGSAVSYETVTKYT------KCFGLNKETKYHEWITLPCGDKNPFICKSWVLH-----------------
>N.geniculatus_Gene.50710_N_geniculatus_8234_g.50710_m.50710
-----MRILGHFLFFLLALNTGAACPSGWKKEPKGGEYYLYFRQKFTFDGARKACRILGG--DLASIHSQEANKFLISLM-ESCSGSKHDAWIGLRDENN-QISGLKWTDNSKVDFTNGNLYLYNGINDKCVRLSNVETKWKWHDIGCGKPYNFICKKSVSFLQDRLESTAQFQLHILL
