# Supplementary material for: Investigation of Peptide Toxin Diversity in Ribbon Worms (Nemertea) Using a Transcriptomic Approach
Source: Toxins (Basel). 2022 Aug 8;14(8):542. doi: 10.3390/toxins14080542 (PMC9415933; doi:10.3390/toxins14080542)
Supplement: Supplementary file 1 [file toxins-14-00542-s001.zip › Supplementary File S3. Alignments of putative toxins protein sequences/Ion channel inhibitor activity_TX14B_SCODE.fas]

;Scoloptoxin SSD20 · Scolopendra dehaani (Thai centipede) (Scolopendra subspinipes dehaani) · 197 amino acids · Evidence at protein level · Annotation score:3/5
;May act as a voltage-gated potassium channel inhibitor. Is highly similar to the subunit beta of SSD14 which, when complexed with subunit alpha, induces platelet aggregation and hemolysis.
>sp|P0DPU6|TX14B_SCODE_Scoloptoxin_SSD20_(Fragment)_OS_Scolopendra_dehaani_OX_2609776_PE_1_SV_1
PPMTTETAHISVVSREGDAVVVTTTINYWFGSGLRSPSTGVILNDEMDDFSAHDIQNIYGVPPSKANFIVPGKRPQSSTCPSIFVNEG-GDVVMAIGASGGTRITSSVSLTSMRVLWLGRNIKEAIDEPRLHHQLLPDEIEYEFKFPNEILEKLKAIGHKTKPAGA--FGSLVVGIKRMKGGTLTANYDYRRGGSVDGFK
>C.hamanako_Gene.38036_r_27351_g.38036_m.38036
---------------------------------------------------TPGVPNGFGLPPSPTNFIRPYKRPMSSMCPIIVLDKN-GDVKIVDGASGGAKIISAVAHTIVRLLWAEDTVKPAVDSLRLHHQWEPNKVMYDAGYNEAYLRALEAKGHVTEQISG--RGSV----------------------------
>T.poly_Gene.47169_r_33709_g.47169_m.47169
-----------------------------------------------------------------------------------------------CGASGGNKIISATAYTLMHMFWFGDSLKESVDKPRLHHQWLPNVVAYESNFPYTIINGLVEIGHVLNNTYP-VR-ATVQATFTDINGNIHAYADTRKGGCPDGF*
>B.unicolor_Gene.59910_B_unicolor_9247_g.59910_m.59910
-----------------------------------------------------------------------------------------------MLIEIVQVICLFPAQVTSNVHFFNTTLKDAIDTCRLHHQWIPDYIVYEKGVPKSLLDGLAKKGHKLQQLDADSRGSIVQAILHASDGLIHSYSDTRKGGCPDGY*
>R.occultus_Gene.85657_R_occultus_48208_g.85657_m.85657
-----------------DAVAVTSSINSYFGCGIVGNKTGIFFNDGMDDFSTPNKSNQFNLPPSPTNFIQPRKRPMSSMAPTIVTDDVTGDVRLAIGASGGSLIISGTSYVALRVLFFNDTLKEATDALRIHHQWIPNRIVYE---------------------------------------------------------
>Amphiporous_Gene.78441_Amphiporous_37091_g.78441_m.78441
-------------------------------------------------------------------------------------LDSSGDLVLALAAGGGTSGLSAQALTILRTLYLNQDLKTAIDSPFVHNEWRPPFTKFERTLDKSIIRELRRRGHVMCKSQSSA--------------------------------
>P.peregrina_Gene.23106_P_peregrina_6437_g.23106_m.23106
-------------------------------------------------------------------------------------------VKIISGASGGSRIISAVAQVLLRCLFYGQDLKEATDAPRIYEQWLPNATRYEYNVDPVLIEGLKSLGHEFEKMKPTVLGAIVQ-TIQRKDGWLYAYADPRKGGCVDGL*
