# Supplementary material for: Investigation of Peptide Toxin Diversity in Ribbon Worms (Nemertea) Using a Transcriptomic Approach
Source: Toxins (Basel). 2022 Aug 8;14(8):542. doi: 10.3390/toxins14080542 (PMC9415933; doi:10.3390/toxins14080542)
Supplement: Supplementary file 1 [file toxins-14-00542-s001.zip › Supplementary File S3. Alignments of putative toxins protein sequences/Ion channel inhibitor activity_TX31_CONTE.fas]

;Cysteine-rich venom protein · Conus textile (Cloth-of-gold cone) · EC:3.4.-.- · 300 amino acids · Evidence at protein level · Annotation score:4/5
;Protease responsible for cleaving the conotoxins from their propeptide precursors. The target propeptide requires minimum four residues including a leucine N-terminal of the cleavage site for efficient substrate processing (example: Xaa-Xaa-Xaa-Leu-Asn-Lys-Arg-toxin).
>sp|Q7YT83|TX31_CONTE_Cysteine-rich_venom_protein_OS_Conus_textile_OX_6494_PE_1_SV_1
-------------MLSTMQTVGAVLMLSIVLVAG-----------RKRHHCDSKYYELTPAHTMCLTDKPNAVAVPLTQETEHEILEMHNKIRADVTD-AANMLKMEWDERLATVAQKWAMQCI-LGHDSGRRGEPDLPGSVGQNVAWSSGDLTFLG-AVQMWADEIV--DFQYGVW-TDGTGHYIQQVFAGASRIGCGQSACGN-----NKYFVCNYYKGT--------MGDEPYQLGRPCSQCRSSCQHIRG--------SQGRWGSLCDCTNGPDACFNGGIFNINTCQCECSGIWGGAD----CQEKHCPNEDFDDMCRYPDA------LRRPQHWCQYDNFQSDCPILCGYCPNPN-----------------------------------------------------------------------------------------------------
>C.sim_Gene.353457_csim_minion_195465_g.353457_m.353457
MLNHTFIKSSWVPPILTMIMKSIIIFSALVAVAFGGPPVKDLSNLKASQFFDGYYCMLNPTHSGCLKRSSDYISGGLSDAEKTIALQKHNYLRANVTPKPADMQYMHWDDYLAFEAQNWAEQCK-DAHDGNMDRALYGLYTVGQNLAKT---STIDS-AINSWYDEKNFFKYGVGRTGAMETGHFTQVVWATSSHLGCGYASCKN----IGHLFICNYARAG----------NENWRLAKPYDEGSLLCKGKAG----------IEKDSLCDC--GGKVCDVG-YLDVSTCQCKCDTVPNFTKN---CKFDCAKATDKWFCGTKYLP----------IRYCAAANVPGWCPITCGACKDGKPTKPSYNVVINKTINGTPTNH--------------------------------------------------------------------------------
>H.ijimai_Gene.48497_h_ijimai_18587_g.48497_m.48497
-------------------------------------------------------------------------------GQE-----------ARQPA-GANIIALEWDDRLESGAQRWADTCR-GWHNPNSERAFYPYFYVGQNYAGN---LKMDV-SIKAWYDEHKLYDFHSGRG-DSRAGHYVQLVWAVTSKVGCGWNKCESR---RKTVLICDYAHGGRGLDLDTNQPLKPYITGQPCSKCPEGYTQCMGGSLCASKEACELSSMECDCLLSAKMCRNGGVFDEDACKCRCQPGWEGTT----CQEPCKDKIDY--CDSYRDE----CRWNSDMHRWMDDVCRKTCD-FCGEFEDPG-ESNTARIKTNVKVVSGESVSPTKAPTAAPSRKGKCKNINNDESCDRWASRGQCESNNGWMHINCASSCDT------------------------------
>N.geniculatus_Gene.92364_N_geniculatus_21318_g.92364_m.92364
-LRWRPFQFDFRILVIMMSTPRGILAFFLLGLLLQVTFRLTKAG-DCDLDEYKKFKDYNSSHTVCLG-PSITAANKPTDAQKKEIVDYHNTIRSQVDPKAANMLKMEWDDEVAFIAQKRAAQCKPEAHDENYQRYIPNRFSLGQNRARHTGDVDWTIGAMDKWDKEKNDFVYGVRNT-NVDYQHYTQMAWASSNKIGCGHAQCTESGGGEYILYICNYGPGG-----------NIGDAEKPYKKGSESASDCPD---------KKTSQGLCDCP--GKECDNWGLMNVNTCECDCNQLPDWTRDNGICSIDCDQVTQEGMQCFMGPQ----------MCFDYPANWPAQCPHTCRQCKTGTSVASFAWSWEKRRALPGN-----------------------------------------------------------------------------------
>R_occultus_Gene.51903_R_occultus_14556_g.51903_m.51903
-----------MVAVKSKMIARALFFMVALPVFV-----------VAVIEGDVAGDRFSKADKQKILDLHNEYRAKVARGQE-----------SGQPG-AADMIALEWDDRLERSAQRWADGCR-AGHNSADSRKFEPYPTVGQSYTFN---YGLVK-SMEVWYDEVKSPGYRYGGQ-FGGAGHYTQMIWGPATKVGCAYKKCGS-----KAMVVCEFAPGG-NLNWAG-TPDKPYKSGSTCSACPAGYGYCMDGALCASNRACKNSDSKCDCKVTS--CQNG-QMNQGTCTCTCNDGWRGAS----CNEKCTNGNNCPRPDSSAAEKNKFCKWDSQSWMWMMKECPGTCDRYCKPLPDLGGNQNSQGLKVNVKVVD-RSSGGSGGATQPP--KGNCNDENSN--CALWARNGECQKNPNYMLKSCASSCNSCPGGGGNCKDENSSCPRWAQSGECQKNPNY
