# Supplementary material for: Investigation of Peptide Toxin Diversity in Ribbon Worms (Nemertea) Using a Transcriptomic Approach
Source: Toxins (Basel). 2022 Aug 8;14(8):542. doi: 10.3390/toxins14080542 (PMC9415933; doi:10.3390/toxins14080542)
Supplement: Supplementary file 1 [file toxins-14-00542-s001.zip › Supplementary File S3. Alignments of putative toxins protein sequences/Ion channel inhibitor activity_TX51A_ETHRU.fas]

;U-scoloptoxin(05)-Er1a · Ethmostigmus rubripes (Giant centipede) · 125 amino acids · Evidence at transcript level · Annotation score:2/5
>sp|P0DPX8|TX51A_ETHRU_U-scoloptoxin(05)-Er1a_OS_Ethmostigmus_rubripes_OX_62613_PE_2_SV_1
----------------------------------MLSLGVSIFLLVFLIPE----NSGLECYQCTWMKNSQSPD-NCYKNLPNATACAKDMIYCVTDERYEDDEFISIRRFCSSMPMDGRCTEVG----KAKDCKYSCEVDACN--FSTSIEPSKVFVFSILAMGLVLHT------------------
>C.hongk_Gene.29823_c_hong_20580_g.29823_m.29823
-----------------------------------------------MVFG---LGNALKCYQCETMKNMQNCDRSTLMKPTNCTGENKDAQYCVNMEAFVQSSRIMIFRYCSVKYLTPRCREKMYSGNLAKLCYSICDTDGCNGDSAQSSLTSAAGNYSEVI-------------------------
>C.sim_Gene.197801_csim_minion_86749_g.197801_m.197801
PNTVFSQYHTLVNGQILFVRNVSQKCCLVLADIRKMNLNGWLFLHLFWILGTIYLGNALKCYQCETMKNMQNCDRSALMKPTNCTGENKDAQYCVNMEAFVQSSRIMIFRYCSVKYLTPRCREKMYSGNLAKLCYSICDTDGCNGDSAQSSLTSAAGNYSEVINTIIFLSIIWLMIFNDLYFRMSLPT
