# Supplementary material for: Investigation of Peptide Toxin Diversity in Ribbon Worms (Nemertea) Using a Transcriptomic Approach
Source: Toxins (Basel). 2022 Aug 8;14(8):542. doi: 10.3390/toxins14080542 (PMC9415933; doi:10.3390/toxins14080542)
Supplement: Supplementary file 1 [file toxins-14-00542-s001.zip › Supplementary File S3. Alignments of putative toxins protein sequences/Ion channel inhibitor activity_TX51A_SCOMO.fas]

;U-scoloptoxin(05)-Sm1a · Scolopendra morsitans (Tanzanian blue ringleg centipede) · 125 amino acids · Evidence at transcript level· Annotation score:2/5
>sp|P0DPX7|TX51A_SCOMO_U-scoloptoxin(05)-Sm1a_OS_Scolopendra_morsitans_OX_943129_PE_2_SV_1
------MNVLYTKIFFILILTRTSSALKCVQCFTGYGNIVQDCNKTSYSEPKECADPLSNYCFIGTRYENGTEY-IQRYCAIFSIKDQCIEKNNIK------ACIYTCETDGCNSASRLQISS-------LVTSIISVLYLITFX
>c.hamanako_Gene.14011_r_4742_g.14011_m.14011
MELRSIVSSLLLSVFLVLLFSCCAHSLMCSECDSEKDTPESGTDCTYNPPPPKNCTEEKFCIIIQKLFENGTQVSMSRGCNPFSMASDCLLGEDSKGDKTVLMCYTTCETDGCNDSWRL--SSNILGTVLLVASTIAVVVLL*--
