# Supplementary material for: Investigation of Peptide Toxin Diversity in Ribbon Worms (Nemertea) Using a Transcriptomic Approach
Source: Toxins (Basel). 2022 Aug 8;14(8):542. doi: 10.3390/toxins14080542 (PMC9415933; doi:10.3390/toxins14080542)
Supplement: Supplementary file 1 [file toxins-14-00542-s001.zip › Supplementary File S3. Alignments of putative toxins protein sequences/Ion channel inhibitor activity_TX53A_ETHRU.fas]

;U-scoloptoxin(05)-Er3a · Ethmostigmus rubripes (Giant centipede) · 132 amino acids · Evidence at transcript level · Annotation score:2/5
>sp|P0DPY0|TX53A_ETHRU_U-scoloptoxin(05)-Er3a_OS_Ethmostigmus_rubripes_OX_62613_PE_2_SV_1
-----------MRSWFVFVALLAVVFLPSSLDALKCIQCDSQPNRDECKTTLPEARDCP--QTVNNYCFKTETFNKNGDLSMLRRYCNVLASTQNGCVD--LPGGLGKKCEYSCNTDGCNSVTG--------------LVASRAAYLVTLLPIIFYALSRQ------
>N.geniculatus_Gene.93901_N_geniculatus_21904_g.93901_m.93901
MPEMVPSILFDMDLWILFIALLAHFADVS---AIKCIQCNSLVNKD-CEYGKMEPQECKGESADAKYCVKYIGQVETERIPKISFRYCSKTYIEEECSDKMIEGHMVRVCYSTCDTDGCNGEPEGPEPDRRRPEPRGDARMNQFSSIVLCLNLFFSVVVRKITVCSR
