# Supplementary material for: Investigation of Peptide Toxin Diversity in Ribbon Worms (Nemertea) Using a Transcriptomic Approach
Source: Toxins (Basel). 2022 Aug 8;14(8):542. doi: 10.3390/toxins14080542 (PMC9415933; doi:10.3390/toxins14080542)
Supplement: Supplementary file 1 [file toxins-14-00542-s001.zip › Supplementary File S3. Alignments of putative toxins protein sequences/Ion channel inhibitor activity_TX9A_ANTMC.fas]

;Delta-actitoxin-Amc1a · Antheopsis maculata (Sea anemone) · 233 amino acids · Evidence at protein level · Annotation score:5/5
;May inhibit voltage-gated sodium channels (Nav).
>sp|P69929|TX9A_ANTMC_Delta-actitoxin-Amc1a_OS_Antheopsis_maculata_OX_280228_PE_1_SV_1
------------------------------------------------------------------------------------------------------------------------------------------------------------------------------------------------------------------------------------------------------------------------------------------------------------------------------------------------------------------------------------------------------------------------------------------------------------------------------MKRIFIVALLFATCLVN-------------AKPSINDAD----------IKREPEPNVAVPPCG--------------------------------------DCYQQVGNTCVRVPSLCPS-----------------------------------------------------------RKREPEPNVAVPPCGD---------------------------------------------------------------------------------------------------CYQQVGNTCVRVPSLCPS--RKREPEPNVAVPPCG---DCYQQVGNTCVRVPSLCP-----------------------------------------------------------------------------------------------------------------------------------------------------SRKREPEPNVAVPP------------------CGDCYQQVGNTCVR------------------------------------------VPSLCPSRKREP-----------------------------EPNVAVP---------------PCGDCYQQVGNTCVRVPSLCP------SRKREPEPNVAVPPCGDCYQQVGNTCVRVPSLCPSRKR------------------
>N.geniculatus_Gene.63263_N_geniculatus_11585_g.63263_m.63263
---------------------------------------------------------------------------------------------------------------------------------------------------------------------------------------------------------------------------------------------------------------------------------------------------------------------------------------------------------------------------------------------------------------------------------------------------------------------------DVSVPSVGDSTAAVPDGDVT--------------VPSVGDST-----------AEVPNADVSVPSVG--------------------------------------DSTAAVPNGDVSVPSVGDS-----------------------------------------------------------TAEVPNADVSVPSVGDS-------------------------------------------------------------------------------------------------TAAVPNGDVSVPSVGDCTEIRYGPEQDTAAVAENAAPSATSSPKVNFGGIFYTVDAHG----------------------------------------------------------------------------------------------------------------------------------------------------VQHGIHEGPRIIGN-------------------AAAAAAADEGEIK------------------------------------------TGSDVKETLSGR----------------------------KVTDTEATD---------------PRKKKVNFGGIIYEMDRKEE------SATSSEIEEELSDEVEDEDAADGGFFITNIEDDEK---------------------
>Amphiporous_Gene.21587_Amphiporous_2850_g.21587_m.21587
NTNGNGCKASSGCRKCGVQAICVGGGVGGSTNKNCPTSSNVAKRDDQIAHARCPNGMYVHTCKCQGGKYCDGPTISSDGRTCRAHGALRGGHVRARACCRRYKGRVRVASNPTIMTTNAGIGAKAGKYRRSPRVGCPAGSKVVACFMHNYWEHSNRRQRVNTNGNGCKASSGCRKCGVQAICETKKSPSPPKPPSAPPSKQKLARHMIIAFNIAKPEVVLAIPGILGPLFRRPDVVKRQTRVTVLLVDGKKRTKTFSTRNLKPASLLSTVRKIKPSGNKDPQTTIVNKIRAIVRDSKFSPKGVPNHVTIVNPQILANPLRVPAIVKPLAKLKPIKTVNVINVGRLNIPSFVSPTSPKLRVTAYKTTNTKPVVPLIYRPPRVTYRPAKPTKHLLLTYPTLPSISKIIPRIVNKLLKRPDIKKGTTRLTVMAITPKWPVTVLSTRNIQPKNIVPVLKSLPQGKPVNLVPTLVKAIKTGIASPEFPKNVPMHVISFLPQVVKTPTSVSPTLLNLIKKPPIKTLTVVPLGTSNAKPIYPARGVSVLPLTSPKVFDWWPMIFAAGVCPKATIRNKTGQCVTAGSPKPPATLKPTRAPTSPKTTLARHMIIAFNIAKPEVKSAIPGILGPLFRRPDVVKGKTRVTVLLVDGKKKTNTFSTRNLKPASLLSTVRKIKPSGSKDPQTTIVNKIRAITSDPKFSPKGVPNHVTIVNPQIPANPLRVPAIVKPLAKLPKIKSVDVINIGRLNVPSFVYPTSPKLRVTGYKTTNTKPVVPLLYQPPRVTYRPAKPTKHLLLTYPTLPSISKIIPRIVNKLLKRPDIKKGTTRLTVMAITPKWPVTVLSTRNIQPKNIVPVLKSLPQGKPVNALPLLVKAIKTGIASPEFPKNVPMHVISYLPQVSKTPTSVSPTLVNLIKEPAIKTMTLIPLGTSNAKPIYPAHGVSVLPLTYTMIFEWWDMIFAAGVCPKATIRNKKGQCVTEITKEISCSKGFKKVGKACQPVCQSGYKLVKDKCIVQCKKGWKQEGNTCIEPCPKGFKRKGNTCIQPCPKGFKRVGNTCIQPCPAGTKREGNTCVQPCPKGFKKVGNTCVQPCPKGFKREGNTCVQPCPKGYTKKGNSCVAPCPKGYKKDGDSCVQETAMTMDCPKGSTLKGGECHMDLGAECPKGYKLEKGQCVSTEPAQMQMSCPPGYKIIKDGADVFCAPK
>M.grossa_Gene.29516_M_grossa_9755_g.29516_m.29516
----------------------------------------------------------------------------------------------------------------------------------------------------------------------------------------------------------------------------------------------------------------------------------------------------------------------------------------------------------------------------------------------------------------------------------------------------------------------------MASNLIILVTLILVAGIAAGEKLG------CANGPQDIDD------------KSGPIKHILSCPSG----------------------------------------YKRRGNQCVRITASCPSGYKK---------------------------------------QGNRCVKEITRCPSGYKKRGNRCVTTITRCLR---------------------------------------------------------------------------------------------------GYKKRGNRCVRKTNRCPRGYKRRGNRCVRKITRCR---PGYKKRGNRCVRKTHRCP---------------------------------------------------------------------------------------------------------------------------------------------------AGYKKRSNRCVRKITR------------------CRPGYKKRGNRCVRKTTR------------CPPGYKEKGNRCIR------------TIIRCPPRYEKRGTRCVKKTTR------------CPSGYKKRSNRCVKTIIR------------CLSGYKKRGNRCVRVFIFTR-CPRGYKQRGNRCVKKT-IRCKPGYKKRGNRCVKKTIRCKQGYKKRGNRCVKKT--------
