# Supplementary material for: Investigation of Peptide Toxin Diversity in Ribbon Worms (Nemertea) Using a Transcriptomic Approach
Source: Toxins (Basel). 2022 Aug 8;14(8):542. doi: 10.3390/toxins14080542 (PMC9415933; doi:10.3390/toxins14080542)
Supplement: Supplementary file 1 [file toxins-14-00542-s001.zip › Supplementary File S3. Alignments of putative toxins protein sequences/Ion channel inhibitor activity_VA3_DINQU.fas]

;Venom allergen 3 homolog · Dinoponera quadriceps (South American ant) · 231 amino acids · Evidence at transcript level · Annotation score:2/5
>sp|P0DSI3|VA3_DINQU_Venom_allergen_3_homolog_OS_Dinoponera_quadriceps_OX_609295_PE_2_SV_1
--------MSSCMLFFTVIIAGVFMGTIATNYCNLKSCVNYGNIHTMCKYTSSTP---------ASTCSKWEKAGLT--DAEKKT-IVTLHNQLRRKVAAGKETRGNPGPQPAAATMPDLTWDNELAMVAQRWANQCKYGHD------ACRNIERFQVGQNVAIRGSTGENLSTVDQ---MILSWYSEVDLMNKKY--VSSFPKDDTYKKIGHYTQIVYGNTKTIGCGRIFYKDGKWNQQYLVCNYGPAGNYPNAPVYQIKQ
>C.sim_Gene.430137_csim_minion_273348_g.430137_m.430137
MLNHTFIKSSWVPPILTMIMKS---IIIFSALVAVAFGGPPVKDLSNLKASQFFDGYYCMLNPTHSGCLKRSSDYISGLSDAEKTIALQKHNYLR------------ANVTPKPADMQYMHWDDYLAFEAQNWAEQCKDAHDGNMDVTLLWTLKPYDEGSLLCKGKAGIEKDSLCDCGGKVCDVGYLDVSTCQCKCDTVPNFTKNCKVDCAKATDKWFCG-TKYLPIRYCAAAKCSWIVPYFTCKYQGGKPSQNRVTML---
>N.geniculatus_Gene.178605_N_geniculatus_68509_g.178605_m.178605
-------RSSGPQLRRRVSR------TIFIWS------VNYCEVSTMLKAVILF------------ACLGVALAGIN--RRKFKTQILKLHNKYR--SALGKG-------------LPDLTWDNKIARYAQRGANTCKFSH-------------RSQKGN--KIR--YGENIYM----------------------------------------------------------------------------------------
