# Supplementary material for: Investigation of Peptide Toxin Diversity in Ribbon Worms (Nemertea) Using a Transcriptomic Approach
Source: Toxins (Basel). 2022 Aug 8;14(8):542. doi: 10.3390/toxins14080542 (PMC9415933; doi:10.3390/toxins14080542)
Supplement: Supplementary file 1 [file toxins-14-00542-s001.zip › Supplementary File S3. Alignments of putative toxins protein sequences/Ion channel inhibitor activity_VA3_SOLIN.fas]

;Venom allergen 3 · Solenopsis invicta (Red imported fire ant) (Solenopsis wagneri) · 234 amino acids · Evidence at protein level · Annotation score:3/5
>sp|P35778|VA3_SOLIN_Venom_allergen_3_OS_Solenopsis_invicta_OX_13686_PE_1_SV_2
MELIVSILWLAITAENLANTLATNYCNLQSCKRNNAIHTMCQYTSPTPGPMCLEYSNVGFTDAEKDAIVNKHNELRQRVASGKEMRGTNGPQPPAVKMPNLTWDPELATIAQRWANQCTFEHD--ACRNVER-FAVGQNIAATSSSGKNKSTPNEMILLWYNEVKDFDNRWISSFPSDD--NILMKVGHYTQIVWAKTTKIGCGRIMFKEPDNWTKHYLVCNYGPAGN--VLGAPIYEIKK-----
>T.poly_Gene.33069_r_15764_g.33069_m.33069
----------------------------------MTPLTMKFFCSTVIMFLTLETTAAAITQEDKDTFVMEHNKYRNSVQDYKGVDGKNLPKP--TDMVDLAWDENIYMKAQQHADKCIFTHDEGADRKVEPYSSVGQNIALGSHMG-----AKQAIEMWFGEYKDFK------FGDTDNLNAFQKAGHFTQVVWAKTTHIGCG-IASCSSLRGT--FVVCNYGPAGNNFRTISTPYTAEGSTERR
