# Supplementary material for: Investigation of Peptide Toxin Diversity in Ribbon Worms (Nemertea) Using a Transcriptomic Approach
Source: Toxins (Basel). 2022 Aug 8;14(8):542. doi: 10.3390/toxins14080542 (PMC9415933; doi:10.3390/toxins14080542)
Supplement: Supplementary file 1 [file toxins-14-00542-s001.zip › Supplementary File S3. Alignments of putative toxins protein sequences/Ion channel inhibitor activity_VA5_LYCSI.fas]

;Venom allergen 5 · Lycosa singoriensis (Wolf spider) (Aranea singoriensis) · 375 amino acids · Evidence at transcript level · Annotation score:2/5

>sp|A9QQ26|VA5_LYCSI_Venom_allergen_5_OS_Lycosa_singoriensis_OX_434756_PE_2_SV_1
-----MSAPVGIPSLLLALCALLCVLNAVRSA-YCPDPYKRYSDQHSYCVGVCCSCAKYRRGVSPWLKKELVRLHNNLRSKVAGGKSHSVDHLPRATNMLEMVWDDELAEVAQRWSDKCERKSD------------------CEDCRRVG----RFGVGQIIFEF------DGKMDGKDMENEFFSRFMALQSFRKEQ-VARFTAGTNPKTAQILWAKTWRIGCGFLDFNYPGNGRRYTQIVCNYGPKGNEEGEEVYKAGSVCS-SCPAN--TCCGDACKKHNLKANYHGLCKVIDENLPPEGNVPHKKTGNEVFYCGFNDESDCRHTVEGVDRWIRNVTTGGTWLNTYLGNYGHT-VIEVRSAHHLQVRQAMPGHQDPQWTHGGRTTLSVPAVRGFGGGRQILNLTHLPPCRR
>C.sim_Gene.418340_csim_minion_260429_g.418340_m.418340
PFVQLRIAKQWYQRQVLLISAVVAVTCAGAFAGYCTAAMKKFGSNFSYCY---KSNTNTGIPMMQYEEDLIVQTHNSLRAKVANG---EVANQPSATNMEKMIWDDELAHGAQMWAEKCTGRHDAMLSEAFQENTPLDKIFTCQLKKTHGIKLSRHGLTNIIGLFSAKGSTGGKLDPNTCECKCYSGFGPQNNFDANCGVECSKAGDNPE-----------FPCNQLSSLSMCN-------EEMGGYLACPETCKVCTKGSYRKPSAPKTPSTSSTGVLKPSSVPCNYQTQCEVDVG-----------KT-----YCIDN----------GKKGKIR----MGIWLYTCMCENGSTKCVGVYSPS-------------------------------------------------
