# Supplementary material for: Investigation of Peptide Toxin Diversity in Ribbon Worms (Nemertea) Using a Transcriptomic Approach
Source: Toxins (Basel). 2022 Aug 8;14(8):542. doi: 10.3390/toxins14080542 (PMC9415933; doi:10.3390/toxins14080542)
Supplement: Supplementary file 1 [file toxins-14-00542-s001.zip › Supplementary File S3. Alignments of putative toxins protein sequences/Ion channel inhibitor activity_VA5_POLDO.fas]

;Venom allergen 5 · Polistes dominula (European paper wasp) (Vespa dominula) · 227 amino acids · Evidence at protein level · Annotation score:2/5

>sp|P81656|VA5_POLDO_Venom_allergen_5_OS_Polistes_dominula_OX_743375_PE_1_SV_2
----------------------MKISCLICLVIVLTIIHLS-QANDYCKIKCSSGVHTVCQYGESTKPSKNCAGKLIKSVGPTE---EEKKLIVEEHNRFRQKVAKGLETRGNPGPQPAASNMNNLVWNDELAKIAQVWASQCQILVHDKCRN--TEKYQVGQNIAYAGSSNHFPSVTKLIQLWENEVKDFNYNTGITNKNFGKVGHYTQMVWGNTKEVGCGSLKYVEKNMQIHYLICNYGPAGNYLGQPIYTKK
>T.poly_Gene.44509_r_29206_g.44509_m.44509
-------------------MSNFKIFILS----VVLISQAVGQCPNRFKAINSR--------HSMCPESRDT--ALKKETMT----DAIKKIILDEHNKYRGKVN------------PPAKYMFKMVWDDEAAKVALGWAC------------------------------------------------------------------------------------------------------------------
>L.sanguineus_Gene.68416_L_sanguineus_35392_g.68416_m.68416
SGEYQPGYHQPSYDRYFCHYSSKMIPWLKGFVLVVCILFVPRQCEATCQPKFSD--------GMPSKPSVATSSACLPATGTGSVSDADKKVIVEEHNKYRQNAS------------PKPGNMQYMVWDDELAEVAQGWTSTCPPGHDAGQERYMPGRGWTGQNMFSGTSGAYGWSD--VVKSWYDEVNDFNYDGTPT----GDTGHYTQVV-------------------------------------------
