# Supplementary material for: Investigation of Peptide Toxin Diversity in Ribbon Worms (Nemertea) Using a Transcriptomic Approach
Source: Toxins (Basel). 2022 Aug 8;14(8):542. doi: 10.3390/toxins14080542 (PMC9415933; doi:10.3390/toxins14080542)
Supplement: Supplementary file 1 [file toxins-14-00542-s001.zip › Supplementary File S3. Alignments of putative toxins protein sequences/Ion channel inhibitor activity_VA5_POLFU.fas]

;Venom allergen 5 · Polistes fuscatus (Paper wasp) · 205 amino acids · Evidence at protein level · Annotation score:2/5
>sp|P35780|VA5_POLFU_Venom_allergen_5_OS_Polistes_fuscatus_OX_30207_PE_1_SV_1
VDYCKIKCSSGIHTVCQYGESTKPSKNCADKVIKSVGPTEE-----EKKLIVNEHNRFRQKVAQGLETRGNPGPQPAASDMNNLVWNDELAHIAQVWAS-----QCQILVHDKCRNTAKYQVGQNIAYAGGSKLPD-------VVSLIKLWENEVKDFNYNKGITKQNFGKVGHYTQMIWAKTKEIGCGSLKYMKNNMQHHYLICNYGPAGNYLGQLPYTKK
>C.sim_Gene.363965_csim_minion_204653_g.363965_m.363965
---------------------MKKFGSNFSYCYKSNTNTGIPMMQYEEDLIVQTHNSIRAKVRN-----GEVANQPSATNMEKMIWDDELAHGAQMWAENVPADMMQMLSEAPG----KYSVGQN-LYMSTQEDPWNQLFTAFHRTLIGLFS--AKDR-------RQ-------------IKRKVNIHRSYGLHLLNEYSHTHCPN-------LRQDTSTI-
