# Supplementary material for: Investigation of Peptide Toxin Diversity in Ribbon Worms (Nemertea) Using a Transcriptomic Approach
Source: Toxins (Basel). 2022 Aug 8;14(8):542. doi: 10.3390/toxins14080542 (PMC9415933; doi:10.3390/toxins14080542)
Supplement: Supplementary file 1 [file toxins-14-00542-s001.zip › Supplementary File S3. Alignments of putative toxins protein sequences/Ion channel inhibitor activity_VA5_TITSE.fas]

;Venom allergen 5 · Tityus serrulatus (Brazilian scorpion) · 212 amino acids · Evidence at protein level · Annotation score:2/5
>sp|P85840|VA5_TITSE_Venom_allergen_5_(Fragment)_OS_Tityus_serrulatus_OX_6887_PE_1_SV_1
ECPALYRRYS---KEHTFCKTKNQKCNIKR-----------WGVSQDDRN----------------TIINLHNKVRNNIALGQDQSGRLPAAGDMLEMEWDDELAQIAQKLADQCVFKHDCDDCRKVENFDVGQNIFTRGITAVEIPDPFKSWTQLYVCNYGPAGNLDDSELYKVDKPCEKCPSNTCCGSHCKKHNKSTSYLGLCDVLNGSGPDFDETDFSNYIFNCDFKPESDCNNKVEGS
>H.ijimai_Gene.78783_h_ijimai_53131_g.78783_m.78783
---AFLVRHLGSQVLATVDYGTAQKIRDKRSTDCPYKYSQITGHSYCGKNGNGLEGGGVPSTSEIATILSLHNQAR---------SQVNPAAKSMMEMAWYEEAAKVAWGLARQCSMTHDTEIQR---------------------------------------------------------------------------------------------------------------------
